# Supplementary material for: PSAIA – Protein Structure and Interaction Analyzer
Source: BMC Struct Biol. 2008 Apr 9;8:21. doi: 10.1186/1472-6807-8-21 (PMC2364630; doi:10.1186/1472-6807-8-21)
Supplement: Additional file 1 — PDB:1LFD – output of PSAIA Structure analyser in table form. This file includes information about ASA, DPX, CX and hydrophobicity values per residue of PDB:1LFD obtained by PSAIA. In this case, the chains were calculated in bound form. [file 1472-6807-8-21-S1.txt]

pdb_id: 1LFD
analysis type: bound
radii_file: D:\Program Files\PSAIA\amac_data\chothia.radii
ASA_zSice: 0.25
ASA_rSolvent: 1.4
rasa_file: D:\Program Files\PSAIA\amac_data\natural_asa.asa
CX_sRadius: 10
CX_vAtom: 20.1
total ASA: 22399
back-bone ASA: 4841.8
side-chain ASA: 17557
polar ASA: 10880
non-polar ASA: 11519

  chain id|   ch total ASA|  ch b-bone ASA| ch s-chain ASA|   ch polar ASA| ch n-polar ASA|    res id|  res name|      total ASA|     b-bone ASA|    s-chain ASA|      polar ASA|    n-polar ASA|     total RASA|    b-bone RASA|   s-chain RASA|     polar RASA|   n-polar RASA|    average DPX|      s_avg DPX|   s-ch avg DPX| s-ch s_avg DPX|        max DPX|        min DPX|     average CX|       s_avg CX|    s-ch avg CX|  s-ch s_avg CX|         max CX|         min CX|               
         A          4307.4           860.7          3446.7          2070.4            2237         14        GLY          49.958          49.958               0          32.457          17.501          62.029          62.029               0          85.594          41.054         0.30856         0.53445               0               0          1.2343               0         0.47019         0.13717               0               0         0.65395          0.2864               
         A          4307.4           860.7          3446.7          2070.4            2237         15        ASP          58.347          0.3654          57.982          45.645          12.702          40.502          1.0108          53.732          48.307          25.624         0.33631         0.58533               0               0          1.4602               0         0.59722         0.20732         0.78195          0.1218         0.94764         0.36208               
         A          4307.4           860.7          3446.7          2070.4            2237         16        CYS          0.4378          0.4378               0          0.4378               0         0.33303          1.2121               0          1.5978               0          1.3792          1.1577          2.7941         0.32007          3.1142               0         0.20558        0.073127         0.11446       0.0059597         0.31897          0.1085               
         A          4307.4           860.7          3446.7          2070.4            2237         17        CYS          5.1575               0          5.1575               0          5.1575          3.9232               0          5.4096               0          4.9558          1.5974          1.2417               0               0          3.2997               0            0.17        0.041559         0.20659        0.048821         0.25541          0.1326               
         A          4307.4           860.7          3446.7          2070.4            2237         18        ILE          16.458          5.3306          11.127          5.3306          11.127          9.4912          17.151          7.8178          20.471           7.551         0.84509         0.90709         0.37984         0.65791          2.4675               0         0.20815        0.032902         0.18669        0.032746         0.24789          0.1326               
         A          4307.4           860.7          3446.7          2070.4            2237         19        ILE               0               0               0               0               0               0               0               0               0               0          3.7241         0.93756          4.4641         0.61983          5.2765           2.245        0.083466         0.05308        0.043432        0.025915         0.16423               0               
         A          4307.4           860.7          3446.7          2070.4            2237         20        ARG           102.9          0.8911          102.01          88.619          14.283          44.162          2.4175          52.006          60.404           16.55         0.36066         0.78934               0               0          2.4391               0         0.41088         0.32176          0.5889         0.27366          1.0233        0.041988               
         A          4307.4           860.7          3446.7          2070.4            2237         21        VAL          0.2795               0          0.2795               0          0.2795         0.18716               0         0.23684               0         0.22644          1.6292         0.87828          1.0129         0.71622          3.0004               0        0.031042        0.031711               0               0        0.074214               0               
         A          4307.4           860.7          3446.7          2070.4            2237         22        SER          23.416               0          23.416          6.1785          17.238          20.309               0          31.457          9.9062          32.568          1.2606          0.9721               0               0          2.4593               0          0.2028        0.095324         0.32759        0.016912          0.3445        0.074214               
         A          4307.4           860.7          3446.7          2070.4            2237         23        LEU          26.743          14.848          11.895          14.848          11.895          15.035          45.434          8.1926          53.486          7.9247         0.33594         0.58441               0               0          1.4527               0         0.35096         0.13751         0.25138        0.044256         0.62811         0.17739               
         A          4307.4           860.7          3446.7          2070.4            2237         24        ASP          80.269          34.241          46.028          57.912          22.356          55.719          94.719          42.654          61.289            45.1         0.18264         0.48323               0               0          1.4612               0          1.0668          0.3373         0.98487         0.19478          1.8162         0.66718               
         A          4307.4           860.7          3446.7          2070.4            2237         25        VAL          83.865          29.979          53.885          20.554          63.311          56.157          95.688          45.662          79.327          51.293         0.18983         0.46498               0               0          1.3288               0          1.3448         0.29839          1.1646         0.13835          1.8548          1.0038               
         A          4307.4           860.7          3446.7          2070.4            2237         26        ASP          144.54           31.23          113.31          100.26          44.278          100.33          86.389          105.01          106.11          89.325               0               0               0               0               0               0          2.4188         0.49736           2.797         0.38961           3.253          1.6379               
         A          4307.4           860.7          3446.7          2070.4            2237         27        ASN          62.042          16.117          45.925          23.032           39.01          41.128          44.205          40.148           21.31          91.209         0.15384         0.40703         0.30769         0.53293          1.2307               0         0.70469         0.20168         0.60675         0.13063          1.0633         0.48855               
         A          4307.4           860.7          3446.7          2070.4            2237         28        GLY           21.62           21.62               0           6.662          14.958          26.843          26.843               0          17.569          35.087         0.30686          0.5315               0               0          1.2274               0         0.43649          0.1689               0               0         0.69429         0.26302               
         A          4307.4           860.7          3446.7          2070.4            2237         29        ASN          18.628           17.29          1.3376          17.599          1.0291          12.349          47.423          1.1693          16.283          2.4061         0.94552         0.79225         0.86885            0.94          2.2451               0         0.23992         0.11158         0.15644        0.045833         0.46759         0.07978               
         A          4307.4           860.7          3446.7          2070.4            2237         30        MET          88.118          10.143          77.975          8.8561          79.262          47.172          29.779          51.051          32.029          49.803         0.18269         0.48335               0               0          1.4615               0         0.46599         0.29431         0.67419         0.29316          1.1484          0.2187               
         A          4307.4           860.7          3446.7          2070.4            2237         31        TYR          32.806               0          32.806          5.8412          26.965          15.387               0          18.264          8.4349          18.729          1.3589           1.116         0.94405          1.0086          3.3806               0         0.27539         0.12019         0.33502         0.10046         0.44721         0.10263               
         A          4307.4           860.7          3446.7          2070.4            2237         32        LYS          12.727               0          12.727          9.1937          3.5331          6.4886               0           7.925          12.665          2.8597          2.0351          1.5922         0.80397          1.0326          3.8851               0        0.044188        0.040624        0.055331        0.048891         0.14504               0               
         A          4307.4           860.7          3446.7          2070.4            2237         33        SER           0.886          0.0762          0.8098           0.886               0         0.76843         0.18649          1.0879          1.4206               0          1.3154            1.08         0.70745         0.70745          2.8447               0        0.070895        0.037279         0.11209         0.02669         0.13878        0.021556               
         A          4307.4           860.7          3446.7          2070.4            2237         34        ILE          0.5047               0          0.5047               0          0.5047         0.29106               0          0.3546               0         0.34249          2.4942          1.2399           1.786          1.1757          4.2056               0        0.025911        0.031869               0               0        0.096829               0               
         A          4307.4           860.7          3446.7          2070.4            2237         35        LEU           0.058               0           0.058               0           0.058        0.032608               0        0.039948               0        0.038641          2.7736          1.4162          1.6181          1.0142          4.5795               0        0.069175        0.035029        0.086263         0.03038         0.11443        0.016573               
         A          4307.4           860.7          3446.7          2070.4            2237         36        VAL               0               0               0               0               0               0               0               0               0               0          4.4409         0.50463          4.6082         0.32126          4.9792          3.7075       0.0074239        0.010645       0.0078225       0.0097426        0.026589               0               
         A          4307.4           860.7          3446.7          2070.4            2237         37        THR          5.3646               0          5.3646               0          5.3646          3.9275               0          5.2363               0          6.6732          1.5896           1.141         0.47833         0.67646          3.1208               0         0.12133         0.06171         0.13796        0.038089         0.19084        0.011638               
         A          4307.4           860.7          3446.7          2070.4            2237         38        SER          27.733          8.1788          19.554          23.059          4.6739          24.053          20.017          26.268          36.971          8.8303         0.66329         0.97483               0               0          2.4493               0         0.62402         0.15699         0.76608               0         0.76608         0.31897               
         A          4307.4           860.7          3446.7          2070.4            2237         39        GLN          78.127          14.663          63.463          42.399          35.728          43.894           41.61          44.455          36.801           56.91         0.14795         0.41847               0               0          1.3316               0         0.48276         0.15099         0.56918         0.15066         0.82805         0.30248               
         A          4307.4           860.7          3446.7          2070.4            2237         40        ASP          0.0168               0          0.0168          0.0168               0        0.011662               0        0.015569         0.01778               0          2.0739           1.118          1.4531          0.9428          3.7656               0         0.15572        0.097956        0.062717        0.029263         0.29439        0.016573               
         A          4307.4           860.7          3446.7          2070.4            2237         41        LYS          100.37               0          100.37          29.559          70.811          51.173               0          62.501          40.721          57.314          1.5236          1.4636         0.30423         0.60846          3.7117               0         0.67252         0.35005         0.94504         0.22587           1.217         0.24046               
         A          4307.4           860.7          3446.7          2070.4            2237         42        ALA          0.3864               0          0.3864               0          0.3864         0.36031               0         0.60451               0         0.50802          1.8368          1.0075               0               0          2.7557               0         0.29352         0.09438         0.38012               0         0.39864         0.14504               
         A          4307.4           860.7          3446.7          2070.4            2237         43        PRO          54.489          5.1595          49.329          1.9666          52.522           40.73          15.682          48.899          9.3826          46.554         0.42641         0.67429         0.50373         0.71238          1.5112               0          0.4923         0.19804         0.70847        0.092397         0.82805          0.2864               
         A          4307.4           860.7          3446.7          2070.4            2237         44        THR          24.282          8.2469          16.035          15.071          9.2115          17.778          24.156          15.652          26.817          11.459         0.38025         0.60367         0.47743         0.67518          1.4323               0         0.21933        0.068622         0.19451        0.040368         0.36208         0.13878               
         A          4307.4           860.7          3446.7          2070.4            2237         45        VAL               0               0               0               0               0               0               0               0               0               0          3.6581          1.0258          4.7582         0.38101          5.2098           2.246        0.026881        0.030161       0.0045165        0.005096        0.085404               0               
         A          4307.4           860.7          3446.7          2070.4            2237         46        ILE          10.595               0          10.595               0          10.595          6.1101               0           7.444               0          7.1899          2.6464          1.2092          1.7812          1.1695          3.8995               0         0.08938        0.035158        0.085774        0.043968          0.1326        0.036804               
         A          4307.4           860.7          3446.7          2070.4            2237         47        ARG          61.753               0          61.753          23.824          37.929          26.502               0          31.483          16.239           43.95         0.68959         0.95604               0               0           2.464               0         0.32873         0.11213         0.40809        0.044199         0.49926         0.15137               
         A          4307.4           860.7          3446.7          2070.4            2237         48        LYS          5.5093          2.2439          3.2654          1.8942          3.6151          2.8089           6.312          2.0334          2.6095           2.926          1.0025          1.3027          1.5588          1.4601          3.7715               0        0.082599        0.031957        0.060542        0.023837          0.1326        0.026589               
         A          4307.4           860.7          3446.7          2070.4            2237         49        ALA          0.1503          0.1503               0               0          0.1503         0.14015         0.34695               0               0         0.19761          1.3847         0.77686          1.5213               0          2.4116               0        0.022781        0.032893               0               0        0.085404               0               
         A          4307.4           860.7          3446.7          2070.4            2237         50        MET               0               0               0               0               0               0               0               0               0               0          3.4094         0.55483          3.7765         0.31621          4.2845          2.4274         0.15963        0.087308         0.15285        0.059654         0.29439        0.011638               
         A          4307.4           860.7          3446.7          2070.4            2237         51        ASP           20.72          0.4099           20.31          9.4237          11.297          14.383          1.1339          18.822          9.9732          22.789         0.65273         0.90185               0               0          2.4627               0         0.36079        0.076588         0.34139        0.040001         0.51013         0.24046               
         A          4307.4           860.7          3446.7          2070.4            2237         52        LYS          15.344          3.9399          11.405          4.2588          11.086          7.8232          11.083          7.1016          5.8669          8.9726         0.13701         0.38752               0               0          1.2331               0          0.1465        0.080223        0.082384        0.039932         0.25541        0.026589               
         A          4307.4           860.7          3446.7          2070.4            2237         53        HIS          14.357          11.899           2.459          11.227          3.1303          7.9354          34.152          1.6832          15.038          2.9456         0.54564         0.66925         0.66602         0.66612          1.4603               0         0.17054         0.13452        0.072984        0.052192         0.40809        0.021556               
         A          4307.4           860.7          3446.7          2070.4            2237         54        ASN          72.789          19.983          52.806          46.557          26.232          48.253          54.807          46.163          43.077          61.332         0.35713         0.62043               0               0          1.5245               0         0.62928         0.10985         0.62325        0.085916         0.81215         0.44721               
         A          4307.4           860.7          3446.7          2070.4            2237         55        LEU          32.407          2.7784          29.628               0          32.407          18.219          8.5018          20.407               0           21.59         0.99628         0.81826         0.76245         0.76247          2.2598               0         0.46533         0.16634         0.32641         0.12179         0.66718         0.14504               
         A          4307.4           860.7          3446.7          2070.4            2237         56        ASP          67.412          20.335          47.077          36.535          30.877          46.795          56.252          43.626          38.666           62.29               0               0               0               0               0               0         0.85544         0.14872         0.77282         0.07401          1.1265         0.69429               
         A          4307.4           860.7          3446.7          2070.4            2237         57        GLU          162.67          32.933          129.74          92.137          70.537          94.837          92.119           95.56          91.396          99.742         0.13712         0.38785               0               0          1.2341               0          2.6377          1.2342          3.4906          1.0374          5.3151          1.2901               
         A          4307.4           860.7          3446.7          2070.4            2237         58        ASP          41.714           9.142          32.572          23.837          17.878          28.956          25.289          30.185          25.227          36.066         0.33653         0.58571               0               0          1.4608               0         0.87291         0.18058         0.86685         0.23248          1.2408         0.64093               
         A          4307.4           860.7          3446.7          2070.4            2237         59        GLU           115.2           4.352          110.85          77.795          37.405           67.16          12.173          81.644           77.17          52.892         0.13688         0.38715               0               0          1.2319               0          1.5363         0.82863          2.1728         0.56023           2.789         0.59082               
         A          4307.4           860.7          3446.7          2070.4            2237         60        PRO          30.444          5.4637           24.98          4.5095          25.934          22.756          16.607          24.762          21.515          22.987         0.42866         0.67793               0               0          1.5281               0         0.43195        0.093639         0.48323        0.089162         0.60306         0.30248               
         A          4307.4           860.7          3446.7          2070.4            2237         61        GLU          137.67          24.017          113.66          84.299          53.375          80.263          67.181          83.713          83.622          75.473         0.14789         0.41831               0               0           1.331               0          1.2389         0.42111          1.6078        0.084753          1.7065         0.64093               
         A          4307.4           860.7          3446.7          2070.4            2237         62        ASP          70.553          4.3913          66.161          37.733          32.819          48.975          12.147          61.312          39.934          66.208         0.65762         0.89562               0               0          2.4022               0          1.0644         0.24692          1.2746         0.14895          1.5108         0.73665               
         A          4307.4           860.7          3446.7          2070.4            2237         63        TYR          18.201          7.8641          10.337          16.249          1.9517          8.5366          23.412          5.7548          23.464          1.3556           1.328          1.0989          1.2331          1.1326          3.2867               0         0.28291        0.081786         0.24816        0.062409         0.46759         0.15776               
         A          4307.4           860.7          3446.7          2070.4            2237         64        GLU          33.439          2.7274          30.711          22.066          11.372          19.494          7.6291           22.62          21.889          16.081          0.7258         0.84619         0.30102         0.60203          2.2463               0         0.42092         0.25585         0.61565         0.17112         0.89452         0.10263               
         A          4307.4           860.7          3446.7          2070.4            2237         65        LEU           1.348          1.0442          0.3038          1.0442          0.3038         0.75786          3.1952         0.20924          3.7615          0.2024          1.6745          1.0781          1.6284          1.0191           2.965               0        0.056444           0.063               0               0         0.15137               0               
         A          4307.4           860.7          3446.7          2070.4            2237         66        LEU          7.8895               0          7.8895               0          7.8895          4.4355               0          5.4339               0          5.2562          1.9421          1.6818         0.38471         0.66634          4.1933               0         0.31038         0.12984          0.4268        0.051598         0.49926         0.15137               
         A          4307.4           860.7          3446.7          2070.4            2237         67        GLN               0               0               0               0               0               0               0               0               0               0          3.9487         0.34745          3.8085         0.23671          4.6512          3.3477         0.16806        0.054044          0.1574        0.032763         0.29439          0.1085               
         A          4307.4           860.7          3446.7          2070.4            2237         68        ILE           53.01           1.794          51.216           1.794          51.216          30.571          5.7722          35.984          6.8894          34.756         0.65759         0.90913               0               0           2.483               0         0.41203         0.11558         0.46137        0.098875         0.60306         0.18408               
         A          4307.4           860.7          3446.7          2070.4            2237         69        ILE          40.348          12.159          28.189          11.937          28.412          23.269          39.122          19.805          45.839           19.28         0.66438         0.88247         0.38327         0.66384           2.251               0         0.67653          0.1745         0.62754          0.1418         0.94764         0.48855               
         A          4307.4           860.7          3446.7          2070.4            2237         70        SER           49.64          11.762          37.877          7.2763          42.363          43.053          28.787          50.883          11.666          80.036         0.22197         0.49634               0               0          1.3318               0          1.4396         0.34199          1.8244         0.15267          1.9771          0.9119               
         A          4307.4           860.7          3446.7          2070.4            2237         71        GLU          165.72          44.932          120.78           106.3          59.413          96.611          125.69          88.962          105.45          84.012               0               0               0               0               0               0          3.9557          1.6575          5.1411          1.3205          6.4428          2.1104               
         A          4307.4           860.7          3446.7          2070.4            2237         72        ASP          130.53          40.603          89.932          86.326          44.209          90.611          112.32          83.339           91.36          89.184          0.1664         0.44026               0               0          1.3312               0          3.2069         0.82531          3.9542         0.49284          4.4841          2.4164               
         A          4307.4           860.7          3446.7          2070.4            2237         73        HIS          100.57           1.001          99.569          36.376          64.194          55.585          2.8731          68.156          48.722          60.407         0.49183         0.78812               0               0          2.2543               0          1.4859         0.28702          1.5589        0.067663          1.9771         0.86069               
         A          4307.4           860.7          3446.7          2070.4            2237         74        LYS            84.8          18.777          66.022          19.286          65.514          43.234          52.819          41.112          26.568          53.026         0.29911         0.56226               0               0          1.4625               0         0.72659         0.20642         0.63057         0.18436           1.084         0.32737               
         A          4307.4           860.7          3446.7          2070.4            2237         75        LEU          56.684          1.0993          55.585               0          56.684          31.868          3.3638          38.284               0          37.764         0.62989         0.85063               0               0          2.2512               0         0.53859         0.18641         0.61874         0.22688          1.0038          0.3445               
         A          4307.4           860.7          3446.7          2070.4            2237         76        LYS           129.1           8.516          120.58          31.015          98.082          65.819          23.955          75.086          42.726          79.387         0.16157         0.45698               0               0          1.4541               0          1.0968         0.39122          1.4149         0.21437          1.6718         0.61548               
         A          4307.4           860.7          3446.7          2070.4            2237         77        ILE          10.659          10.444          0.2148          10.188          0.4707          6.1469          33.603         0.15092          39.124         0.31942          1.2347          1.0869           1.754           1.143          2.9872               0         0.31218         0.12855         0.18691        0.036362         0.45733         0.12647               
         A          4307.4           860.7          3446.7          2070.4            2237         78        PRO          78.191          11.295          66.896          0.0479          78.143          58.447           34.33          66.312         0.22853          69.263         0.51161         0.84573               0               0          2.2523               0         0.82864         0.24203          1.0384         0.20629          1.2652         0.54369               
         A          4307.4           860.7          3446.7          2070.4            2237         79        GLU          113.95          10.777          103.17          55.994          57.958          66.433          30.147          75.992          55.544          81.954         0.13669         0.38661               0               0          1.2302               0          1.3431         0.69587          1.8284         0.58047          2.6561         0.62811               
         A          4307.4           860.7          3446.7          2070.4            2237         80        ASN          98.219          16.894          81.324          62.228          35.991           65.11          46.337          71.094          57.576           84.15          0.1829         0.48392               0               0          1.4632               0          1.6971         0.51669          2.1631         0.30746          2.5931          1.1484               
         A          4307.4           860.7          3446.7          2070.4            2237         81        ALA          22.856           10.44          12.415          0.7439          22.112          21.313            24.1          19.423          2.3866          29.071         0.71582         0.92376               0               0          2.2498               0         0.73001         0.17676         0.82805               0         0.92961         0.45733               
         A          4307.4           860.7          3446.7          2070.4            2237         82        ASN          40.876          7.5821          33.294          18.978          21.898          27.097          20.796          29.105          17.559            51.2         0.50191         0.65038         0.33178         0.57467          1.4557               0         0.56848         0.12751         0.67381        0.074139         0.76608         0.37104               
         A          4307.4           860.7          3446.7          2070.4            2237         83        VAL               0               0               0               0               0               0               0               0               0               0          3.4846         0.87117          4.4399         0.15765          4.6541          2.2509         0.10465        0.073207        0.029947        0.025932         0.22587               0               
         A          4307.4           860.7          3446.7          2070.4            2237         84        PHE          43.601          8.2273          35.374          8.2273          35.374            21.7          24.435          21.149          30.733          20.311          1.1113          1.1567         0.75811         0.94217          3.2825               0         0.41291          0.1245         0.45586           0.121         0.61548          0.2187               
         A          4307.4           860.7          3446.7          2070.4            2237         85        TYR          153.62          31.242          122.38          55.257          98.364          72.052           93.01          68.132          79.793          68.323         0.12192         0.40436               0               0           1.463               0          1.3111         0.38772          1.5072         0.27594          1.9352         0.53233               
         A          4307.4           860.7          3446.7          2070.4            2237         86        ALA          38.372          25.708          12.663          16.684          21.687          35.781          59.345          19.811          53.527          28.513         0.24745          0.4949               0               0          1.2373               0         0.67239        0.065528         0.60306               0         0.75124         0.60306               
         A          4307.4           860.7          3446.7          2070.4            2237         87        MET          11.091          9.4505          1.6405          9.4268          1.6642          5.9374          27.747           1.074          34.093          1.0457         0.66349         0.88205         0.38082          0.6596          2.2555               0         0.27367         0.17631         0.13245        0.039359         0.64093        0.074214               
         A          4307.4           860.7          3446.7          2070.4            2237         88        ASN          57.161          7.7196          49.442          39.381           17.78          37.893          21.173          43.222          36.437          41.572         0.61423         0.83693               0               0          2.2561               0         0.84506         0.26042          1.0468         0.21314          1.2901         0.48855               
         A          4307.4           860.7          3446.7          2070.4            2237         89        SER          76.774          14.194          62.581          46.948          29.826          66.586          34.737          84.069          75.274           56.35         0.24326         0.54395               0               0          1.4596               0           1.194         0.22814          1.2641          0.1591          1.5414         0.92961               
         A          4307.4           860.7          3446.7          2070.4            2237         90        ALA          102.64          45.138          57.498          30.452          72.184          95.707           104.2          89.954          97.697          94.904               0               0               0               0               0               0          2.2868         0.36513          2.8592               0          2.8592          1.7421               
         A          4307.4           860.7          3446.7          2070.4            2237         91        ALA          23.272          16.576          6.6958          5.4113          17.861          21.701          38.265          10.475          17.361          23.482         0.26616         0.53232               0               0          1.3308               0          1.0349         0.17894         0.78118               0          1.3155         0.78118               
         A          4307.4           860.7          3446.7          2070.4            2237         92        ASN          91.188           4.294          86.894          82.555          8.6324          60.449          11.777          75.963          76.384          20.183         0.44814         0.80989               0               0          2.2549               0         0.93928         0.38211          1.2565         0.26482          1.5414         0.43722               
         A          4307.4           860.7          3446.7          2070.4            2237         93        TYR          42.825          5.8093          37.016          17.347          25.478          20.086          17.295          20.608           25.05          17.697          0.2241         0.50323               0               0          1.4582               0         0.38715         0.14015         0.43168          0.1244         0.68063         0.17077               
         A          4307.4           860.7          3446.7          2070.4            2237         94        ASP          48.275          0.0162          48.258          34.853          13.422           33.51        0.044813          44.721          36.885          27.076          0.6134         0.83561               0               0          2.2517               0         0.38075         0.19753         0.55136         0.13157         0.76608         0.15137               
         A          4307.4           860.7          3446.7          2070.4            2237         95        PHE          1.1381          1.1381               0          1.1381               0         0.56642          3.3802               0          4.2514               0          2.4859          1.5105          3.5221          0.6088          4.2995               0        0.057658        0.063273        0.014023        0.011517         0.17739               0               
         A          4307.4           860.7          3446.7          2070.4            2237         96        ILE          31.845               0          31.845               0          31.845          18.365               0          22.374               0           21.61          2.5116          1.2202          1.7907          1.1792           3.959               0         0.31588         0.17879         0.46776         0.12697         0.66718         0.12647               
         A          4307.4           860.7          3446.7          2070.4            2237         97        LEU               0               0               0               0               0               0               0               0               0               0          4.1065         0.53405          4.2036         0.30084           4.733          2.9499         0.10722         0.11262       0.0058311       0.0067868         0.27851               0               
         A          4307.4           860.7          3446.7          2070.4            2237         98        LYS          72.906               0          72.906          48.146           24.76           37.17               0          45.399          66.326           20.04          1.5205          1.2406         0.80431          1.0327          3.6591               0         0.67661         0.40285         0.91729         0.39601          1.6379         0.24789               
         A          4307.4           860.7          3446.7          2070.4            2237         99        LYS          101.86          5.4883          96.373          44.125          57.736          51.933          15.438          60.012          60.787          46.731         0.29901         0.56188               0               0          1.4575               0          1.0751         0.35479          1.2155         0.37578          1.9352         0.64093               
         A          4307.4           860.7          3446.7          2070.4            2237        100        ARG             195          55.172          139.83          132.22          62.775          83.687          149.68          71.285          90.126           72.74         0.13265         0.41949               0               0          1.4592               0          1.6732         0.48694          1.7374         0.52643           2.789           1.084               
         B          6939.5          1582.4          5357.2            3432          3507.6        201        MET          138.84          76.442          62.395          70.023          68.814          74.324          224.43          40.851          253.25          43.238         0.18959         0.50162         0.37919         0.65677          1.5168               0          1.6103         0.39265          1.3711         0.23803          2.4733           1.084               
         B          6939.5          1582.4          5357.2            3432          3507.6        202        THR          67.816          10.495          57.322          37.748          30.068           49.65           30.74          55.951          67.168          37.403         0.51228         0.84679               0               0           2.255               0         0.98581          0.3159          1.1037         0.20963          1.3954         0.46759               
         B          6939.5          1582.4          5357.2            3432          3507.6        203        GLU          65.089          12.124          52.965          39.717          25.372          37.946          33.913          39.011          39.398          35.877         0.16194         0.45803               0               0          1.4574               0         0.79887         0.18674         0.93481         0.12635          1.0633         0.52115               
         B          6939.5          1582.4          5357.2            3432          3507.6        204        TYR          10.309               0          10.309            8.62          1.6888           4.835               0          5.7392          12.448           1.173           1.899          1.0466          1.7265           1.185          3.4683               0         0.19551        0.087565         0.16196        0.084815          0.3445        0.074214               
         B          6939.5          1582.4          5357.2            3432          3507.6        205        LYS          74.215          0.2215          73.994          27.487          46.728          37.838         0.62307          46.076          37.867          37.821         0.29868         0.56116               0               0          1.4535               0         0.49321         0.36252         0.74918         0.29725           1.217         0.13878               
         B          6939.5          1582.4          5357.2            3432          3507.6        206        LEU           1.258          1.0595          0.1985          1.0595          0.1985         0.70726           3.242         0.13672          3.8166         0.13225          1.3284         0.89135          1.6319          1.0213          2.4998               0        0.018823        0.022983      0.00047779      0.00082756        0.068705               0               
         B          6939.5          1582.4          5357.2            3432          3507.6        207        VAL           3.201           0.015           3.186               0           3.201          2.1434        0.047877          2.6998               0          2.5934           1.293         0.91432          1.3438          1.0308           2.505               0        0.027693        0.036592        0.051907        0.044418          0.1085               0               
         B          6939.5          1582.4          5357.2            3432          3507.6        208        VAL          0.0498               0          0.0498               0          0.0498        0.033347               0          0.0422               0        0.040347          1.9872          1.0329          1.3405          1.0278          3.2974               0       0.0045628       0.0049915       0.0022504       0.0031826        0.011638               0               
         B          6939.5          1582.4          5357.2            3432          3507.6        209        VAL               0               0               0               0               0               0               0               0               0               0           2.892         0.85611          3.5196          0.3047          3.7808          1.3314       0.0071097        0.008627       0.0055244       0.0078127        0.021556               0               
         B          6939.5          1582.4          5357.2            3432          3507.6        210        GLY           0.237           0.237               0           0.237               0         0.29426         0.29426               0           0.625               0         0.67127         0.67586               0               0          1.4536               0        0.080456        0.026907               0               0          0.1085        0.041988               
         B          6939.5          1582.4          5357.2            3432          3507.6        211        ALA          14.265          1.8128          12.452          0.0472          14.218          13.302          4.1847          19.481         0.15143          18.693         0.71616          0.9245               0               0          2.2524               0         0.15001        0.036379         0.17739               0         0.19084        0.085404               
         B          6939.5          1582.4          5357.2            3432          3507.6        212        GLY           13.09           13.09               0          8.5489          4.5407          16.252          16.252               0          22.545          10.651         0.30784          0.5332               0               0          1.2314               0         0.27225        0.043852               0               0         0.32737         0.20461               
         B          6939.5          1582.4          5357.2            3432          3507.6        213        GLY          35.047          35.047               0          14.979          20.068          43.515          43.515               0          39.501          47.075               0               0               0               0               0               0         0.35916        0.045548               0               0         0.41767         0.31068               
         B          6939.5          1582.4          5357.2            3432          3507.6        214        VAL          0.2049          0.2049               0          0.0701          0.1348          0.1372         0.65401               0         0.27055         0.10921          1.4536          1.0119          2.1973         0.45876          2.5405               0         0.14114        0.076269        0.071192        0.026733         0.25541        0.047224               
         B          6939.5          1582.4          5357.2            3432          3507.6        215        GLY          13.558          13.558               0          1.8911          11.667          16.833          16.833               0          4.9871          27.367         0.89491         0.95168               0               0          2.2477               0         0.15384        0.054188               0               0         0.24046        0.091087               
         B          6939.5          1582.4          5357.2            3432          3507.6        216        LYS          11.928          2.5173          9.4109          5.8025          6.1257          6.0815           7.081          5.8602          7.9935          4.9581         0.89813         0.83941         0.60672         0.74308          2.2557               0        0.089122        0.025175        0.094157        0.029511         0.14504        0.063253               
         B          6939.5          1582.4          5357.2            3432          3507.6        217        SER          30.482          1.8417           28.64          6.1804          24.302          26.437          4.5073          38.474          9.9093          45.913         0.83941         0.88731               0               0           2.249               0         0.11798        0.025145         0.13892        0.012447         0.15137        0.085404               
         B          6939.5          1582.4          5357.2            3432          3507.6        218        ALA          27.459          9.1935          18.265          2.4038          25.055          25.605          21.222          28.575          7.7119          32.941         0.24664         0.49328               0               0          1.2332               0         0.12671        0.055829         0.22587               0         0.22587        0.068705               
         B          6939.5          1582.4          5357.2            3432          3507.6        219        LEU               0               0               0               0               0               0               0               0               0               0          3.6009         0.82798          4.3133         0.42864          4.7355          2.2627        0.014282        0.024029               0               0        0.074214               0               
         B          6939.5          1582.4          5357.2            3432          3507.6        220        THR               0               0               0               0               0               0               0               0               0               0          4.2192         0.58044           4.471         0.68856          5.1013          3.5131        0.045319        0.018828        0.039076        0.023775        0.063253       0.0067513               
         B          6939.5          1582.4          5357.2            3432          3507.6        221        ILE          35.816               0          35.816               0          35.816          20.655               0          25.164               0          24.305          1.1964          1.2554               0               0          3.0335               0         0.16818        0.081028         0.15538        0.092171          0.2864        0.068705               
         B          6939.5          1582.4          5357.2            3432          3507.6        222        GLN          9.1376               0          9.1376          9.1376               0          5.1338               0          6.4007          7.9313               0          2.2302           1.369          1.3765          1.2943          3.6651               0         0.26776        0.091214         0.28801         0.10021         0.41767         0.14504               
         B          6939.5          1582.4          5357.2            3432          3507.6        223        LEU          6.8099          1.6344          5.1755          1.6344          5.1755          3.8286          5.0012          3.5646          5.8876           3.448          1.0822          1.2475          0.3823         0.66216          3.4888               0         0.14002         0.08156        0.082002        0.062941          0.2864       0.0067513               
         B          6939.5          1582.4          5357.2            3432          3507.6        224        ILE          8.7178          8.1727          0.5451          8.1727          0.5451          5.0276          26.296         0.38298          31.385         0.36991          1.1171         0.93798         0.76028         0.76029          2.4037               0          0.2251         0.14752         0.12836        0.061994         0.53233        0.047224               
         B          6939.5          1582.4          5357.2            3432          3507.6        225        GLN           46.59          20.501           26.09          29.718          16.872          26.176          58.174          18.275          25.795          26.875         0.16212         0.45855               0               0          1.4591               0         0.58585         0.23569         0.44402         0.13341          1.0431         0.23312               
         B          6939.5          1582.4          5357.2            3432          3507.6        226        ASN          83.111          23.005          60.106          54.136          28.974          55.095          63.095          52.545          50.089          67.745          0.3572         0.62077               0               0          1.5305               0           1.031         0.18969          1.1552         0.15729          1.3155         0.81215               
         B          6939.5          1582.4          5357.2            3432          3507.6        227        HIS          72.364          6.2215          66.143          12.607          59.757          39.996          17.857          45.276          16.886          56.232         0.25647         0.51341               0               0          1.3312               0         0.82091         0.18801         0.93162         0.14318           1.105           0.478               
         B          6939.5          1582.4          5357.2            3432          3507.6        228        PHE          67.238           28.59          38.648          26.094          41.144          33.463          84.912          23.107          97.476          23.624         0.23828         0.50666         0.19884         0.48706          1.3919               0         0.74973          0.2522         0.66432         0.21536          1.2408         0.38012               
         B          6939.5          1582.4          5357.2            3432          3507.6        229        VAL          90.345          17.288          73.056          12.925           77.42          60.496          55.181          61.907          49.884          62.724         0.17631         0.43187               0               0          1.2342               0          1.2063         0.19006          1.2869         0.22041          1.5414          1.0038               
         B          6939.5          1582.4          5357.2            3432          3507.6        230        ASP          132.92          34.143          98.775          95.222          37.696          92.266          94.447          91.535          100.78          76.045         0.15412         0.40778               0               0           1.233               0          1.4278         0.10216          1.4168         0.13104          1.5108          1.1937               
         B          6939.5          1582.4          5357.2            3432          3507.6        231        LYS          77.966          35.721          42.245          28.715          49.251           39.75          100.48          26.306          39.558          39.863               0               0               0               0               0               0         0.81259         0.20683           0.682         0.12818          1.1708         0.54369               
         B          6939.5          1582.4          5357.2            3432          3507.6        232        TYR          76.185          27.238          48.947          30.812          45.373          35.732           81.09           27.25          44.494          31.516         0.33334         0.57849         0.34603         0.59936           1.393               0         0.58364         0.12584         0.53101         0.09354         0.81215         0.38932               
         B          6939.5          1582.4          5357.2            3432          3507.6        233        ASP          54.561          17.517          37.044          40.725          13.837          37.874          48.457          34.329          43.099          27.913               0               0               0               0               0               0         0.33011         0.11823         0.26438        0.083767         0.52115         0.19769               
         B          6939.5          1582.4          5357.2            3432          3507.6        234        PRO          9.6707          6.9244          2.7463          3.6315          6.0392          7.2288          21.047          2.7223          17.326           5.353         0.58261          0.6765         0.49954         0.70645          1.4986               0         0.25756        0.091235         0.32842        0.072564         0.42738         0.12647               
         B          6939.5          1582.4          5357.2            3432          3507.6        235        THR          13.513          6.2158          7.2972          10.471          3.0416          9.8931          18.207          7.1227          18.632          3.7836         0.42725         0.67575         0.50867         0.71937           1.526               0         0.13137        0.024464         0.10469        0.011119         0.15776        0.096829               
         B          6939.5          1582.4          5357.2            3432          3507.6        236        ILE           4.293          1.5846          2.7084          1.5846          2.7084          2.4758          5.0985          1.9029          6.0853          1.8379          1.3104         0.87546          1.3812          0.8942          2.5022               0         0.12244        0.024188         0.12243        0.023882         0.15776        0.091087               
         B          6939.5          1582.4          5357.2            3432          3507.6        237        GLU          15.165               0          15.165          12.452          2.7126          8.8408               0          11.169          12.352          3.8357         0.98379          1.1337               0               0          2.5887               0         0.19259        0.087071          0.2605        0.051752         0.35323        0.068705               
         B          6939.5          1582.4          5357.2            3432          3507.6        238        ASP          7.3026               0          7.3026          7.3026               0          5.0691               0          6.7673          7.7284               0          2.5139          1.2552          1.4531          0.9412          3.7191               0        0.067711        0.020132         0.05119       0.0022902         0.10263        0.047224               
         B          6939.5          1582.4          5357.2            3432          3507.6        239        SER          17.973               0          17.973          17.538          0.4348          15.588               0          24.144           28.12         0.82146          1.6005          1.2243               0               0          3.1313               0         0.20614        0.068888         0.29844        0.004045         0.30248         0.12647               
         B          6939.5          1582.4          5357.2            3432          3507.6        240        TYR          1.6452          0.5928          1.0524          1.6452               0         0.77163          1.7648          0.5859          2.3757               0          2.2715          1.3191          2.6106          1.2981          4.1611               0        0.080489        0.057819        0.044072        0.028756         0.18408       0.0019112               
         B          6939.5          1582.4          5357.2            3432          3507.6        241        ARG          94.402          7.4668          86.935          73.939          20.463          40.514          20.257          44.321          50.398          23.711          0.4553         0.77636               0               0          2.2486               0         0.73381         0.47411         0.98472         0.42057          1.7065         0.20461               
         B          6939.5          1582.4          5357.2            3432          3507.6        242        LYS           62.78          5.0264          57.753          11.098          51.682          32.008          14.139          35.963          15.288          41.831         0.55938         0.82589               0               0          2.2549               0         0.42632         0.15586         0.50296         0.16477         0.69429         0.25541               
         B          6939.5          1582.4          5357.2            3432          3507.6        243        GLN          105.97          22.557          83.416          85.822          20.152          59.539          64.011          58.431          74.492          32.099         0.16164         0.45718               0               0          1.4547               0          1.1612          0.4663          1.4824         0.36929          2.0647         0.57877               
         B          6939.5          1582.4          5357.2            3432          3507.6        244        VAL          28.207          5.5351          22.672               0          28.207          18.888          17.667          19.212               0          22.853         0.70201         0.85926               0               0          2.2537               0         0.59068          0.1715         0.47707         0.16476         0.81215         0.24789               
         B          6939.5          1582.4          5357.2            3432          3507.6        245        VAL          100.64          10.478          90.161          9.8947          90.744          67.389          33.445          76.401          38.189          73.519          0.2087         0.51122               0               0          1.4609               0          1.2141         0.39446          1.6563         0.13731          1.8162         0.84423               
         B          6939.5          1582.4          5357.2            3432          3507.6        246        ILE          3.1758          2.6504          0.5254          0.1126          3.0632          1.8315          8.5277         0.36914         0.43241          2.0787         0.82983         0.90839          1.0193          1.0804          2.5452               0         0.56505         0.29152         0.29739           0.135         0.92961        0.091087               
         B          6939.5          1582.4          5357.2            3432          3507.6        247        ASP          73.907          33.629          40.278          36.075          37.831          51.303          93.026          37.325          38.179          76.319               0               0               0               0               0               0          1.5187         0.40615          1.2643          0.2189          2.2061         0.89452               
         B          6939.5          1582.4          5357.2            3432          3507.6        248        GLY          81.913          81.913               0          36.358          45.555           101.7           101.7               0           95.88          106.86               0               0               0               0               0               0          2.6603         0.26818               0               0          3.0076          2.2562               
         B          6939.5          1582.4          5357.2            3432          3507.6        249        GLU          88.854          10.808          78.046           45.64          43.214          51.801          30.231          57.484          45.273          61.106         0.39885         0.77762               0               0          2.2591               0          1.3397         0.39704          1.4009         0.33709          1.9771         0.65395               
         B          6939.5          1582.4          5357.2            3432          3507.6        250        THR          53.449          15.123          38.325          32.544          20.904          39.131          44.298          37.409          57.908          26.003         0.38447         0.61084               0               0          1.4577               0           1.155         0.26515          1.4068         0.16855          1.6379         0.81215               
         B          6939.5          1582.4          5357.2            3432          3507.6        251        CYS          6.5879               0          6.5879               0          6.5879          5.0113               0          6.9099               0          6.3303          1.6119          1.2604               0               0          3.3726               0         0.44106         0.14538         0.25764        0.053033         0.64093         0.20461               
         B          6939.5          1582.4          5357.2            3432          3507.6        252        LEU          22.655               0          22.655               0          22.655          12.737               0          15.603               0          15.093          1.1798          1.2363               0               0          2.9758               0         0.58027         0.21317         0.76382         0.12809         0.96601         0.29439               
         B          6939.5          1582.4          5357.2            3432          3507.6        253        LEU          1.2097               0          1.2097               0          1.2097          0.6801               0         0.83318               0         0.80593          2.5755          1.2068           1.623          1.0166          3.9185               0         0.10911        0.086939        0.027924        0.024351         0.23312               0               
         B          6939.5          1582.4          5357.2            3432          3507.6        254        ASP          25.048          1.2032          23.844          11.178          13.869          17.387          3.3284          22.097           11.83          27.979          0.6416         0.87779         0.31232         0.54095          2.3635               0         0.34619         0.20207           0.532        0.087962         0.62811        0.063253               
         B          6939.5          1582.4          5357.2            3432          3507.6        255        ILE          1.1773          1.1773               0          0.1324          1.0449         0.67895           3.788               0         0.50845         0.70908          1.8116          1.2645          2.9514         0.37657          3.5308               0        0.031862        0.031516       0.0066472        0.011513         0.07978               0               
         B          6939.5          1582.4          5357.2            3432          3507.6        256        LEU          30.928          0.7148          30.213          0.6609          30.267          17.388          2.1873           20.81          2.3808          20.165         0.68033          0.9149         0.37719         0.65331          2.4057               0        0.073698        0.049402         0.11941        0.023788         0.15776        0.016573               
         B          6939.5          1582.4          5357.2            3432          3507.6        257        ASP           0.242               0           0.242           0.242               0         0.16799               0         0.22426         0.25611               0          1.7622          1.1148         0.89923         0.98024          2.8154               0        0.054111        0.031174        0.044246        0.031484        0.091087       0.0019112               
         B          6939.5          1582.4          5357.2            3432          3507.6        258        THR          2.6545            0.26          2.3945           0.708          1.9465          1.9434         0.76157          2.3372          1.2598          2.4213          0.3847         0.61158               0               0          1.4653               0        0.040735        0.029186        0.013996        0.019793        0.085404               0               
         B          6939.5          1582.4          5357.2            3432          3507.6        259        ALA          7.9577          6.4809          1.4768          6.4809          1.4768          7.4205          14.961          2.3104          20.792          1.9416         0.53761         0.66237               0               0           1.458               0        0.069334        0.026138         0.07978               0         0.11443        0.041988               
         B          6939.5          1582.4          5357.2            3432          3507.6        260        GLY          15.138          15.138               0          15.138               0          18.795          18.795               0           39.92               0         0.66989         0.67443               0               0          1.4502               0         0.15588        0.039198               0               0         0.20461         0.11443               
         B          6939.5          1582.4          5357.2            3432          3507.6        261        GLN          21.295          6.6558           14.64          7.9069          13.388          11.964          18.887          10.255           6.863          21.326         0.27392         0.51246         0.24673         0.49346          1.2337               0         0.19222        0.027104         0.20102        0.026079         0.22587         0.14504               
         B          6939.5          1582.4          5357.2            3432          3507.6        262        GLU          39.402          6.6517           32.75           27.75          11.652          22.971          18.606          24.122          27.527          16.476         0.95107          1.1605         0.30446         0.60893          3.1375               0         0.23258         0.05861         0.26114        0.058973         0.36208         0.15137               
         B          6939.5          1582.4          5357.2            3432          3507.6        263        GLU          15.034          0.0287          15.006          5.3168          9.7174          8.7648         0.08028          11.052          5.2741          13.741         0.72052         0.87316         0.24917         0.49834          2.4709               0        0.088904        0.061932         0.03968        0.029121         0.18408       0.0067513               
         B          6939.5          1582.4          5357.2            3432          3507.6        264        TYR            13.8          4.5779          9.2225          12.797          1.0032          6.4727          13.629          5.1345           18.48         0.69681         0.58367         0.69093         0.69247         0.69249          1.4643               0         0.15036        0.074361         0.11228        0.059555         0.26302        0.052513               
         B          6939.5          1582.4          5357.2            3432          3507.6        265        SER            11.2          6.4252          4.7747          6.5496          4.6503          9.7137          15.725          6.4142          10.501          8.7858         0.22157         0.49544               0               0          1.3294               0         0.25916        0.039469         0.26469        0.045989         0.31068         0.21161               
         B          6939.5          1582.4          5357.2            3432          3507.6        266        ALA          26.239          18.983          7.2554          8.0758          18.163          24.467          43.821          11.351          25.909          23.879               0               0               0               0               0               0         0.36961         0.12523          0.3445               0         0.57877         0.20461               
         B          6939.5          1582.4          5357.2            3432          3507.6        267        MET          37.087          0.5857          36.502          0.5857          36.502          19.854          1.7196          23.898          2.1183          22.935         0.51128         0.66462               0               0          1.5335               0         0.31559        0.089548         0.24922        0.040351           0.478         0.18408               
         B          6939.5          1582.4          5357.2            3432          3507.6        268        ARG          30.605               0          30.605          28.416          2.1889          13.135               0          15.603          19.369          2.5364         0.78985         0.91146         0.18954         0.46429          2.2525               0         0.25691        0.044288         0.22915        0.014991         0.36208         0.21161               
         B          6939.5          1582.4          5357.2            3432          3507.6        269        ASP          61.534           0.446          61.088          43.967          17.567          42.714          1.2337           56.61          46.531          35.438         0.83888          1.1372               0               0          2.8021               0         0.63815         0.10753         0.70941        0.091815         0.86069         0.46759               
         B          6939.5          1582.4          5357.2            3432          3507.6        270        GLN          87.011          5.6766          81.334          54.535          32.476          48.885          16.108          56.973          47.335           51.73         0.16177         0.45754               0               0          1.4559               0         0.98621         0.22046          1.1178         0.21463          1.4809         0.76608               
         B          6939.5          1582.4          5357.2            3432          3507.6        271        TYR          13.804          2.3134          11.491           0.662          13.142          6.4744          6.8872          6.3972         0.95596          9.1284         0.95515          1.0139         0.94143          1.0056          2.3998               0         0.16161         0.15674        0.070032        0.063074         0.53233               0               
         B          6939.5          1582.4          5357.2            3432          3507.6        272        MET               0               0               0               0               0               0               0               0               0               0          3.4326         0.76637          4.0043         0.45464          4.7705          2.4427         0.15785         0.10161        0.072578         0.05204         0.33588        0.011638               
         B          6939.5          1582.4          5357.2            3432          3507.6        273        ARG          135.25          21.141          114.11          81.616          53.635          58.045          57.354          58.175          55.631          62.149          0.1326         0.41933               0               0          1.4586               0          1.0846         0.36078           1.313           0.225           1.605         0.49926               
         B          6939.5          1582.4          5357.2            3432          3507.6        274        THR          87.295          10.811          76.484           18.44          68.855           63.91          31.667          74.655          32.812          85.651          0.1901         0.46564               0               0          1.3307               0         0.86811         0.26914          1.0409         0.32137          1.4517         0.66718               
         B          6939.5          1582.4          5357.2            3432          3507.6        275        GLY          2.7251          2.7251               0          0.6908          2.0343          3.3835          3.3835               0          1.8217           4.772         0.30765         0.53286               0               0          1.2306               0         0.32071        0.073242               0               0         0.44721         0.27072               
         B          6939.5          1582.4          5357.2            3432          3507.6        276        GLU          43.553          6.2092          37.344          23.517          20.036          25.391          17.368          27.506          23.328          28.332         0.29898         0.56193               0               0          1.4597               0         0.35095         0.20595         0.47441         0.19951         0.82805         0.12647               
         B          6939.5          1582.4          5357.2            3432          3507.6        277        GLY               0               0               0               0               0               0               0               0               0               0          3.1902         0.70348               0               0          3.9573           2.254        0.014565        0.014675               0               0        0.031671               0               
         B          6939.5          1582.4          5357.2            3432          3507.6        278        PHE               0               0               0               0               0               0               0               0               0               0          3.9905         0.37595          4.0747         0.43276          4.9864          3.6215       0.0081603       0.0087402       0.0066574       0.0063349        0.026589               0               
         B          6939.5          1582.4          5357.2            3432          3507.6        279        LEU          0.2017               0          0.2017               0          0.2017          0.1134               0         0.13892               0         0.13438          1.9796         0.87472          1.6237          1.0163          2.8654               0       0.0029156       0.0056153               0               0        0.016573               0               
         B          6939.5          1582.4          5357.2            3432          3507.6        280        CYS          2.1435               0          2.1435               0          2.1435          1.6305               0          2.2483               0          2.0597          1.5653          1.1801               0               0          2.8861               0       0.0019397       0.0043374               0               0        0.011638               0               
         B          6939.5          1582.4          5357.2            3432          3507.6        281        VAL               0               0               0               0               0               0               0               0               0               0          4.3155         0.62897          4.9036         0.32679          5.3144           3.422               0               0               0               0               0               0               
         B          6939.5          1582.4          5357.2            3432          3507.6        282        PHE               0               0               0               0               0               0               0               0               0               0          4.1428         0.43162          4.0686         0.37475          4.8381          3.6002               0               0               0               0               0               0               
         B          6939.5          1582.4          5357.2            3432          3507.6        283        ALA          1.1745               0          1.1745               0          1.1745          1.0952               0          1.8375               0          1.5442          1.9265          1.0917               0               0          3.1372               0        0.051338        0.058217         0.15776               0         0.15776       0.0019112               
         B          6939.5          1582.4          5357.2            3432          3507.6        284        ILE          0.4926               0          0.4926               0          0.4926         0.28408               0          0.3461               0         0.33428          1.9293          1.3105         0.75935         0.75937          3.4527               0         0.15009         0.12564         0.15595         0.14052         0.37104               0               
         B          6939.5          1582.4          5357.2            3432          3507.6        285        ASN           54.44          18.384          36.056          51.348          3.0916          36.089          50.421          31.521          47.509          7.2284         0.65327         0.90227               0               0          2.4622               0          0.5107         0.16855         0.56186         0.17199         0.82805         0.26302               
         B          6939.5          1582.4          5357.2            3432          3507.6        286        ASN          46.843          3.8048          43.038          30.735          16.108          31.053          10.436          37.624          28.437          37.663         0.62983         0.85066               0               0          2.2518               0         0.31787        0.051846         0.32016        0.066046         0.41767         0.23312               
         B          6939.5          1582.4          5357.2            3432          3507.6        287        THR          63.059          4.2406          58.818          12.714          50.345          46.166          12.421          57.411          22.622          62.626         0.72047         0.87358               0               0          2.2518               0         0.78466         0.16286         0.96238        0.071389          1.0633         0.60306               
         B          6939.5          1582.4          5357.2            3432          3507.6        288        LYS          100.43          3.4525          96.974          28.746           71.68          51.201          9.7117          60.386          39.601          58.017         0.39745         0.77438               0               0          2.2473               0         0.70388         0.13644         0.79219        0.094032         0.92961         0.45733               
         B          6939.5          1582.4          5357.2            3432          3507.6        289        SER          0.3524          0.3524               0          0.2496          0.1028         0.30564         0.86246               0         0.40019         0.19422         0.86482         0.93701          1.9795         0.45056            2.43               0          0.2032        0.085112          0.1482       0.0031631         0.38012         0.13878               
         B          6939.5          1582.4          5357.2            3432          3507.6        290        PHE          14.665               0          14.665               0          14.665          7.2983               0          8.7675               0          8.4201          1.6327          1.0942          1.0998          1.0349          2.7951               0         0.14509        0.072587         0.12388        0.077923         0.22587               0               
         B          6939.5          1582.4          5357.2            3432          3507.6        291        GLU          87.937          7.3329          80.604          51.097          36.839          51.266          20.512          59.368          50.687          52.092          0.1622         0.45877               0               0          1.4598               0         0.97672          0.4082          1.2866         0.27328          1.7421         0.41767               
         B          6939.5          1582.4          5357.2            3432          3507.6        292        ASP          31.094           0.116          30.978          19.343          11.751          21.584         0.32089          28.707           20.47          23.707         0.65551         0.89248               0               0          2.3937               0         0.33967        0.081761         0.32353        0.078839           0.478         0.23312               
         B          6939.5          1582.4          5357.2            3432          3507.6        293        ILE          0.9891           0.471          0.5181           0.471          0.5181         0.57042          1.5154         0.36401          1.8088         0.35159          1.2608           1.063           1.009          1.0667          2.5073               0        0.091339        0.066817        0.029166        0.023707         0.18408               0               
         B          6939.5          1582.4          5357.2            3432          3507.6        294        HIS          61.133          1.9823           59.15          19.987          41.145          33.788          5.6897          40.489          26.771          38.718           0.634         0.81633         0.22028         0.49256          2.2473               0         0.54712         0.14527         0.60204         0.14399         0.78118         0.30248               
         B          6939.5          1582.4          5357.2            3432          3507.6        295        GLN           101.5          1.1377          100.37          65.995          35.508          57.028          3.2284          70.304          57.282           56.56          0.5577         0.82693               0               0          2.2566               0         0.66989         0.21915         0.82479         0.16804          1.0431         0.38932               
         B          6939.5          1582.4          5357.2            3432          3507.6        296        TYR          10.354          0.1674          10.187          1.0409          9.3132          4.8563         0.49836          5.6713          1.5031          6.4688         0.56617          0.8339         0.36041         0.62514          2.3904               0         0.10682         0.07406        0.072202        0.049016          0.2864        0.026589               
         B          6939.5          1582.4          5357.2            3432          3507.6        297        ARG           50.27               0           50.27          48.018          2.2517          21.574               0          25.628           32.73          2.6092         0.80686         0.93898         0.18962         0.46448          2.4219               0          0.2839         0.17529         0.34572         0.19139         0.70818         0.12647               
         B          6939.5          1582.4          5357.2            3432          3507.6        298        GLU          72.931          3.3598          69.571          49.714          23.217          42.518           9.398          51.242          49.314          32.829         0.29902         0.56203               0               0          1.4606               0         0.87901         0.26442          1.0878         0.15688          1.2652         0.51013               
         B          6939.5          1582.4          5357.2            3432          3507.6        299        GLN          27.074               0          27.074          18.988          8.0863          15.211               0          18.965          16.481           12.88          1.0557           1.246               0               0          3.2046               0         0.35173        0.043975         0.34711        0.033867         0.43722          0.2864               
         B          6939.5          1582.4          5357.2            3432          3507.6        300        ILE               0               0               0               0               0               0               0               0               0               0          3.9181         0.72327          4.4483          0.4243          4.9799          3.0185        0.083543        0.086371       0.0053891       0.0093342          0.2187               0               
         B          6939.5          1582.4          5357.2            3432          3507.6        301        LYS          54.041          3.5489          50.492           32.63          21.411          27.552          9.9828          31.442          44.952          17.329           0.442         0.85587               0               0          2.4574               0         0.57752         0.16042         0.59561         0.17814         0.89452         0.35323               
         B          6939.5          1582.4          5357.2            3432          3507.6        302        ARG          161.97            24.8          137.17          89.977           71.99          69.511           67.28           69.93           61.33          83.419         0.11191         0.35388               0               0           1.231               0          1.2334         0.39849          1.4767         0.27454          1.8548         0.60306               
         B          6939.5          1582.4          5357.2            3432          3507.6        303        VAL          28.078          23.766          4.3128          16.912          11.166          18.802          75.855          3.6546          65.273          9.0464         0.60128         0.69903         0.50572          0.7152          1.5172               0         0.60892         0.15483         0.44762         0.02463         0.87746         0.41767               
         B          6939.5          1582.4          5357.2            3432          3507.6        304        LYS          58.336          26.178          32.159          25.566          32.771          29.742          73.636          20.025          35.219          26.524         0.33124         0.61984         0.30373         0.60745          1.5186               0          0.5406         0.32302         0.31325        0.058046          1.2652         0.24046               
         B          6939.5          1582.4          5357.2            3432          3507.6        305        ASP          125.71          21.979          103.73          93.833          31.873          87.259          60.798          96.124          99.305          64.298         0.16617         0.43965               0               0          1.3294               0          2.1071         0.80317          2.7464         0.58805          3.6311         0.98474               
         B          6939.5          1582.4          5357.2            3432          3507.6        306        SER          41.374          10.926          30.447          13.537          27.837          35.883          26.741          40.902          21.704          52.592               0               0               0               0               0               0           1.119         0.14465          1.1285        0.065158          1.3155         0.84423               
         B          6939.5          1582.4          5357.2            3432          3507.6        307        ASP          142.03          33.799          108.23          99.281          42.745          98.588          93.498          100.29          105.07          86.231               0               0               0               0               0               0          1.9065         0.65122          2.4602         0.47341           3.253           1.217               
         B          6939.5          1582.4          5357.2            3432          3507.6        308        ASP          96.038          5.4369          90.601          56.355          39.682          66.665           15.04           83.96          59.642          80.053               0               0               0               0               0               0          1.0538         0.29848          1.2752          0.1841          1.4517         0.61548               
         B          6939.5          1582.4          5357.2            3432          3507.6        309        VAL          11.268          10.189          1.0786          8.2504          3.0175          7.5451          32.523         0.91399          31.843          2.4447         0.21782         0.53355         0.50825         0.71877          1.5248               0         0.25632         0.09631         0.22539         0.09041         0.39864         0.11443               
         B          6939.5          1582.4          5357.2            3432          3507.6        310        PRO          7.8691          4.4662          3.4029               0          7.8691          5.8821          13.575          3.3732               0          6.9749         0.91705         0.84407         0.49892         0.70558          2.2499               0         0.14515         0.07271         0.19606        0.058421         0.24789        0.052513               
         B          6939.5          1582.4          5357.2            3432          3507.6        311        MET          5.0178          0.2705          4.7473          0.2705          4.7473          2.6862         0.79419          3.1081          0.9783          2.9829           1.376          1.1327          1.0711          1.0958          2.7776               0        0.056356        0.039099        0.037446         0.03465         0.12647               0               
         B          6939.5          1582.4          5357.2            3432          3507.6        312        VAL               0               0               0               0               0               0               0               0               0               0          4.0594         0.26233          4.0753         0.22256          4.3549          3.6424        0.037874        0.030879        0.059945          0.0177         0.07978               0               
         B          6939.5          1582.4          5357.2            3432          3507.6        313        LEU          1.1271               0          1.1271               0          1.1271         0.63367               0         0.77629               0          0.7509          2.6744          1.2916          1.6314          1.0223          3.9908               0        0.018918        0.025072      0.00047779      0.00082756        0.068705               0               
         B          6939.5          1582.4          5357.2            3432          3507.6        314        VAL               0               0               0               0               0               0               0               0               0               0          5.1492         0.48231          5.4008          0.3667            5.69          4.1652               0               0               0               0               0               0               
         B          6939.5          1582.4          5357.2            3432          3507.6        315        GLY               0               0               0               0               0               0               0               0               0               0          4.0038         0.23801               0               0          4.3061          3.7088        0.007077       0.0088024               0               0        0.021556               0               
         B          6939.5          1582.4          5357.2            3432          3507.6        316        ASN          2.5633               0          2.5633          2.5633               0          1.6992               0          2.2408          2.3717               0          2.4586          1.3259           1.499         0.96005           4.738               0        0.028487        0.032413        0.014464        0.025052         0.07978               0               
         B          6939.5          1582.4          5357.2            3432          3507.6        317        LYS          56.679          0.6735          56.005          28.204          28.475          28.897          1.8945          34.875          38.853          23.048         0.60004         0.88413               0               0          2.4067               0         0.24838         0.11647         0.31076          0.1067         0.49926         0.07978               
         B          6939.5          1582.4          5357.2            3432          3507.6        318        CYS          24.931          22.354          2.5771          22.354          2.5771          18.965          61.888          2.7031          81.584          2.4763         0.86672         0.93964               0               0          2.4379               0         0.40773         0.14875         0.37586        0.081465         0.65395         0.21161               
         B          6939.5          1582.4          5357.2            3432          3507.6        319        ASP          55.508          37.582          17.926          36.278           19.23          38.531          103.96          16.612          38.394          38.794         0.18231         0.48235               0               0          1.4585               0         0.82875         0.28367         0.76039         0.14628          1.4809         0.53233               
         B          6939.5          1582.4          5357.2            3432          3507.6        320        LEU          74.837          7.6676          67.169          5.5861          69.251          42.074          23.463          46.263          20.123          46.137         0.16637         0.44017               0               0          1.3309               0          1.0059         0.18387          0.9666         0.19958          1.2901         0.75124               
         B          6939.5          1582.4          5357.2            3432          3507.6        321        ALA          106.64          38.351           68.29          26.659          79.982          99.441           88.53          106.84          85.526          105.16               0               0               0               0               0               0          2.2387         0.52673           3.253               0           3.253          1.8548               
         B          6939.5          1582.4          5357.2            3432          3507.6        322        ALA          71.447          15.026           56.42          2.4475          68.999          66.623          34.687          88.267          7.8521          90.717               0               0               0               0               0               0          1.6723         0.33049          2.1575               0          2.1575          1.2408               
         B          6939.5          1582.4          5357.2            3432          3507.6        323        ARG          90.249          27.175          63.074          55.558          34.691          38.732          73.726          32.156          37.869          40.198         0.13267         0.41954               0               0          1.4594               0         0.77743         0.34463         0.56261         0.20003          1.3954         0.27851               
         B          6939.5          1582.4          5357.2            3432          3507.6        324        THR          76.634          27.033          49.601          15.209          61.425          56.105          79.183          48.415          27.062          76.409         0.19054         0.46674               0               0          1.3338               0          0.9307          0.2376          1.0535         0.29768          1.4232         0.69429               
         B          6939.5          1582.4          5357.2            3432          3507.6        325        VAL          0.6298          0.0406          0.5892          0.0406          0.5892         0.42172         0.12959         0.49928          0.1567         0.47736          0.9263         0.87471         0.50734         0.71749          2.3994               0         0.33078         0.11103         0.22363        0.055536         0.48855         0.15137               
         B          6939.5          1582.4          5357.2            3432          3507.6        326        GLU          92.663          2.9896          89.673          59.958          32.704          54.021          8.3625          66.048          59.477          46.245         0.13707         0.38771               0               0          1.2337               0          1.0808         0.47986          1.4405         0.34573          1.8162         0.52115               
         B          6939.5          1582.4          5357.2            3432          3507.6        327        SER          33.399          3.1587           30.24           12.45          20.949          28.967          7.7305          40.624          19.962          39.579         0.59666         0.88458               0               0          2.2498               0         0.63039        0.060607         0.68768        0.020498         0.70818         0.54369               
         B          6939.5          1582.4          5357.2            3432          3507.6        328        ARG          145.29          2.5642          142.73           92.58          52.714          62.355          6.9566          72.766          63.104          61.083         0.35689          0.7792               0               0          2.3953               0          1.6561         0.60946          2.0615         0.35743          2.7214         0.86069               
         B          6939.5          1582.4          5357.2            3432          3507.6        329        GLN          68.819          7.9872          60.831           44.95          23.869          38.664          22.665          42.611          39.015           38.02         0.46872         0.66676         0.30462         0.60925          1.5231               0         0.65166         0.12302         0.65835        0.083748         0.84423         0.46759               
         B          6939.5          1582.4          5357.2            3432          3507.6        330        ALA          0.0449               0          0.0449               0          0.0449        0.041869               0        0.070244               0        0.059032          1.8064         0.99644               0               0           2.808               0         0.17101        0.093613         0.10263               0         0.35323         0.10263               
         B          6939.5          1582.4          5357.2            3432          3507.6        331        GLN           66.85          4.9269          61.923          43.761          23.089          37.558          13.981          43.376          37.984          36.777         0.16232         0.45912               0               0          1.4609               0         0.70203         0.33458         0.92615         0.27951          1.2652         0.31068               
         B          6939.5          1582.4          5357.2            3432          3507.6        332        ASP          53.752          2.0052          51.747           33.18          20.572          37.312          5.5469          47.954          35.115          41.501          0.1665         0.44052               0               0           1.332               0         0.93922         0.30047             1.2         0.19215          1.4232         0.55521               
         B          6939.5          1582.4          5357.2            3432          3507.6        333        LEU          26.357          3.0535          23.303          0.3102          26.046          14.818          9.3436           16.05          1.1174          17.353         0.99383          1.0466           1.006          1.0634          2.4993               0         0.33973         0.12443         0.25367         0.12219           0.478          0.1085               
         B          6939.5          1582.4          5357.2            3432          3507.6        334        ALA          2.2266               0          2.2266               0          2.2266          2.0763               0          3.4834               0          2.9274          1.5064          0.8604               0               0          2.4213               0         0.42755         0.16176         0.27072               0         0.65395         0.27072               
         B          6939.5          1582.4          5357.2            3432          3507.6        335        ARG          166.35          20.079          146.27          83.338          83.013          71.392          54.473          74.572          56.805          96.191         0.11188          0.3538               0               0          1.2307               0          1.5578         0.50625          1.8122         0.41653          2.4733         0.69429               
         B          6939.5          1582.4          5357.2            3432          3507.6        336        SER          72.746          35.479          37.267          32.113          40.633          63.093          86.831          50.063          51.488          76.768         0.24358         0.54465               0               0          1.4615               0          1.3769         0.20387          1.2157         0.15241          1.6718          1.0633               
         B          6939.5          1582.4          5357.2            3432          3507.6        337        TYR          37.582          17.969          19.613          21.624          15.958          17.627          53.495          10.919          31.226          11.084         0.34169         0.59198         0.34615         0.59957          1.3959               0         0.51103         0.22497         0.38455         0.13913         0.98474         0.13878               
         B          6939.5          1582.4          5357.2            3432          3507.6        338        GLY          64.657          64.657               0          31.311          33.346          80.279          80.279               0          82.572          78.221         0.33317         0.57706               0               0          1.3327               0         0.89908        0.093131               0               0          1.0233         0.78118               
         B          6939.5          1582.4          5357.2            3432          3507.6        339        ILE           27.46           12.09          15.371          7.1493          20.311          15.836          38.898          10.799          27.455          13.783         0.54524           0.706         0.75837         0.75838          1.5215               0         0.38189         0.18028         0.21742         0.08201         0.62811        0.085404               
         B          6939.5          1582.4          5357.2            3432          3507.6        340        PRO          39.172          9.8438          29.328          0.1547          39.017          29.281           29.92          29.072         0.73807          34.583         0.51291         0.84814               0               0          2.2597               0         0.37448         0.10688         0.41223        0.077777         0.52115         0.18408               
         B          6939.5          1582.4          5357.2            3432          3507.6        341        TYR          37.682          27.302           10.38          27.498          10.184          17.674          81.281          5.7786          39.708          7.0734         0.85227         0.91859         0.94209          1.0061           2.389               0         0.23932         0.15581          0.1581         0.08833         0.59082        0.031671               
         B          6939.5          1582.4          5357.2            3432          3507.6        342        ILE          19.789          2.8747          16.914               0          19.789          11.412          9.2494          11.884               0          13.429          0.8217         0.85959         0.38341         0.66408          2.2488               0         0.26417         0.10358           0.345        0.059306         0.41767        0.074214               
         B          6939.5          1582.4          5357.2            3432          3507.6        343        GLU          42.028          11.551          30.477          24.394          17.634          24.502          32.311          22.447          24.198          24.935         0.43784         0.62211         0.25002         0.50004          1.4602               0         0.28306        0.077062         0.30952        0.053948         0.40809         0.17077               
         B          6939.5          1582.4          5357.2            3432          3507.6        344        THR               0               0               0               0               0               0               0               0               0               0          3.3466         0.73785          4.0163         0.52088          4.7447          2.2489         0.06663        0.047257        0.014633        0.019358         0.12042               0               
         B          6939.5          1582.4          5357.2            3432          3507.6        345        SER               0               0               0               0               0               0               0               0               0               0          2.5485          0.6616          3.0134          0.2282          3.2593          1.3308         0.32318          0.1403         0.50307        0.075694         0.57877         0.16423               
         B          6939.5          1582.4          5357.2            3432          3507.6        346        ALA          3.8033           1.585          2.2183           1.585          2.2183          3.5465          3.6588          3.4704           5.085          2.9165          1.0079         0.88175               0               0          2.2533               0         0.13434        0.044464        0.068705               0         0.19769        0.068705               
         B          6939.5          1582.4          5357.2            3432          3507.6        347        LYS          121.64          17.518          104.12          62.098          59.539          62.016          49.277          64.835          85.546          48.191         0.16218         0.45871               0               0          1.4596               0         0.95409         0.57202          1.3006         0.53423          1.9352         0.26302               
         B          6939.5          1582.4          5357.2            3432          3507.6        348        THR          83.482          31.805          51.677          22.206          61.275          61.118          93.159          50.441          39.513          76.223          0.1896         0.46443               0               0          1.3272               0         0.98036          0.2216          1.1473         0.16899          1.3415         0.64093               
         B          6939.5          1582.4          5357.2            3432          3507.6        349        ARG          72.141          8.8728          63.268          28.691           43.45           30.96          24.072          32.255          19.556          50.348         0.38114         0.62437         0.18919         0.46343          1.5317               0         0.56474         0.11681         0.60998         0.11747         0.78118         0.41767               
         B          6939.5          1582.4          5357.2            3432          3507.6        350        GLN          99.921          9.1258          90.796           60.81          39.111          56.139          25.896            63.6          52.782          62.299         0.54571         0.81158               0               0          2.2523               0         0.80419         0.30055          1.0232         0.19992          1.3415         0.35323               
         B          6939.5          1582.4          5357.2            3432          3507.6        351        GLY           24.02           24.02               0           10.58           13.44          29.824          29.824               0          27.902          31.526         0.89629         0.95392               0               0          2.2544               0          0.3557         0.13687               0               0         0.55521         0.21161               
         B          6939.5          1582.4          5357.2            3432          3507.6        352        VAL          0.1829          0.1829               0          0.1829               0         0.12247         0.58379               0         0.70591               0          2.0135          1.1018          3.0157         0.44896          3.5889               0         0.14346        0.066409        0.082077         0.02143         0.24789        0.052513               
         B          6939.5          1582.4          5357.2            3432          3507.6        353        GLU          72.468           1.639          70.829          48.302          24.166          42.248          4.5846          52.168          47.914          34.172         0.56026         0.82645               0               0          2.2514               0         0.64435         0.27146         0.85676         0.17331          1.1265         0.31897               
         B          6939.5          1582.4          5357.2            3432          3507.6        354        ASP           70.36          8.0326          62.328           43.21          27.151          48.841           22.22          57.759           45.73          54.772         0.49265         0.88088               0               0           2.408               0         0.62852         0.22316         0.83112        0.075617         0.94764         0.30248               
         B          6939.5          1582.4          5357.2            3432          3507.6        355        ALA               0               0               0               0               0               0               0               0               0               0          3.9224          0.8164          4.2451               0          4.7252          2.4343        0.090782        0.070594        0.057855               0         0.22587        0.026589               
         B          6939.5          1582.4          5357.2            3432          3507.6        356        PHE               0               0               0               0               0               0               0               0               0               0          4.0676          0.3643          3.9128         0.20794          4.8612          3.5726        0.024364        0.035228       0.0045244        0.011083          0.1085               0               
         B          6939.5          1582.4          5357.2            3432          3507.6        357        TYR          31.164               0          31.164          11.132          20.032          14.617               0           17.35          16.076          13.914          1.1585          1.1128         0.51931         0.67044          3.2346               0         0.36732         0.12963         0.42418         0.12429         0.57877          0.2187               
         B          6939.5          1582.4          5357.2            3432          3507.6        358        THR          21.037               0          21.037          4.0608          16.976          15.401               0          20.534          7.2256          21.117          1.8104          1.2474         0.47824         0.67633          2.9904               0         0.28774         0.11056         0.38769        0.079446         0.48855         0.14504               
         B          6939.5          1582.4          5357.2            3432          3507.6        359        LEU          0.0237               0          0.0237               0          0.0237        0.013324               0        0.016323               0        0.015789          2.9228          1.5018          1.6276          1.0206          4.6505               0        0.016033        0.021506               0               0        0.063253               0               
         B          6939.5          1582.4          5357.2            3432          3507.6        360        VAL          0.3178               0          0.3178               0          0.3178          0.2128               0          0.2693               0         0.25747          2.3471          1.1575           1.343          1.0294          3.8199               0        0.041396        0.049119        0.012742        0.010883         0.12647               0               
         B          6939.5          1582.4          5357.2            3432          3507.6        361        ARG            70.6               0            70.6          43.454          27.146          30.299               0          35.993          29.619          31.456         0.99914          1.1642         0.21569         0.52834          3.0093               0         0.60272           0.199         0.70773         0.13821         0.89452          0.2187               
         B          6939.5          1582.4          5357.2            3432          3507.6        362        GLU          41.953          2.3609          39.592          32.328          9.6257          24.458          6.6039          29.161          32.068          13.611         0.92461          1.1536         0.30213         0.60427          3.1826               0         0.35978         0.11522         0.37578         0.13748         0.59082         0.17739               
         B          6939.5          1582.4          5357.2            3432          3507.6        363        ILE          0.4937               0          0.4937               0          0.4937         0.28472               0         0.34687               0         0.33503          2.1412          0.9104          1.7745           1.162          3.0586               0         0.24568         0.19238         0.10176        0.097338         0.60306               0               
         B          6939.5          1582.4          5357.2            3432          3507.6        364        ARG          77.969          10.161          67.808          38.491          39.479          33.462          27.566           34.57          26.236          45.746         0.27118         0.57542         0.21742         0.53256          1.5219               0         0.73328         0.22767         0.67973        0.090514          1.2901         0.44721               
         B          6939.5          1582.4          5357.2            3432          3507.6        365        GLN          131.21          37.007          94.201          77.404          53.803          73.716          105.01          65.985          67.185          85.701         0.14802         0.41867               0               0          1.3322               0          1.2341         0.24402          1.1448         0.17177          1.7786         0.87746               
         B          6939.5          1582.4          5357.2            3432          3507.6        366        HIS          100.39          27.939          72.452          42.008          58.382          55.486          80.191          49.594          56.266          54.938         0.25851         0.51777         0.22578         0.50486          1.3547               0          1.1437         0.27445          1.0015         0.11923          1.8548         0.81215               
         B          6939.5          1582.4          5357.2            3432          3507.6        367        LYS          128.34          60.936          67.406           44.52          83.822          65.434          171.41          41.974          61.331          67.844         0.16219         0.45873               0               0          1.4597               0          1.4086         0.58616          1.0065         0.11635          2.6561         0.86069               
         C          4099.9          804.39          3295.5          1852.8          2247.1         14        GLY          61.212          61.212               0            42.9          18.313          76.003          76.003               0          113.13          42.957         0.89568         0.95304               0               0          2.2519               0         0.52942        0.089005               0               0         0.60306         0.38012               
         C          4099.9          804.39          3295.5          1852.8          2247.1         15        ASP           68.56          3.3089          65.251          57.628          10.932          47.591          9.1533          60.468          60.989          22.053         0.33691         0.58638               0               0          1.4626               0         0.70682         0.17605         0.85533         0.11455          1.0038         0.45733               
         C          4099.9          804.39          3295.5          1852.8          2247.1         16        CYS          3.3238          3.1874          0.1364          3.1874          0.1364          2.5284          8.8245         0.14307          11.633         0.13107          1.2781         0.97756         0.89158         0.89158           2.395               0         0.24847        0.072551         0.15478        0.015994         0.33588         0.13878               
         C          4099.9          804.39          3295.5          1852.8          2247.1         17        CYS          5.7029               0          5.7029               0          5.7029          4.3381               0          5.9816               0          5.4799           1.587          1.2253               0               0          3.2132               0         0.19695        0.042421         0.23001        0.025398         0.25541         0.11443               
         C          4099.9          804.39          3295.5          1852.8          2247.1         18        ILE          5.3163          0.5878          4.7285          0.5878          4.7285          3.0659          1.8912          3.3222          2.2573          3.2088          1.7044          1.1452           1.788          1.1744          3.0766               0         0.20387        0.034179         0.19573        0.041587         0.24046          0.1326               
         C          4099.9          804.39          3295.5          1852.8          2247.1         19        ILE               0               0               0               0               0               0               0               0               0               0          3.4156         0.57966          3.8391         0.14439           4.074          2.2432        0.063498        0.044377        0.028232        0.030322         0.12647               0               
         C          4099.9          804.39          3295.5          1852.8          2247.1         20        ARG          37.636           0.785          36.851          20.989          16.648          16.152          2.1297          18.787          14.306           19.29         0.35802         0.78326               0               0          2.4184               0         0.22387          0.1142         0.30061        0.059165         0.38012        0.026589               
         C          4099.9          804.39          3295.5          1852.8          2247.1         21        VAL          0.1037               0          0.1037               0          0.1037        0.069439               0        0.087874               0        0.084015          1.1408         0.77701         0.50737         0.71753          2.2525               0        0.023361        0.028784               0               0        0.074214               0               
         C          4099.9          804.39          3295.5          1852.8          2247.1         22        SER          22.999          0.0053          22.994           12.16           10.84          19.947        0.012971          30.889          19.496           20.48         0.83693         0.88491               0               0          2.2443               0         0.20358         0.10881         0.34252        0.056118         0.39864        0.074214               
         C          4099.9          804.39          3295.5          1852.8          2247.1         23        LEU          24.955          10.921          14.034          10.921          14.034           14.03          33.418           9.666          39.341          9.3498         0.33656         0.58566               0               0           1.459               0         0.34337         0.13928         0.25711        0.082538         0.59082         0.13878               
         C          4099.9          804.39          3295.5          1852.8          2247.1         24        ASP          88.226          31.025            57.2          66.721          21.505          61.242          85.824          53.007          70.611          43.384               0               0               0               0               0               0          1.3204         0.41555          1.4755         0.30915          1.9352         0.65395               
         C          4099.9          804.39          3295.5          1852.8          2247.1         25        VAL          98.151          15.348          82.803          9.1363          89.015          65.724          48.989          70.166          35.262          72.118         0.19053         0.46671               0               0          1.3337               0          1.3878         0.34194          1.5155         0.42245          2.1104          1.0233               
         C          4099.9          804.39          3295.5          1852.8          2247.1         26        ASP          141.09          30.004          111.09          92.042          49.051          97.941          82.998          102.95          97.409          98.953         0.15382         0.40698               0               0          1.2306               0           2.255         0.27633          2.4397         0.18132          2.7214          1.7786               
         C          4099.9          804.39          3295.5          1852.8          2247.1         27        ASN          58.084          15.676          42.408          26.516          31.569          38.505          42.996          37.073          24.533           73.81         0.15413         0.40778         0.30825         0.53391           1.233               0           0.755         0.23433         0.64469         0.15583          1.1484         0.53233               
         C          4099.9          804.39          3295.5          1852.8          2247.1         28        GLY          22.617          22.617               0          5.2753          17.342          28.082          28.082               0          13.912           40.68         0.30785         0.53321               0               0          1.2314               0         0.44929         0.17385               0               0         0.72229         0.29439               
         C          4099.9          804.39          3295.5          1852.8          2247.1         29        ASN          18.243          13.203          5.0408          15.179          3.0638          12.094          36.211          4.4067          14.045          7.1634         0.51099          0.6638         0.30836         0.53409          1.5236               0         0.23023         0.11592         0.14544        0.063069         0.44721        0.052513               
         C          4099.9          804.39          3295.5          1852.8          2247.1         30        MET          80.262          10.924          69.338          8.3916           71.87          42.967          32.073          45.396          30.349          45.159          0.3203         0.55533               0               0          1.3307               0         0.49942         0.31715         0.72388         0.31615           1.217         0.25541               
         C          4099.9          804.39          3295.5          1852.8          2247.1         31        TYR          50.007               0          50.007          13.118          36.889          23.454               0           27.84          18.943          25.622          1.2364          1.1638         0.64819         0.88571          3.3521               0         0.26623         0.12537         0.32753         0.10636         0.46759        0.096829               
         C          4099.9          804.39          3295.5          1852.8          2247.1         32        LYS          18.538               0          18.538          10.221          8.3167          9.4512               0          11.543           14.08          6.7314          2.5174          1.5623          1.5595          1.4622          4.3018               0        0.029631        0.021562        0.027003        0.020767        0.063253               0               
         C          4099.9          804.39          3295.5          1852.8          2247.1         33        SER          0.0833          0.0833               0          0.0833               0        0.072246         0.20387               0         0.13356               0          2.0661          1.1095          2.9291          0.2374          3.1665               0        0.064705          0.0396         0.11742       0.0029958         0.12042        0.021556               
         C          4099.9          804.39          3295.5          1852.8          2247.1         34        ILE          0.1831               0          0.1831               0          0.1831         0.10559               0         0.12864               0         0.12425          2.4653           1.171          1.7867          1.1735            3.98               0        0.014105        0.019525               0               0        0.047224               0               
         C          4099.9          804.39          3295.5          1852.8          2247.1         35        LEU           0.416               0           0.416               0           0.416         0.23388               0         0.28652               0         0.27715          1.6927          1.0915         0.99961          1.0574          3.0693               0        0.062071        0.030079        0.064154        0.030989          0.1085        0.021556               
         C          4099.9          804.39          3295.5          1852.8          2247.1         36        VAL               0               0               0               0               0               0               0               0               0               0          4.0003         0.51865          4.2909         0.32052          4.6755          3.3525         0.03521        0.030922        0.019621        0.020088        0.096829               0               
         C          4099.9          804.39          3295.5          1852.8          2247.1         37        THR          10.309               0          10.309            0.06          10.249          7.5473               0          10.062         0.10676          12.749          1.3703          1.2557               0               0          3.0584               0         0.20124        0.080371         0.21938        0.060975         0.29439        0.068705               
         C          4099.9          804.39          3295.5          1852.8          2247.1         38        SER          41.802          6.6482          35.154          21.474          20.328          36.255          16.271          47.224           34.43          38.405         0.66515         0.97863               0               0           2.463               0         0.70471         0.16963         0.91206        0.017542         0.92961         0.42738               
         C          4099.9          804.39          3295.5          1852.8          2247.1         39        GLN          115.47          18.112          97.361          78.068          37.405          64.876          51.395          68.199          67.761          59.581         0.28466         0.53306               0               0          1.3305               0         0.84307         0.36377          1.0956         0.30097          1.4517         0.41767               
         C          4099.9          804.39          3295.5          1852.8          2247.1         40        ASP          0.8728          0.8728               0               0          0.8728         0.60586          2.4144               0               0          1.7607          1.9182          1.0009          2.5744          0.6968          3.4817               0          0.2141         0.11134         0.10692        0.039084         0.33588        0.063253               
         C          4099.9          804.39          3295.5          1852.8          2247.1         41        LYS          104.79          0.6158          104.18           32.41          72.381          53.427          1.7322          64.871          44.649          58.584         0.71564          1.0518               0               0          2.5998               0         0.78819         0.50004          1.1584         0.37329          1.5728         0.24046               
         C          4099.9          804.39          3295.5          1852.8          2247.1         42        ALA          1.3904               0          1.3904               0          1.3904          1.2965               0          2.1752               0           1.828          1.8354          1.0055               0               0          2.7484               0         0.21952        0.078575         0.26302               0         0.33588         0.10263               
         C          4099.9          804.39          3295.5          1852.8          2247.1         43        PRO          48.474          4.9191          43.555          3.3279          45.146          36.234          14.952          43.175          15.877          40.016         0.20989         0.51413               0               0          1.4692               0         0.39331         0.15952         0.56397        0.088146         0.68063         0.23312               
         C          4099.9          804.39          3295.5          1852.8          2247.1         44        THR          36.782          4.5511          32.231          23.709          13.073          26.929          13.331          31.461          42.188          16.262         0.56225         0.91919               0               0          2.4051               0         0.25448        0.054004         0.27936        0.032698         0.33588         0.18408               
         C          4099.9          804.39          3295.5          1852.8          2247.1         45        VAL               0               0               0               0               0               0               0               0               0               0          3.9574         0.81287          4.5371         0.50809          4.9009          2.4351        0.037233        0.043476       0.0061299       0.0047717         0.12647               0               
         C          4099.9          804.39          3295.5          1852.8          2247.1         46        ILE          9.7646               0          9.7646               0          9.7646          5.6313               0          6.8605               0          6.6264           2.744          1.2779          1.7734           1.162          3.8942               0        0.047326          0.0329        0.034239        0.023035          0.1085               0               
         C          4099.9          804.39          3295.5          1852.8          2247.1         47        ARG          51.197               0          51.197          19.331          31.867          21.972               0          26.101          13.176          36.926          1.0834          1.0848         0.38014         0.60106          2.8024               0         0.27327         0.11131         0.34363        0.074984         0.48855         0.12042               
         C          4099.9          804.39          3295.5          1852.8          2247.1         48        LYS          1.0819          1.0819               0          1.0337          0.0482          0.5516          3.0433               0           1.424        0.039013          1.8676          1.3008          2.8215         0.79248          3.8927               0        0.083836        0.018256        0.079089        0.021306         0.10263        0.041988               
         C          4099.9          804.39          3295.5          1852.8          2247.1         49        ALA          0.0482               0          0.0482               0          0.0482        0.044946               0        0.075407               0        0.063371          1.9149          1.1132               0               0          3.3001               0        0.019568        0.035855               0               0        0.091087               0               
         C          4099.9          804.39          3295.5          1852.8          2247.1         50        MET               0               0               0               0               0               0               0               0               0               0          3.6582         0.61564          4.0216         0.45549          4.4498          2.8913         0.15034         0.10342         0.12567        0.077456         0.31897       0.0067513               
         C          4099.9          804.39          3295.5          1852.8          2247.1         51        ASP          28.813          1.1525           27.66          10.825          17.988          20.001          3.1881          25.633          11.456          36.289         0.64792         0.89328               0               0           2.432               0         0.28444        0.051009         0.26585        0.033835         0.38932         0.21161               
         C          4099.9          804.39          3295.5          1852.8          2247.1         52        LYS          6.2754          1.4247          4.8507          2.1888          4.0866          3.1994          4.0076          3.0205          3.0153          3.3076         0.30463         0.57364          0.3019         0.60379          1.5095               0         0.12027        0.076493        0.057742        0.032023         0.24046        0.021556               
         C          4099.9          804.39          3295.5          1852.8          2247.1         53        HIS          19.594          14.494          5.1001          16.145          3.4489          10.829            41.6          3.4911          21.624          3.2454         0.63405         0.80719         0.81374         0.85992          2.1825               0         0.16728         0.12666          0.0784        0.039042         0.42738        0.021556               
         C          4099.9          804.39          3295.5          1852.8          2247.1         54        ASN          69.903          22.917          46.986          46.927          22.976          46.339          62.855          41.075          43.419          53.719         0.35649         0.61933               0               0          1.5224               0         0.61869         0.11257         0.59865         0.08628         0.79653         0.45733               
         C          4099.9          804.39          3295.5          1852.8          2247.1         55        LEU           34.44          1.5798          32.861               0           34.44          19.363          4.8341          22.633               0          22.945           0.996          0.8179         0.76251         0.76252          2.2581               0         0.43019         0.14547          0.3149         0.11423         0.59082         0.13878               
         C          4099.9          804.39          3295.5          1852.8          2247.1         56        ASP          45.568          14.511          31.056          23.381          22.186          31.631          40.142           28.78          24.745          44.758               0               0               0               0               0               0         0.70284         0.10769         0.63839        0.078362         0.86069         0.51013               
         C          4099.9          804.39          3295.5          1852.8          2247.1         57        GLU          169.77          39.986          129.79          109.15          60.621          98.977          111.85          95.594          108.28           85.72               0               0               0               0               0               0          2.1889          1.0086          2.8739         0.86929          3.9618           1.105               
         C          4099.9          804.39          3295.5          1852.8          2247.1         58        ASP           33.19          6.4745          26.715          23.065          10.125          23.039           17.91          24.757           24.41          20.426         0.50914         0.66098         0.37698         0.65295          1.5079               0         0.85923         0.14223         0.89052         0.17741           1.105         0.62811               
         C          4099.9          804.39          3295.5          1852.8          2247.1         59        GLU          93.694          1.2555          92.439          46.568          47.127          54.623          3.5119          68.085          46.194          66.638         0.75305          1.1173               0               0          2.8438               0          1.1354         0.47304          1.5219         0.23635          1.7786         0.52115               
         C          4099.9          804.39          3295.5          1852.8          2247.1         60        PRO          18.496          2.4724          16.023          1.4235          17.072          13.825          7.5149          15.883          6.7915          15.132          0.4286         0.67783               0               0          1.5269               0         0.40234         0.10526         0.47001        0.094785         0.60306         0.24789               
         C          4099.9          804.39          3295.5          1852.8          2247.1         61        GLU          104.51          9.2354          95.275          38.551          65.959          60.928          25.833          70.174          38.241          93.268         0.14793          0.4184               0               0          1.3313               0          1.0767         0.34602          1.3593         0.17118           1.605         0.60306               
         C          4099.9          804.39          3295.5          1852.8          2247.1         62        ASP          56.314          0.1332          56.181          49.383          6.9306          39.091         0.36846          52.063          52.263          13.981         0.65642          0.8937               0               0          2.3958               0           1.018         0.31373          1.2791         0.23878          1.5414         0.68063               
         C          4099.9          804.39          3295.5          1852.8          2247.1         63        TYR          13.118          0.5948          12.523          7.2269          5.8907          6.1524          1.7708          6.9718          10.436          4.0916          1.6448           1.112          1.7078          1.1579          3.3141               0         0.25106        0.075351         0.22483         0.06621         0.40809          0.1326               
         C          4099.9          804.39          3295.5          1852.8          2247.1         64        GLU          31.165          2.7585          28.406          25.583          5.5818          18.169          7.7161          20.922          25.377          7.8928         0.72809         0.84865         0.30407         0.60813          2.2499               0           0.436         0.26017         0.64547          0.1412         0.81215         0.10263               
         C          4099.9          804.39          3295.5          1852.8          2247.1         65        LEU          1.1094          0.8429          0.2665          0.8429          0.2665         0.62371          2.5793         0.18355          3.0364         0.17755            1.66          1.0646           1.622          1.0152          2.8987               0        0.054514        0.063952               0               0         0.17739               0               
         C          4099.9          804.39          3295.5          1852.8          2247.1         66        LEU          15.593               0          15.593               0          15.593          8.7664               0           10.74               0          10.388          1.9275          1.6772         0.38287         0.66315          4.2627               0         0.27061          0.1253         0.38244        0.056577         0.44721         0.11443               
         C          4099.9          804.39          3295.5          1852.8          2247.1         67        GLN               0               0               0               0               0               0               0               0               0               0          3.9779         0.43397          3.7749         0.22765          4.7566          3.4259         0.17395        0.061807         0.17938        0.048672          0.2864        0.091087               
         C          4099.9          804.39          3295.5          1852.8          2247.1         68        ILE          48.198               0          48.198               0          48.198          27.796               0          33.863               0          32.708          1.8801          1.2926         0.75878         0.75878          3.8205               0         0.40544         0.10497         0.45324        0.095295         0.60306         0.20461               
         C          4099.9          804.39          3295.5          1852.8          2247.1         69        ILE          44.322          13.561           30.76          13.561           30.76           25.56          43.633          21.612          52.078          20.874          1.0021           1.105         0.37963         0.65754          2.8668               0         0.64161         0.17512         0.59612         0.17089         0.87746         0.41767               
         C          4099.9          804.39          3295.5          1852.8          2247.1         70        SER          49.164          11.169          37.995          5.2402          43.924           42.64          27.334          51.041          8.4018          82.985          0.2435         0.54449               0               0           1.461               0          1.4692         0.33494          1.8779        0.099237          1.9771         0.94764               
         C          4099.9          804.39          3295.5          1852.8          2247.1         71        GLU          177.62          43.653          133.96          106.91          70.705          103.55          122.11           98.67          106.05          99.979               0               0               0               0               0               0          3.9291          1.8901           5.217          1.6338          7.3359          2.0203               
         C          4099.9          804.39          3295.5          1852.8          2247.1         72        ASP          127.17          32.599          94.569          75.646          51.522          88.275          90.178          87.637          80.058          103.94          0.1664         0.44026               0               0          1.3312               0          2.8376         0.47985            3.27         0.27708          3.7363          2.3079               
         C          4099.9          804.39          3295.5          1852.8          2247.1         73        HIS          98.174          2.8887          95.285          30.074            68.1          54.261          8.2913          65.224          40.282          64.082         0.35806         0.74541               0               0          2.2529               0          1.5188         0.28888          1.6355         0.14827          1.8162         0.87746               
         C          4099.9          804.39          3295.5          1852.8          2247.1         74        LYS           104.3          21.515          82.788           63.33          40.973          53.178           60.52          51.552          87.243          33.163         0.16129         0.45618               0               0          1.4516               0         0.74618         0.19662          0.6909         0.18614           1.084         0.51013               
         C          4099.9          804.39          3295.5          1852.8          2247.1         75        LEU          57.156          0.8124          56.343               0          57.156          32.133          2.4859          38.807               0          38.078         0.61298         0.83481               0               0          2.2486               0         0.52142         0.18043         0.60936          0.2112         0.96601         0.31897               
         C          4099.9          804.39          3295.5          1852.8          2247.1         76        LYS          80.744          10.342          70.403          20.228          60.516          41.167          29.091           43.84          27.866          48.981         0.29843         0.56079               0               0          1.4548               0         0.73638          0.1357          0.8484        0.040977          0.9119         0.52115               
         C          4099.9          804.39          3295.5          1852.8          2247.1         77        ILE          2.0956          2.0736           0.022          2.0736           0.022          1.2085          6.6718        0.015457          7.9631        0.014929          1.6342          1.0891          1.7988          1.1818          3.0867               0         0.26873         0.11015         0.16128        0.018439         0.40809          0.1326               
         C          4099.9          804.39          3295.5          1852.8          2247.1         78        PRO          66.868          4.8379           62.03               0          66.868          49.984          14.705          61.489               0           59.27         0.72152         0.87464               0               0          2.2529               0         0.75977         0.22292         0.92541         0.21174           1.105         0.48855               
         C          4099.9          804.39          3295.5          1852.8          2247.1         79        GLU          96.679          12.106          84.573          60.537          36.142          56.363          33.863          62.292          60.051          51.106         0.13672          0.3867               0               0          1.2305               0          1.2103         0.53958          1.5739         0.45836          2.3613         0.55521               
         C          4099.9          804.39          3295.5          1852.8          2247.1         80        ASN          100.85          11.481          89.371           68.16          32.691          66.856           31.49          78.128          63.065          76.435         0.18317         0.48461               0               0          1.4653               0          1.5388         0.47074          1.9589         0.26881          2.3613         0.94764               
         C          4099.9          804.39          3295.5          1852.8          2247.1         81        ALA          25.498          11.086          14.412          1.2961          24.202          23.777          25.591          22.547          4.1582           31.82         0.71769          0.9267               0               0          2.2583               0         0.66523          0.1472         0.73665               0         0.79653         0.41767               
         C          4099.9          804.39          3295.5          1852.8          2247.1         82        ASN          23.757            4.23          19.527          14.859           8.898          15.748          11.602           17.07          13.748          20.804         0.97351          1.0694           0.308         0.53347          2.7673               0         0.62284         0.14692         0.74982        0.063082         0.84423         0.38012               
         C          4099.9          804.39          3295.5          1852.8          2247.1         83        VAL               0               0               0               0               0               0               0               0               0               0          3.6562         0.78683          4.4087         0.28234          4.6603          2.4436         0.13645        0.093018        0.038734        0.030385         0.25541               0               
         C          4099.9          804.39          3295.5          1852.8          2247.1         84        PHE          53.901          10.482          43.419          9.4162          44.485          26.826          31.132          25.959          35.174          25.542         0.13345         0.42199               0               0          1.4679               0         0.41978         0.16663          0.3644         0.11537         0.73665         0.19769               
         C          4099.9          804.39          3295.5          1852.8          2247.1         85        TYR          187.04          28.961          158.08          65.441           121.6          87.724           86.22          88.006            94.5          84.459         0.11094         0.36793               0               0          1.3312               0          1.5591         0.58995          1.8446         0.51087           2.932         0.70818               
         C          4099.9          804.39          3295.5          1852.8          2247.1         86        ALA          27.253          23.502          3.7509          12.561          14.692          25.413          54.252          5.8681          40.298          19.316         0.24593         0.49187               0               0          1.2297               0         0.64306        0.086457         0.49926               0         0.72229         0.49926               
         C          4099.9          804.39          3295.5          1852.8          2247.1         87        MET          12.675          8.2593          4.4152          8.1686          4.5059          6.7851          24.249          2.8907          29.543          2.8312         0.66127         0.87916         0.38021         0.65854          2.2486               0         0.29848         0.16547         0.16803        0.025299         0.64093         0.15137               
         C          4099.9          804.39          3295.5          1852.8          2247.1         88        ASN          54.351          5.7849          48.566          44.895          9.4555           36.03          15.866          42.457          41.539          22.108         0.61422          0.8368               0               0          2.2553               0         0.79976         0.26485         0.99696         0.22211          1.2652         0.41767               
         C          4099.9          804.39          3295.5          1852.8          2247.1         89        SER          76.964          16.387          60.577          37.998          38.966          66.751          40.104          81.377          60.924          73.618               0               0               0               0               0               0           1.281         0.16056          1.3373         0.14363          1.4809          1.0038               
         C          4099.9          804.39          3295.5          1852.8          2247.1         90        ALA          104.26          44.761          59.501          32.328          71.934          97.223          103.33          93.087          103.72          94.575               0               0               0               0               0               0          2.2358         0.36611          2.8592               0          2.8592          1.7786               
         C          4099.9          804.39          3295.5          1852.8          2247.1         91        ALA          18.052          14.219          3.8328          3.7182          14.333          16.833          32.823          5.9962          11.929          18.845               0               0               0               0               0               0          1.0007         0.19689         0.69429               0          1.2901         0.69429               
         C          4099.9          804.39          3295.5          1852.8          2247.1         92        ASN          63.339           14.58          48.759          21.003          42.336          41.988          39.989          42.625          19.432          98.986         0.44851         0.81068               0               0          2.2576               0         0.69972         0.15178         0.72528         0.13022         0.89452         0.44721               
         C          4099.9          804.39          3295.5          1852.8          2247.1         93        TYR          46.968          7.1406          39.828          23.683          23.285          22.029          21.258          22.173            34.2          16.174         0.12161         0.40333               0               0          1.4593               0          0.4159         0.15234         0.45424         0.15353         0.79653         0.23312               
         C          4099.9          804.39          3295.5          1852.8          2247.1         94        ASP          49.385               0          49.385          32.839          16.546          34.281               0          45.765          34.754          33.378         0.80455         0.84828               0               0          2.2521               0         0.36225         0.16255         0.51191        0.082604         0.62811         0.17739               
         C          4099.9          804.39          3295.5          1852.8          2247.1         95        PHE          0.7439          0.7439               0          0.7439               0         0.37023          2.2094               0          2.7789               0          2.4828          1.5124          3.5175         0.62316          4.3138               0        0.042199        0.052782       0.0047421       0.0079527         0.14504               0               
         C          4099.9          804.39          3295.5          1852.8          2247.1         96        ILE          20.483               0          20.483               0          20.483          11.813               0          14.391               0            13.9          1.5713          1.3137         0.38157          0.6609          3.3912               0         0.25624         0.13407         0.37908        0.069549         0.45733         0.10263               
         C          4099.9          804.39          3295.5          1852.8          2247.1         97        LEU           2.704           2.704               0           2.704               0          1.5202          8.2742               0          9.7406               0          2.6051          1.2981          3.5514         0.50799          4.2604               0         0.10746         0.11196       0.0092009        0.015936          0.2864               0               
         C          4099.9          804.39          3295.5          1852.8          2247.1         98        LYS          78.496          0.3741          78.121          17.783          60.713           40.02          1.0523          48.647          24.498           49.14         0.72812         0.84827         0.30353         0.60707          2.2465               0         0.78872         0.50177          1.1242         0.43867          1.7421         0.21161               
         C          4099.9          804.39          3295.5          1852.8          2247.1         99        LYS          122.58          22.251          100.33          56.606          65.972          62.496           62.59          62.475          77.981          53.397         0.16174         0.45746               0               0          1.4556               0          1.0346         0.30895          1.1904         0.27503          1.6379         0.59082               
         C          4099.9          804.39          3295.5          1852.8          2247.1        100        ARG          108.88          46.368          62.515          45.285          63.598          46.729          125.79          31.871          30.867          73.694         0.12077         0.38191               0               0          1.3285               0          1.1147         0.39452         0.86195         0.13017          1.8548         0.73665               
         D          7052.4          1594.3            5458          3524.7          3527.7        201        MET          137.17          85.315          51.853           73.86          63.308          73.431          250.49          33.948          267.12          39.779         0.18999         0.50268         0.37999         0.65816            1.52               0          1.5285         0.42145          1.2394         0.25345          2.4164         0.96601               
         D          7052.4          1594.3            5458          3524.7          3527.7        202        THR          48.601          7.9512           40.65          21.602          26.999          35.582           23.29          39.678          38.438          33.585          0.7164         0.87024         0.47741         0.67516          2.2523               0         0.85951          0.2176         0.91526         0.13559           1.105         0.48855               
         D          7052.4          1594.3            5458          3524.7          3527.7        203        GLU          73.973          14.725          59.248          52.616          21.357          43.125          41.187          43.639          52.193          30.199         0.16215         0.45862               0               0          1.4593               0         0.85311          0.2632          1.0367         0.21543          1.4232         0.55521               
         D          7052.4          1594.3            5458          3524.7          3527.7        204        TYR          1.6538               0          1.6538           1.597          0.0568         0.77567               0         0.92072          2.3061        0.039453          1.5861          1.0277          1.2609          1.0588          2.7563               0         0.20975        0.091494         0.16211         0.07361          0.3445        0.085404               
         D          7052.4          1594.3            5458          3524.7          3527.7        205        LYS          90.705          0.4621          90.243          25.602          65.103          46.245          1.2999          56.195          35.269          52.694         0.29876         0.56141               0               0          1.4561               0         0.63301         0.46064         0.95191         0.38741          1.4517         0.15776               
         D          7052.4          1594.3            5458          3524.7          3527.7        206        LEU          1.2222          0.8406          0.3816          0.8406          0.3816         0.68713          2.5722         0.26283          3.0281         0.25423          1.3245         0.88774          1.6255          1.0171          2.4938               0        0.026586        0.028071       0.0029096       0.0050396        0.085404               0               
         D          7052.4          1594.3            5458          3524.7          3527.7        207        VAL          3.9983           0.037          3.9613               0          3.9983          2.6773          0.1181          3.3567               0          3.2393          1.2904         0.91165          1.3364          1.0245          2.4892               0         0.04138        0.039867           0.072        0.039974         0.12647               0               
         D          7052.4          1594.3            5458          3524.7          3527.7        208        VAL          0.2565               0          0.2565               0          0.2565         0.17176               0         0.21735               0         0.20781          2.0108          1.0549          1.3442          1.0313          3.3721               0        0.009505        0.010144       0.0071855        0.010162        0.026589               0               
         D          7052.4          1594.3            5458          3524.7          3527.7        209        VAL               0               0               0               0               0               0               0               0               0               0          2.8471         0.81816          3.4117         0.26327          3.6814          1.3313        0.010245         0.01202        0.011194          0.0145        0.031671               0               
         D          7052.4          1594.3            5458          3524.7          3527.7        210        GLY          0.2081          0.2081               0          0.2081               0         0.25838         0.25838               0         0.54879               0         0.67041           0.675               0               0          1.4519               0        0.073444        0.025542               0               0         0.10263        0.036804               
         D          7052.4          1594.3            5458          3524.7          3527.7        211        ALA          14.337          2.1925          12.145          0.3232          14.014           13.37          5.0612              19          1.0369          18.425         0.71417         0.92144               0               0          2.2437               0         0.13154        0.038999         0.16423               0         0.16423        0.057855               
         D          7052.4          1594.3            5458          3524.7          3527.7        212        GLY          11.293          11.293               0          8.3885          2.9044          14.021          14.021               0          22.122           6.813         0.30779         0.53311               0               0          1.2312               0         0.21739        0.024058               0               0         0.25541         0.19084               
         D          7052.4          1594.3            5458          3524.7          3527.7        213        GLY          34.594          34.594               0          14.417          20.177          42.952          42.952               0          38.019          47.331               0               0               0               0               0               0         0.35071        0.050305               0               0         0.41767         0.29439               
         D          7052.4          1594.3            5458          3524.7          3527.7        214        VAL          0.1165          0.1165               0          0.0503          0.0662         0.07801         0.37185               0         0.19413        0.053634          1.4535          1.0117          2.1964         0.45836          2.5255               0         0.14594         0.07239        0.072397       0.0052206         0.26302        0.068705               
         D          7052.4          1594.3            5458          3524.7          3527.7        215        GLY          14.145          14.145               0          2.0492          12.096          17.563          17.563               0           5.404          28.375         0.89597          0.9534               0               0          2.2528               0         0.15745        0.059092               0               0         0.25541        0.096829               
         D          7052.4          1594.3            5458          3524.7          3527.7        216        LYS          12.061          2.3809          9.6805          7.1838          4.8776          6.1494          6.6973          6.0281          9.8964          3.9479         0.89837          0.8397         0.60707         0.74351           2.257               0        0.094141        0.023631        0.093662        0.017748         0.12647        0.057855               
         D          7052.4          1594.3            5458          3524.7          3527.7        217        SER          30.513          1.8831           28.63          5.9592          24.554          26.464          4.6087           38.46          9.5546          46.389         0.84035         0.88889               0               0          2.2556               0          0.1087        0.014781         0.12042               0         0.12647        0.085404               
         D          7052.4          1594.3            5458          3524.7          3527.7        218        ALA          25.682            8.09          17.592          2.2035          23.479          23.948          18.675          27.522          7.0693          30.869         0.24619         0.49237               0               0          1.2309               0          0.1188        0.059859         0.21161               0         0.21161        0.036804               
         D          7052.4          1594.3            5458          3524.7          3527.7        219        LEU               0               0               0               0               0               0               0               0               0               0          3.5705         0.81675          4.2832         0.40404          4.7919          2.2547        0.011921         0.01679               0               0        0.041988               0               
         D          7052.4          1594.3            5458          3524.7          3527.7        220        THR               0               0               0               0               0               0               0               0               0               0          4.2692         0.53664          4.5239         0.59113           5.022          3.6704        0.033552        0.020667        0.030409        0.021147        0.052513       0.0019112               
         D          7052.4          1594.3            5458          3524.7          3527.7        221        ILE          24.715               0          24.715               0          24.715          14.253               0          17.364               0          16.772          1.2073          1.2705               0               0          3.1059               0         0.16223        0.078826         0.15401        0.093474          0.2864        0.063253               
         D          7052.4          1594.3            5458          3524.7          3527.7        222        GLN          7.3202               0          7.3202          7.3202               0          4.1127               0          5.1276          6.3538               0          2.0727          1.2437          1.2773            1.16          3.3034               0         0.26806        0.099576         0.29171         0.11348         0.44721         0.13878               
         D          7052.4          1594.3            5458          3524.7          3527.7        223        LEU          2.0754          2.0754               0          2.0754               0          1.1668          6.3507               0          7.4762               0          2.7068          1.3257          3.6449         0.31081          4.1572               0         0.15658        0.077805         0.11076        0.065326         0.29439        0.036804               
         D          7052.4          1594.3            5458          3524.7          3527.7        224        ILE          23.416          21.128          2.2878          21.128          2.2878          13.504          67.979          1.6074          81.136          1.5525          1.6153          1.0672          1.7583          1.1453          2.9948               0         0.25031         0.14453         0.16207        0.070648         0.54369        0.068705               
         D          7052.4          1594.3            5458          3524.7          3527.7        225        GLN          51.262          23.813           27.45           32.97          18.292          28.801          67.573          19.228          28.618          29.137         0.16238         0.45929               0               0          1.4614               0         0.60541         0.25761         0.43781         0.11334          1.1484         0.30248               
         D          7052.4          1594.3            5458          3524.7          3527.7        226        ASN          98.504          13.508          84.996          70.207          28.297          65.299          37.049          74.304          64.958          66.162         0.51208         0.66563               0               0          1.5359               0          1.1354         0.28836          1.3672         0.17844          1.6718         0.72229               
         D          7052.4          1594.3            5458          3524.7          3527.7        227        HIS          75.791          5.6731          70.117          13.654          62.136          41.889          16.283          47.996          18.289           58.47         0.26942          0.5413               0               0          1.4623               0         0.74607         0.14818         0.79086         0.15093          1.0633         0.48855               
         D          7052.4          1594.3            5458          3524.7          3527.7        228        PHE          71.704          32.173           39.53          30.308          41.395          35.686          95.555          23.634          113.22          23.769         0.23826         0.50656         0.19853          0.4863          1.3897               0          0.7148         0.23224          0.6384         0.20462          1.1708         0.38932               
         D          7052.4          1594.3            5458          3524.7          3527.7        229        VAL          77.522          15.933          61.589          11.947          65.574           51.91          50.855           52.19          46.111          53.127         0.17673          0.4329               0               0          1.2371               0          1.1483         0.21441          1.1622         0.27393          1.4809         0.81215               
         D          7052.4          1594.3            5458          3524.7          3527.7        230        ASP          128.17          28.321          99.849          92.039          36.131           88.97          78.342           92.53          97.406          72.888               0               0               0               0               0               0          1.5386         0.14732          1.6202         0.13296          1.7421          1.2901               
         D          7052.4          1594.3            5458          3524.7          3527.7        231        LYS          78.785           35.52          43.265          27.239          51.546          40.168          99.917          26.941          37.525          41.721               0               0               0               0               0               0          0.8093         0.20109         0.67725         0.11129           1.217         0.52115               
         D          7052.4          1594.3            5458          3524.7          3527.7        232        TYR          79.749          29.193          50.556          32.629           47.12          37.404          86.911          28.146          47.118          32.729         0.33304         0.57793         0.34551         0.59846          1.3916               0         0.58865         0.11909          0.5564          0.1037         0.78118         0.38932               
         D          7052.4          1594.3            5458          3524.7          3527.7        233        ASP          48.168          18.374          29.794          32.958           15.21          33.436          50.827           27.61           34.88          30.684               0               0               0               0               0               0         0.34322         0.12217         0.28297         0.07817         0.55521         0.22587               
         D          7052.4          1594.3            5458          3524.7          3527.7        234        PRO          6.0958          5.8148           0.281          2.5671          3.5287          4.5566          17.674         0.27855          12.248          3.1277         0.40467         0.64106         0.49668         0.70241            1.49               0         0.24016        0.069797         0.29124        0.053408         0.36208         0.13878               
         D          7052.4          1594.3            5458          3524.7          3527.7        235        THR          13.722          5.1142          8.6075          10.432          3.2901          10.046           14.98          8.4017          18.562          4.0927         0.60226         0.70065         0.50998         0.72122          1.5299               0         0.11787         0.03106        0.099909         0.03566         0.15776        0.057855               
         D          7052.4          1594.3            5458          3524.7          3527.7        236        ILE          8.5143          1.3101          7.2042          1.3101          7.2042          4.9102          4.2153          5.0616          5.0311          4.8888          1.1282         0.97595          1.0141          1.0728          2.5234               0        0.093833        0.025449        0.086238        0.030005         0.12647        0.041988               
         D          7052.4          1594.3            5458          3524.7          3527.7        237        GLU          25.939               0          25.939           21.11          4.8295          15.122               0          19.105           20.94           6.829          1.0214          1.1896               0               0          2.9098               0         0.19818        0.077701         0.26238        0.033766         0.31897         0.07978               
         D          7052.4          1594.3            5458          3524.7          3527.7        238        ASP          3.2904               0          3.2904          3.2904               0           2.284               0          3.0492          3.4823               0          2.4903          1.2349          1.4531         0.94193          3.6579               0        0.056125        0.017245        0.042026       0.0063495        0.085404        0.031671               
         D          7052.4          1594.3            5458          3524.7          3527.7        239        SER          17.511               0          17.511          17.088          0.4232          15.188               0          23.524          27.398         0.79955          1.5902          1.2118               0               0          3.0727               0         0.22108        0.075712         0.31073       0.0082436         0.31897         0.10263               
         D          7052.4          1594.3            5458          3524.7          3527.7        240        TYR          2.0419          0.7073          1.3346          1.0461          0.9958         0.95769          2.1057         0.74301          1.5106         0.69167          1.6721           1.136          1.7184          1.1684          3.3588               0        0.079853        0.070082        0.034965         0.03217         0.19084               0               
         D          7052.4          1594.3            5458          3524.7          3527.7        241        ARG          109.81          6.1585          103.65          100.84          8.9685          47.127          16.708          52.844          68.736          10.392         0.34308         0.74403               0               0          2.2496               0         0.77864         0.55299          1.0722         0.49211          1.6718         0.19769               
         D          7052.4          1594.3            5458          3524.7          3527.7        242        LYS          54.492           6.275          48.217          9.3338          45.158          27.782          17.651          30.025          12.858          36.551         0.56637         0.83347         0.30288         0.60575          2.2535               0         0.39375         0.10296         0.43744         0.10641         0.55521         0.25541               
         D          7052.4          1594.3            5458          3524.7          3527.7        243        GLN          119.13          25.881          93.251          92.258          26.873          66.932          73.442           65.32          80.078          42.806         0.16177         0.45756               0               0           1.456               0          1.1599         0.44959          1.4795         0.33902          2.0203         0.60306               
         D          7052.4          1594.3            5458          3524.7          3527.7        244        VAL          21.645          5.1242          16.521               0          21.645          14.494          16.356              14               0          17.536         0.58125         0.67544         0.50312         0.71152          1.5094               0         0.54574        0.092119         0.47135        0.021418         0.68063         0.44721               
         D          7052.4          1594.3            5458          3524.7          3527.7        245        VAL          93.484          21.012          72.472          21.009          72.475          62.598          67.067          61.411          81.085          58.717         0.20827         0.51015               0               0          1.4579               0          1.2205         0.40468          1.6778          0.1263          1.8162         0.86069               
         D          7052.4          1594.3            5458          3524.7          3527.7        246        ILE          6.9232          2.7514          4.1718               0          6.9232          3.9926          8.8526          2.9311               0          4.6982         0.99344         0.81597          0.7581         0.75814          2.2554               0         0.57019         0.29049         0.31263         0.14967         0.96601        0.085404               
         D          7052.4          1594.3            5458          3524.7          3527.7        247        ASP          92.084          47.183          44.901          51.774           40.31          63.921          130.52           41.61          54.794          81.319               0               0               0               0               0               0          1.5798         0.33143          1.4174         0.22284          2.1104          1.0633               
         D          7052.4          1594.3            5458          3524.7          3527.7        248        GLY          66.146          66.146               0          27.629          38.517          82.128          82.128               0          72.861          90.351               0               0               0               0               0               0          2.2914         0.18184               0               0          2.5931          2.1104               
         D          7052.4          1594.3            5458          3524.7          3527.7        249        GLU          63.118          9.8929          53.225          23.764          39.354          36.797          27.672          39.202          23.573          55.647          0.5374         0.80416         0.25016         0.50033          2.2543               0          1.0494         0.33731         0.89322         0.24712          1.6379         0.62811               
         D          7052.4          1594.3            5458          3524.7          3527.7        250        THR          62.425           5.007          57.418           19.22          43.205          45.702          14.666          56.045          34.199          53.745         0.38476         0.61137               0               0          1.4599               0          1.0779         0.26319          1.3278         0.17349          1.5728         0.76608               
         D          7052.4          1594.3            5458          3524.7          3527.7        251        CYS               0               0               0               0               0               0               0               0               0               0          3.3254         0.61172          3.7425        0.008353          3.9564          2.2502         0.37624         0.10659         0.24829        0.022424         0.55521         0.22587               
         D          7052.4          1594.3            5458          3524.7          3527.7        252        LEU          33.732               0          33.732               0          33.732          18.965               0          23.233               0          22.473          1.8503          1.5687         0.38306         0.66348          3.7438               0         0.57097         0.23835         0.78727         0.13439         0.98474         0.31068               
         D          7052.4          1594.3            5458          3524.7          3527.7        253        LEU               0               0               0               0               0               0               0               0               0               0          4.2092         0.78774          4.7933         0.50577          5.4002          2.9198         0.11485        0.084275        0.037754        0.031839         0.24046       0.0067513               
         D          7052.4          1594.3            5458          3524.7          3527.7        254        ASP          37.056          2.4565            34.6          24.516           12.54          25.723          6.7953          32.063          25.946          25.298         0.48809         0.87251               0               0           2.384               0         0.35734          0.1849         0.52652        0.090352         0.65395         0.14504               
         D          7052.4          1594.3            5458          3524.7          3527.7        255        ILE          1.1612          1.1612               0          0.1393          1.0219         0.66967          3.7362               0         0.53495         0.69347          1.8665          1.3498          3.0615         0.57507          4.0093               0        0.038407        0.033607       0.0092009        0.015936        0.096829               0               
         D          7052.4          1594.3            5458          3524.7          3527.7        256        LEU          33.061           0.355          32.706           0.355          32.706          18.587          1.0863          22.526          1.2788          21.789          1.0424          1.1313         0.37963         0.65754          2.9261               0        0.093059        0.060999         0.15167        0.018556         0.17739        0.011638               
         D          7052.4          1594.3            5458          3524.7          3527.7        257        ASP          0.1078               0          0.1078          0.1078               0         0.07483               0        0.099898         0.11409               0          2.1465         0.98647          1.4578         0.94554          3.3337               0        0.054825        0.032149        0.047073        0.035083        0.096829        0.011638               
         D          7052.4          1594.3            5458          3524.7          3527.7        258        THR          2.7288          0.3921          2.3367          0.3492          2.3796          1.9978          1.1485          2.2808         0.62135          2.9601         0.38478         0.61143               0               0          1.4606               0        0.041095        0.024923        0.025415        0.023025        0.085404       0.0067513               
         D          7052.4          1594.3            5458          3524.7          3527.7        259        ALA          8.6973          5.5512          3.1461          5.5512          3.1461          8.1101          12.814          4.9219          17.809          4.1363         0.53632         0.66071               0               0          1.4535               0        0.059589        0.043682        0.074214               0         0.13878        0.021556               
         D          7052.4          1594.3            5458          3524.7          3527.7        260        GLY          10.732          10.732               0          10.363          0.3698          13.325          13.325               0          27.327         0.86746               0               0               0               0               0               0         0.16153        0.050055               0               0         0.22587        0.096829               
         D          7052.4          1594.3            5458          3524.7          3527.7        261        GLN          21.092          8.1682          12.924          9.1659          11.926           11.85          23.179          9.0529          7.9558          18.997         0.27426         0.51309         0.24701         0.49401           1.235               0         0.18303        0.037848         0.18387        0.037136         0.24789          0.1326               
         D          7052.4          1594.3            5458          3524.7          3527.7        262        GLU          56.719          4.8164          51.903           28.49          28.229          33.067          13.472          38.228          28.261          39.916         0.56028         0.82644               0               0          2.2512               0         0.21007        0.062033         0.24733        0.054731         0.31897         0.11443               
         D          7052.4          1594.3            5458          3524.7          3527.7        263        GLU          13.616          0.3186          13.297          1.9992          11.617          7.9378         0.89119          9.7938          1.9831          16.426          0.7436          1.1011               0               0          2.7949               0        0.098772        0.037808        0.070262        0.022277         0.15776        0.047224               
         D          7052.4          1594.3            5458          3524.7          3527.7        264        TYR          8.3767          3.7908          4.5859          3.9191          4.4576          3.9288          11.286          2.5531          5.6594          3.0962         0.88732         0.95036          1.1489         0.97498          2.5213               0         0.10621         0.07457        0.062097        0.049012          0.2187       0.0019112               
         D          7052.4          1594.3            5458          3524.7          3527.7        265        SER          18.504          6.0648          12.439          5.9546          12.549          16.048          14.843           16.71          9.5472          23.709         0.47568         0.67491               0               0          1.5212               0         0.22058        0.029248         0.24471        0.026009         0.27072         0.18408               
         D          7052.4          1594.3            5458          3524.7          3527.7        266        ALA          15.152          13.444           1.708          6.2358          8.9159          14.129          31.033          2.6721          20.006          11.722         0.51263         0.62858               0               0          1.3297               0         0.33254        0.097519         0.26302               0         0.49926          0.2187               
         D          7052.4          1594.3            5458          3524.7          3527.7        267        MET          26.667          2.7673            23.9          1.9933          24.674          14.276          8.1248          15.647           7.209          15.503         0.33641         0.58548               0               0            1.46               0         0.25744        0.093027         0.18037        0.038801         0.42738         0.11443               
         D          7052.4          1594.3            5458          3524.7          3527.7        268        ARG          18.455               0          18.455          16.824          1.6312          7.9203               0          9.4087          11.468          1.8902         0.99863         0.96817          0.5178         0.85893          2.2982               0         0.22447        0.039161          0.2008         0.01402         0.30248         0.19084               
         D          7052.4          1594.3            5458          3524.7          3527.7        269        ASP          62.618          0.9833          61.635          40.725          21.893          43.467          2.7201          57.117            43.1          44.166         0.63007         0.85086               0               0          2.2517               0         0.62975         0.11608         0.69735         0.10791         0.87746         0.44721               
         D          7052.4          1594.3            5458          3524.7          3527.7        270        GLN          102.34          0.3011          102.04          78.387          23.957            57.5         0.85443          71.478          68.038           38.16         0.55958         0.82529               0               0          2.2479               0           1.208         0.40046          1.5315         0.22007          1.7421         0.72229               
         D          7052.4          1594.3            5458          3524.7          3527.7        271        TYR          18.115          3.1938          14.921            0.69          17.425          8.4962          9.5082           8.307         0.99639          12.103         0.95711           1.016         0.94462          1.0089           2.401               0         0.15653         0.15622        0.065027         0.06589         0.53233       0.0067513               
         D          7052.4          1594.3            5458          3524.7          3527.7        272        MET               0               0               0               0               0               0               0               0               0               0          3.5994         0.69417           4.097         0.47965           4.856          2.4312         0.16271         0.10166        0.077236        0.057675         0.32737        0.011638               
         D          7052.4          1594.3            5458          3524.7          3527.7        273        ARG          125.07          17.338          107.74          78.733          46.341          53.678          47.038          54.926          53.666          53.698         0.36327         0.79654               0               0          2.4707               0          1.0813         0.37394          1.3193         0.23157          1.5414         0.49926               
         D          7052.4          1594.3            5458          3524.7          3527.7        274        THR          78.227          13.578          64.648          18.344          59.883          57.271          39.772          63.102           32.64           74.49         0.19028         0.46609               0               0           1.332               0         0.87113          0.2528           1.061         0.28157          1.4232         0.65395               
         D          7052.4          1594.3            5458          3524.7          3527.7        275        GLY          1.5638          1.5638               0               0          1.5638          1.9416          1.9416               0               0          3.6683          0.6403         0.64133               0               0          1.3321               0         0.34919        0.059403               0               0         0.44721         0.29439               
         D          7052.4          1594.3            5458          3524.7          3527.7        276        GLU          54.017          6.6614          47.355          24.316          29.701          31.491          18.633          34.879           24.12          41.998         0.28492         0.53354               0               0          1.3318               0         0.36028         0.15597         0.46771         0.11942         0.61548         0.12647               
         D          7052.4          1594.3            5458          3524.7          3527.7        277        GLY               0               0               0               0               0               0               0               0               0               0          3.2568         0.77971               0               0          4.1234          2.2507        0.034874        0.025808               0               0        0.063253       0.0067513               
         D          7052.4          1594.3            5458          3524.7          3527.7        278        PHE               0               0               0               0               0               0               0               0               0               0          4.1143         0.41468          4.2395         0.44958          5.1394          3.6078        0.021823        0.013289        0.021235         0.01588        0.047224               0               
         D          7052.4          1594.3            5458          3524.7          3527.7        279        LEU          0.2844               0          0.2844               0          0.2844         0.15989               0         0.19588               0         0.18947          1.9852         0.87852           1.625          1.0172           2.887               0       0.0025376         0.00408               0               0        0.011638               0               
         D          7052.4          1594.3            5458          3524.7          3527.7        280        CYS          1.3518               0          1.3518               0          1.3518          1.0283               0          1.4179               0          1.2989          1.5668          1.1817               0               0          2.8978               0       0.0035927       0.0080336               0               0        0.021556               0               
         D          7052.4          1594.3            5458          3524.7          3527.7        281        VAL               0               0               0               0               0               0               0               0               0               0          4.3195         0.63931          4.9199         0.29765          5.2775          3.3685      0.00027302      0.00066877               0               0       0.0019112               0               
         D          7052.4          1594.3            5458          3524.7          3527.7        282        PHE          0.0363               0          0.0363               0          0.0363        0.018066               0        0.021703               0        0.020843          2.8272          1.4319          2.0046          1.0935            4.97               0               0               0               0               0               0               0               
         D          7052.4          1594.3            5458          3524.7          3527.7        283        ALA          1.2253               0          1.2253               0          1.2253          1.1426               0          1.9169               0           1.611          1.9174          1.0883               0               0          3.1315               0        0.058206        0.052441         0.15137               0         0.15137        0.011638               
         D          7052.4          1594.3            5458          3524.7          3527.7        284        ILE          0.1242               0          0.1242               0          0.1242        0.071626               0        0.087262               0        0.084283          2.4983           1.138          1.8866          1.2994          3.5429               0         0.16135         0.12644         0.16893         0.14744         0.39864       0.0019112               
         D          7052.4          1594.3            5458          3524.7          3527.7        285        ASN          61.727          18.803          42.924          57.195          4.5312          40.919           51.57          37.524           52.92          10.594          0.6553         0.90508               0               0          2.4702               0          0.5201         0.14807         0.56342         0.15066         0.79653         0.29439               
         D          7052.4          1594.3            5458          3524.7          3527.7        286        ASN          46.658          3.9248          42.733          31.986          14.672           30.93          10.765          37.357          29.595          34.304         0.62909         0.84939               0               0          2.2471               0          0.3351        0.055963         0.33369        0.073672         0.41767          0.2187               
         D          7052.4          1594.3            5458          3524.7          3527.7        287        THR          64.699          4.4969          60.202          14.008          50.691          47.367          13.172          58.762          24.925          63.056         0.71937         0.87231               0               0          2.2494               0          0.7793          0.1675         0.96707        0.045474          1.0233         0.60306               
         D          7052.4          1594.3            5458          3524.7          3527.7        288        LYS          92.695          3.1586          89.537          24.111          68.584           47.26           8.885          55.755          33.216          55.511         0.39778          0.7748               0               0          2.2475               0         0.63648         0.14329         0.68301         0.15882         0.84423         0.42738               
         D          7052.4          1594.3            5458          3524.7          3527.7        289        SER          0.7723          0.7723               0          0.4871          0.2852         0.66982          1.8901               0         0.78098         0.53882         0.86889         0.94243          1.9895         0.45772          2.4472               0         0.19549        0.077258         0.12953       0.0030611         0.35323         0.12647               
         D          7052.4          1594.3            5458          3524.7          3527.7        290        PHE           17.22               0           17.22               0           17.22          8.5699               0          10.295               0          9.8872          1.6339           1.095          1.1006          1.0356           2.796               0         0.16018        0.072679         0.14464        0.080926         0.24789        0.016573               
         D          7052.4          1594.3            5458          3524.7          3527.7        291        GLU          103.62           11.46          92.161          63.015          40.606           60.41          32.057           67.88          62.509          57.418         0.16206         0.45838               0               0          1.4586               0          1.0253          0.4603          1.3841         0.29456          1.7786         0.45733               
         D          7052.4          1594.3            5458          3524.7          3527.7        292        ASP          36.227           1.633          34.594          24.571          11.656          25.147          4.5173          32.058          26.003          23.515         0.32026         0.55528               0               0          1.3316               0         0.34948        0.091775         0.37759        0.078079         0.49926         0.23312               
         D          7052.4          1594.3            5458          3524.7          3527.7        293        ILE          1.0019            0.13          0.8719            0.13          0.8719          0.5778         0.41828         0.61259         0.49923         0.59168         0.84055         0.90829          1.0076          1.0649          2.5026               0         0.08444        0.067999        0.022938        0.025529         0.18408               0               
         D          7052.4          1594.3            5458          3524.7          3527.7        294        HIS          50.948               0          50.948          14.235          36.713          28.159               0          34.874          19.066          34.547         0.73775         0.94147               0               0          2.2567               0         0.50042          0.1143         0.54454         0.10206         0.72229         0.29439               
         D          7052.4          1594.3            5458          3524.7          3527.7        295        GLN          93.057          0.6133          92.444          49.483          43.574          52.282          1.7404          64.754           42.95          69.407         0.43578         0.84048               0               0          2.3944               0         0.71053         0.24899         0.88768         0.19312           1.105         0.38012               
         D          7052.4          1594.3            5458          3524.7          3527.7        296        TYR          9.0047          0.2002          8.8045           0.581          8.4237          4.2234         0.59601          4.9017         0.83899           5.851         0.80476         0.84302         0.53519         0.69194          2.3941               0         0.11383        0.070938        0.075872        0.042458         0.27851       0.0067513               
         D          7052.4          1594.3            5458          3524.7          3527.7        297        ARG          48.899               0          48.899          47.664          1.2356          20.986               0          24.929          32.488          1.4317         0.95703          1.1167         0.18932         0.46373          2.7964               0         0.28663         0.19248          0.3555         0.20677         0.65395          0.1085               
         D          7052.4          1594.3            5458          3524.7          3527.7        298        GLU          79.923          1.8188          78.104          51.888          28.035          46.594          5.0876          57.527          51.471          39.643         0.29914         0.56229               0               0          1.4618               0         0.87067          0.2929          1.0853         0.21863          1.4517         0.49926               
         D          7052.4          1594.3            5458          3524.7          3527.7        299        GLN          29.357               0          29.357          26.299           3.058          16.494               0          20.564          22.827           4.871          1.3752          1.2992         0.30355          0.6071           3.054               0          0.3622        0.053289         0.35989        0.042301         0.44721         0.27851               
         D          7052.4          1594.3            5458          3524.7          3527.7        300        ILE               0               0               0               0               0               0               0               0               0               0          3.8212         0.59075          4.2059         0.28844          4.6462          2.9129        0.081097        0.090229               0               0         0.21161               0               
         D          7052.4          1594.3            5458          3524.7          3527.7        301        LYS           59.17          1.6941          57.476          30.002          29.169          30.167          4.7654          35.791           41.33          23.609         0.44135         0.85355               0               0          2.4449               0         0.64267         0.23994         0.74257         0.24308          1.1708          0.2864               
         D          7052.4          1594.3            5458          3524.7          3527.7        302        ARG          144.44          20.246          124.19          65.917          78.521          61.988          54.926          63.315           44.93          90.986         0.11192         0.35394               0               0          1.2312               0          1.1337         0.33432          1.3273         0.24159          1.6718         0.57877               
         D          7052.4          1594.3            5458          3524.7          3527.7        303        VAL          34.395           26.57          7.8248          19.283          15.112          23.031          84.808          6.6306          74.423          12.243         0.60213         0.70016         0.50761         0.71787          1.5228               0         0.58963         0.16176         0.42441        0.019937         0.87746         0.39864               
         D          7052.4          1594.3            5458          3524.7          3527.7        304        LYS          59.543           21.61          37.932          37.478          22.065          30.357          60.788          23.621          51.629          17.859         0.33132         0.61999         0.30389         0.60777          1.5194               0         0.55762         0.30142         0.36338        0.063708          1.2408         0.25541               
         D          7052.4          1594.3            5458          3524.7          3527.7        305        ASP          127.76          24.219          103.54          94.856          32.901          88.683          66.996          95.948          100.39          66.372         0.16663         0.44086               0               0           1.333               0          2.2017          0.8385          2.8586         0.62402          3.7363         0.96601               
         D          7052.4          1594.3            5458          3524.7          3527.7        306        SER          41.039          7.8154          33.224          15.108          25.931          35.593          19.127          44.632          24.223          48.992         0.20513         0.45868               0               0          1.2308               0          1.1912         0.20131          1.2609         0.13443          1.3954         0.79653               
         D          7052.4          1594.3            5458          3524.7          3527.7        307        ASP          129.56          36.106          93.453              87          42.559          89.934          99.878          86.603          92.073          85.857               0               0               0               0               0               0          1.6982         0.37881          2.0435         0.19297          2.3079           1.217               
         D          7052.4          1594.3            5458          3524.7          3527.7        308        ASP          91.879          3.7669          88.112           56.42          35.459          63.778           10.42          81.654           59.71          71.534         0.16622         0.43977               0               0          1.3297               0          1.1226         0.30011          1.3658         0.16064          1.5728         0.68063               
         D          7052.4          1594.3            5458          3524.7          3527.7        309        VAL          21.825          13.273          8.5525          10.491          11.334          14.614          42.364          7.2473           40.49          9.1827               0               0               0               0               0               0          0.2483        0.086258         0.19684        0.041052         0.39864         0.13878               
         D          7052.4          1594.3            5458          3524.7          3527.7        310        PRO           7.984          5.6255          2.3585          0.4169          7.5671           5.968          17.099          2.3379           1.989          6.7072         0.72508         0.87728         0.49899         0.70568          2.2495               0          0.1434        0.073198         0.18857        0.072056         0.26302        0.047224               
         D          7052.4          1594.3            5458          3524.7          3527.7        311        MET          4.9345           1.234          3.7005           1.234          3.7005          2.6416           3.623          2.4227          4.4629          2.3252         0.52359         0.67987         0.37622         0.65163          1.5049               0        0.045059        0.034323         0.02211        0.024083          0.1085       0.0019112               
         D          7052.4          1594.3            5458          3524.7          3527.7        312        VAL               0               0               0               0               0               0               0               0               0               0           3.399         0.64264          3.5828         0.35188           4.136          2.2552        0.045906        0.036058        0.074809        0.025384          0.1085               0               
         D          7052.4          1594.3            5458          3524.7          3527.7        313        LEU          1.0322               0          1.0322               0          1.0322         0.58031               0         0.71093               0         0.68767          2.6348          1.2529          1.6372          1.0269          3.8935               0        0.014969         0.02541               0               0        0.068705               0               
         D          7052.4          1594.3            5458          3524.7          3527.7        314        VAL               0               0               0               0               0               0               0               0               0               0          4.8994         0.58227          5.3806         0.41182          5.6746          3.9168      0.00096447       0.0023625               0               0       0.0067513               0               
         D          7052.4          1594.3            5458          3524.7          3527.7        315        GLY               0               0               0               0               0               0               0               0               0               0          4.0224         0.30522               0               0          4.4618          3.6852        0.013344         0.01514               0               0        0.036804               0               
         D          7052.4          1594.3            5458          3524.7          3527.7        316        ASN          3.0223               0          3.0223          3.0223               0          2.0035               0          2.6421          2.7964               0          2.4641          1.3337          1.4967         0.95861          4.7625               0        0.023283        0.029709        0.013128        0.022739         0.07978               0               
         D          7052.4          1594.3            5458          3524.7          3527.7        317        LYS          55.511          0.5777          54.933           30.23          25.281          28.302           1.625          34.207          41.645          20.462         0.76798          0.8968         0.30411         0.60821          2.3991               0          0.2542         0.12347         0.30609         0.10647           0.478        0.057855               
         D          7052.4          1594.3            5458          3524.7          3527.7        318        CYS          24.196          18.477          5.7189          18.477          5.7189          18.405          51.154          5.9984          67.434          5.4952         0.86631          0.9395               0               0          2.4378               0         0.42758         0.16141         0.41455        0.095578         0.69429         0.20461               
         D          7052.4          1594.3            5458          3524.7          3527.7        319        ASP          52.759          37.362          15.398           34.07          18.689          36.623          103.35          14.269          36.057          37.703         0.18286         0.48381               0               0          1.4629               0         0.79857         0.27315         0.71873         0.15014          1.4232           0.478               
         D          7052.4          1594.3            5458          3524.7          3527.7        320        LEU          72.865          5.0575          67.808          3.6265          69.239          40.965          15.476          46.703          13.064          46.128         0.16656         0.44067               0               0          1.3325               0           1.053         0.24201         0.97577         0.25376          1.3954         0.62811               
         D          7052.4          1594.3            5458          3524.7          3527.7        321        ALA          106.27          38.055          68.211          26.899          79.367          99.092          87.846          106.71          86.299          104.35               0               0               0               0               0               0          2.3549         0.56085           3.434               0           3.434          1.8944               
         D          7052.4          1594.3            5458          3524.7          3527.7        322        ALA          79.238          13.929          65.308          3.0116          76.226          73.888          32.154          102.17          9.6619          100.22               0               0               0               0               0               0          1.7612          0.4246          2.3079               0          2.3079          1.1484               
         D          7052.4          1594.3            5458          3524.7          3527.7        323        ARG          88.167          27.511          60.656          43.523          44.644          37.838          74.636          30.923          29.666          51.732          0.1328         0.41994               0               0          1.4608               0         0.81995         0.39027         0.57517         0.22051          1.5728         0.25541               
         D          7052.4          1594.3            5458          3524.7          3527.7        324        THR          79.781          28.932          50.849          18.883          60.898          58.409          84.746          49.633          33.599          75.754         0.19001         0.46543               0               0          1.3301               0         0.97878         0.22349          1.1003         0.27496          1.4232         0.75124               
         D          7052.4          1594.3            5458          3524.7          3527.7        325        VAL          1.9148          0.8366          1.0782               0          1.9148          1.2822          2.6703         0.91365               0          1.5513         0.58389         0.67888         0.50809         0.71855          1.5243               0         0.35386         0.11849         0.22732        0.041847         0.51013         0.17077               
         D          7052.4          1594.3            5458          3524.7          3527.7        326        GLU          100.09          8.1213          91.971          56.803          43.289          58.352          22.717           67.74          56.347          61.211         0.39814         0.77594               0               0          2.2528               0          1.2643         0.71497          1.7662         0.58845          2.5931         0.48855               
         D          7052.4          1594.3            5458          3524.7          3527.7        327        SER          38.672          2.3144          36.357          13.009          25.663           33.54          5.6642          48.841          20.857          48.484         0.59775          0.8865               0               0          2.2557               0         0.62062        0.069919         0.68768        0.020498         0.70818         0.53233               
         D          7052.4          1594.3            5458          3524.7          3527.7        328        ARG          153.97          2.0398          151.93          109.99          43.979          66.077          5.5339          77.454          74.969          50.961         0.32629         0.71948               0               0          2.2551               0          2.1697          1.2275          2.8693          1.0096          4.4841         0.87746               
         D          7052.4          1594.3            5458          3524.7          3527.7        329        GLN          83.811          9.4741          74.337          53.196          30.615          47.087          26.885          52.071          46.173          48.766         0.13666         0.38652               0               0          1.2299               0         0.75696         0.15446          0.8305         0.12579          1.0038         0.53233               
         D          7052.4          1594.3            5458          3524.7          3527.7        330        ALA          0.0906               0          0.0906               0          0.0906        0.084483               0         0.14174               0         0.11912          1.7822         0.97697               0               0          2.7288               0         0.18981        0.085822         0.10263               0         0.35323         0.10263               
         D          7052.4          1594.3            5458          3524.7          3527.7        331        GLN          81.584          0.5871          80.997          67.387          14.197          45.837           1.666          56.737          58.491          22.614         0.29847         0.56106               0               0          1.4592               0         0.77258         0.38996          1.0355         0.33203          1.5414         0.33588               
         D          7052.4          1594.3            5458          3524.7          3527.7        332        ASP          70.272          8.9491          61.323          38.516          31.756           48.78          24.755          56.828          40.762          64.062         0.18272         0.48344               0               0          1.4618               0         0.94856         0.29268          1.2022         0.17279          1.3954         0.54369               
         D          7052.4          1594.3            5458          3524.7          3527.7        333        LEU          22.362           3.022           19.34          0.2881          22.074          12.572          9.2472           13.32          1.0378          14.706         0.99367          1.0465          1.0061          1.0642          2.5027               0         0.34975          0.1316         0.25587         0.12226         0.48855        0.096829               
         D          7052.4          1594.3            5458          3524.7          3527.7        334        ALA          1.9257               0          1.9257               0          1.9257          1.7957               0          3.0127               0          2.5318          1.8136         0.99029               0               0          2.6765               0         0.42047         0.16367         0.26302               0         0.65395         0.26302               
         D          7052.4          1594.3            5458          3524.7          3527.7        335        ARG          191.23          23.384          167.85          137.14          54.093           82.07          63.441          85.571          93.476           62.68         0.13286         0.42015               0               0          1.4615               0          1.7759         0.93318          2.1427         0.97902          3.8465         0.75124               
         D          7052.4          1594.3            5458          3524.7          3527.7        336        SER          85.598          42.154          43.444          32.197          53.401          74.239          103.17          58.361          51.622          100.89               0               0               0               0               0               0          1.4332         0.21436          1.2784         0.17336          1.7421           1.105               
         D          7052.4          1594.3            5458          3524.7          3527.7        337        TYR          39.023          19.267          19.756          20.401          18.622          18.303          57.358          10.999           29.46          12.935         0.34209         0.59268         0.34675          0.6006          1.3951               0           0.538         0.23824         0.39789         0.14273          1.0038         0.14504               
         D          7052.4          1594.3            5458          3524.7          3527.7        338        GLY          61.816          61.816               0          26.597          35.219          76.752          76.752               0           70.14          82.616               0               0               0               0               0               0         0.87904         0.10387               0               0          1.0038         0.73665               
         D          7052.4          1594.3            5458          3524.7          3527.7        339        ILE          27.899          13.291          14.608          8.2402          19.659           16.09          42.764          10.264          31.644          13.341         0.38058         0.65919         0.76115         0.76116          1.5279               0         0.37132         0.17061         0.22391        0.076945         0.62811        0.091087               
         D          7052.4          1594.3            5458          3524.7          3527.7        340        PRO          37.027          10.682          26.345          0.0632          36.964          27.678          32.467          26.115         0.30153          32.764         0.51074         0.84402               0               0          2.2468               0         0.37577        0.097599         0.41347        0.055019         0.48855         0.19084               
         D          7052.4          1594.3            5458          3524.7          3527.7        341        TYR          44.364          27.797          16.568          28.072          16.292          20.808          82.753          9.2236          40.538          11.316         0.85384         0.92068         0.94406          1.0085          2.3962               0         0.24959         0.14895         0.18175        0.095948         0.60306        0.052513               
         D          7052.4          1594.3            5458          3524.7          3527.7        342        ILE          17.148          2.3597          14.789               0          17.148          9.8894          7.5923           10.39               0          11.637         0.81921         0.85786         0.38078         0.65953          2.2504               0         0.26943         0.10238         0.34793        0.068171         0.44721        0.091087               
         D          7052.4          1594.3            5458          3524.7          3527.7        343        GLU          40.988          10.589          30.398          22.597          18.391          23.895          29.621          22.389          22.415          26.005           0.437         0.62071         0.24958         0.49916          1.4524               0         0.29899        0.070017         0.31842        0.038808         0.42738         0.19769               
         D          7052.4          1594.3            5458          3524.7          3527.7        344        THR               0               0               0               0               0               0               0               0               0               0          3.4582         0.74558          4.0828         0.48591          4.7657          2.2508        0.069669        0.046531        0.017792         0.01505         0.12042               0               
         D          7052.4          1594.3            5458          3524.7          3527.7        345        SER               0               0               0               0               0               0               0               0               0               0          2.5536         0.67807           3.042         0.32072          3.3627          1.3289         0.33218         0.13037         0.49822        0.080549         0.57877         0.19084               
         D          7052.4          1594.3            5458          3524.7          3527.7        346        ALA          3.2859          1.5628          1.7231          1.5628          1.7231          3.0641          3.6076          2.6957          5.0138          2.2654          1.0048         0.87812               0               0          2.2411               0         0.14587        0.049097        0.074214               0         0.22587        0.074214               
         D          7052.4          1594.3            5458          3524.7          3527.7        347        LYS          113.32          18.261          95.063          47.197          66.127          57.777          51.368          59.196          65.019          53.523         0.16134         0.45634               0               0          1.4521               0         0.95384         0.54184          1.2889         0.49569          1.8944         0.27072               
         D          7052.4          1594.3            5458          3524.7          3527.7        348        THR          79.547          29.323          50.224           20.42          59.127          58.238          85.892          49.023          36.335           73.55         0.19021         0.46593               0               0          1.3315               0         0.96433         0.24279          1.1822         0.15674          1.3682         0.62811               
         D          7052.4          1594.3            5458          3524.7          3527.7        349        ARG           64.65          9.0677          55.582          28.909          35.741          27.746            24.6          28.337          19.705          41.415         0.51408          0.6821         0.39839         0.63099          1.5318               0         0.56166         0.10352         0.60293         0.10676         0.79653         0.44721               
         D          7052.4          1594.3            5458          3524.7          3527.7        350        GLN          101.03          9.2785          91.749          59.597           41.43           56.76          26.329          64.268          51.729          65.992         0.39844         0.77654               0               0          2.2547               0         0.80517          0.2986          1.0373         0.16455          1.1937         0.33588               
         D          7052.4          1594.3            5458          3524.7          3527.7        351        GLY          23.778          23.778               0          10.431          13.347          29.523          29.523               0          27.507          31.309         0.89633         0.95373               0               0          2.2535               0         0.36106         0.14153               0               0         0.55521          0.2187               
         D          7052.4          1594.3            5458          3524.7          3527.7        352        VAL          0.3219          0.3219               0          0.3154          0.0065         0.21555          1.0274               0          1.2173       0.0052661          1.4522          1.0108          2.1942         0.45828          2.5246               0         0.13736        0.074285        0.065474        0.020781         0.25541        0.036804               
         D          7052.4          1594.3            5458          3524.7          3527.7        353        GLU           73.25          2.7901           70.46          53.726          19.524          42.704          7.8045          51.897          53.295          27.608         0.16276         0.46035               0               0          1.4648               0         0.69481         0.27595         0.90064         0.19644           1.217          0.3445               
         D          7052.4          1594.3            5458          3524.7          3527.7        354        ASP          72.642          9.7817           62.86          43.938          28.703          50.425          27.059          58.252          46.501          57.905           0.489         0.87424               0               0          2.3893               0         0.62891          0.1949         0.80254        0.062147         0.89452         0.33588               
         D          7052.4          1594.3            5458          3524.7          3527.7        355        ALA               0               0               0               0               0               0               0               0               0               0          3.6569         0.65223          4.2399               0          4.2399          2.4263         0.10564        0.088152        0.063253               0         0.27072        0.016573               
         D          7052.4          1594.3            5458          3524.7          3527.7        356        PHE          0.1477               0          0.1477               0          0.1477        0.073508               0        0.088306               0        0.084807          2.5898          1.1846          2.0287          1.1301          4.0842               0        0.036447        0.046169       0.0085381        0.020145          0.1326               0               
         D          7052.4          1594.3            5458          3524.7          3527.7        357        TYR          33.613               0          33.613          1.4635           32.15          15.765               0          18.714          2.1134          22.331          1.2604         0.97643         0.94349           1.008          2.4671               0         0.32722         0.10546         0.35829         0.11706         0.48855         0.17077               
         D          7052.4          1594.3            5458          3524.7          3527.7        358        THR          19.758           0.154          19.604          4.4504          15.308          14.465         0.45108          19.135          7.9189          19.042          1.2014          1.1676         0.47711         0.67473           3.106               0         0.31819         0.11513         0.42777         0.07247         0.52115         0.15137               
         D          7052.4          1594.3            5458          3524.7          3527.7        359        LEU          0.2411               0          0.2411               0          0.2411         0.13555               0         0.16606               0         0.16063           2.564           1.244           1.626          1.0203          4.0701               0         0.02188        0.021437       0.0041433       0.0071764        0.063253               0               
         D          7052.4          1594.3            5458          3524.7          3527.7        360        VAL               0               0               0               0               0               0               0               0               0               0           3.819         0.88383          4.5293         0.53674          5.2129          2.4347        0.055474         0.05806        0.015741        0.022261         0.15137               0               
         D          7052.4          1594.3            5458          3524.7          3527.7        361        ARG          110.63          1.6829          108.95          72.686          37.949          47.481          4.5657          55.545          49.544          43.973         0.24397         0.51982               0               0          1.4556               0         0.75572         0.36739         0.94893         0.31562          1.4517         0.24789               
         D          7052.4          1594.3            5458          3524.7          3527.7        362        GLU          37.874          2.8101          35.064          37.136          0.7381           22.08          7.8604          25.826          36.837          1.0437         0.72523         0.84879         0.30329         0.60658          2.2503               0         0.39648         0.13972         0.44235          0.1637         0.68063         0.20461               
         D          7052.4          1594.3            5458          3524.7          3527.7        363        ILE          1.2783               0          1.2783               0          1.2783          0.7372               0         0.89812               0         0.86747          2.1323         0.90344          1.7609          1.1487          3.0155               0         0.26741         0.18172          0.1317        0.096521         0.60306       0.0019112               
         D          7052.4          1594.3            5458          3524.7          3527.7        364        ARG          60.126          13.623          46.503           18.81          41.316          25.804          36.958          23.708          12.821          47.875         0.37411         0.61187         0.37871          0.5988          1.4642               0         0.65885         0.29186         0.51042         0.12346          1.3155          0.3445               
         D          7052.4          1594.3            5458          3524.7          3527.7        365        GLN          136.56          36.048          100.51          88.624          47.932          76.721          102.29          70.403          76.924          76.349               0               0               0               0               0               0          1.3704         0.20783          1.3275         0.12924          1.8162           1.084               
         D          7052.4          1594.3            5458          3524.7          3527.7        366        HIS          89.619          25.775          63.844          41.589           48.03          49.532          73.981          43.702          55.704          45.196         0.25865         0.51802         0.22568         0.50463          1.3541               0          1.1154         0.30684         0.93966         0.11851          1.8944         0.81215               
         D          7052.4          1594.3            5458          3524.7          3527.7        367        LYS           124.8          62.367          62.429           22.51          102.29          63.626          175.43          38.875           31.01           82.79         0.18307         0.48435               0               0          1.4645               0          1.6405         0.62834          1.1749         0.18111          2.7214          0.9119               
