# Supplementary material for: PSAIA – Protein Structure and Interaction Analyzer
Source: BMC Struct Biol. 2008 Apr 9;8:21. doi: 10.1186/1472-6807-8-21 (PMC2364630; doi:10.1186/1472-6807-8-21)
Supplement: Additional file 2 — PDB:1LFD – output of PSAIA Structure analyser in XML form. This file includes information about ASA, DPX, CX and hydrophobicity values per residue of PDB:1LFD obtained by PSAIA. In this case, the chains were calculated in bound form. [file 1472-6807-8-21-S2.xml]

<?xml version="1.0" encoding="us-ascii"?>
<cPdbPeptide xmlns:xsd="http://www.w3.org/2001/XMLSchema" xmlns:xsi="http://www.w3.org/2001/XMLSchema-instance" xmlns="http://www.fer.hr/lss/namespaces/PDB">
  <pdb_id>1LFD</pdb_id>
  <analysis_type>bound</analysis_type>
  <radii_file>D:\Program Files\PSAIA\amac_data\chothia.radii</radii_file>
  <ASA_zSice>0.25</ASA_zSice>
  <ASA_rSolvent>1.4</ASA_rSolvent>
  <rasa_filename>D:\Program Files\PSAIA\amac_data\natural_asa.asa</rasa_filename>
  <CX_sRadius>10</CX_sRadius>
  <CX_vAtom>20.1</CX_vAtom>
  <asa>
    <total>22399.2</total>
    <backbone>4841.81</backbone>
    <side_chain>17557.4</side_chain>
    <non_polar>11519.3</non_polar>
    <polar>10879.9</polar>
  </asa>
  <chains>
    <chain>
      <serial_id>A</serial_id>
      <asa>
        <total>4307.42</total>
        <backbone>860.698</backbone>
        <side_chain>3446.72</side_chain>
        <non_polar>2236.98</non_polar>
        <polar>2070.45</polar>
      </asa>
      <residues>
        <residue>
          <name>GLY</name>
          <serial_id>14</serial_id>
          <asa>
            <total>49.9584</total>
            <backbone>49.9584</backbone>
            <side_chain>0</side_chain>
            <non_polar>17.5013</non_polar>
            <polar>32.4571</polar>
          </asa>
          <relative_asa>
            <total>62.0293</total>
            <backbone>62.0293</backbone>
            <side_chain>0</side_chain>
            <non_polar>41.054</non_polar>
            <polar>85.5936</polar>
          </relative_asa>
          <depth_index>
            <average>0.308565</average>
            <average_deviation>0.53445</average_deviation>
            <average_side_chain>0</average_side_chain>
            <average_side_chain_deviation>0</average_side_chain_deviation>
            <maximum>1.23426</maximum>
            <minimum>0</minimum>
          </depth_index>
          <protrusion_index>
            <average>0.470195</average>
            <average_deviation>0.13717</average_deviation>
            <average_side_chain>0</average_side_chain>
            <average_side_chain_deviation>0</average_side_chain_deviation>
            <maximum>0.653949</maximum>
            <minimum>0.286404</minimum>
          </protrusion_index>
        </residue>
        <residue>
          <name>ASP</name>
          <serial_id>15</serial_id>
          <asa>
            <total>58.3471</total>
            <backbone>0.3654</backbone>
            <side_chain>57.9817</side_chain>
            <non_polar>12.7018</non_polar>
            <polar>45.6453</polar>
          </asa>
          <relative_asa>
            <total>40.5019</total>
            <backbone>1.01079</backbone>
            <side_chain>53.7315</side_chain>
            <non_polar>25.624</non_polar>
            <polar>48.307</polar>
          </relative_asa>
          <depth_index>
            <average>0.336307</average>
            <average_deviation>0.585329</average_deviation>
            <average_side_chain>0</average_side_chain>
            <average_side_chain_deviation>0</average_side_chain_deviation>
            <maximum>1.46016</maximum>
            <minimum>0</minimum>
          </depth_index>
          <protrusion_index>
            <average>0.597219</average>
            <average_deviation>0.207317</average_deviation>
            <average_side_chain>0.781955</average_side_chain>
            <average_side_chain_deviation>0.121801</average_side_chain_deviation>
            <maximum>0.94764</maximum>
            <minimum>0.362075</minimum>
          </protrusion_index>
        </residue>
        <residue>
          <name>CYS</name>
          <serial_id>16</serial_id>
          <asa>
            <total>0.4378</total>
            <backbone>0.4378</backbone>
            <side_chain>0</side_chain>
            <non_polar>0</non_polar>
            <polar>0.4378</polar>
          </asa>
          <relative_asa>
            <total>0.333029</total>
            <backbone>1.21207</backbone>
            <side_chain>0</side_chain>
            <non_polar>0</non_polar>
            <polar>1.59781</polar>
          </relative_asa>
          <depth_index>
            <average>1.37917</average>
            <average_deviation>1.15769</average_deviation>
            <average_side_chain>2.7941</average_side_chain>
            <average_side_chain_deviation>0.320071</average_side_chain_deviation>
            <maximum>3.11417</maximum>
            <minimum>0</minimum>
          </depth_index>
          <protrusion_index>
            <average>0.205584</average>
            <average_deviation>0.0731266</average_deviation>
            <average_side_chain>0.114457</average_side_chain>
            <average_side_chain_deviation>0.00595966</average_side_chain_deviation>
            <maximum>0.318972</maximum>
            <minimum>0.108497</minimum>
          </protrusion_index>
        </residue>
        <residue>
          <name>CYS</name>
          <serial_id>17</serial_id>
          <asa>
            <total>5.1575</total>
            <backbone>0</backbone>
            <side_chain>5.1575</side_chain>
            <non_polar>5.1575</non_polar>
            <polar>0</polar>
          </asa>
          <relative_asa>
            <total>3.92325</total>
            <backbone>0</backbone>
            <side_chain>5.40959</side_chain>
            <non_polar>4.9558</non_polar>
            <polar>0</polar>
          </relative_asa>
          <depth_index>
            <average>1.59739</average>
            <average_deviation>1.24172</average_deviation>
            <average_side_chain>0</average_side_chain>
            <average_side_chain_deviation>0</average_side_chain_deviation>
            <maximum>3.29971</maximum>
            <minimum>0</minimum>
          </depth_index>
          <protrusion_index>
            <average>0.169999</average>
            <average_deviation>0.041559</average_deviation>
            <average_side_chain>0.206585</average_side_chain>
            <average_side_chain_deviation>0.0488214</average_side_chain_deviation>
            <maximum>0.255407</maximum>
            <minimum>0.132595</minimum>
          </protrusion_index>
        </residue>
        <residue>
          <name>ILE</name>
          <serial_id>18</serial_id>
          <asa>
            <total>16.4577</total>
            <backbone>5.3306</backbone>
            <side_chain>11.1271</side_chain>
            <non_polar>11.1271</non_polar>
            <polar>5.3306</polar>
          </asa>
          <relative_asa>
            <total>9.49118</total>
            <backbone>17.1512</backbone>
            <side_chain>7.81782</side_chain>
            <non_polar>7.55096</non_polar>
            <polar>20.4708</polar>
          </relative_asa>
          <depth_index>
            <average>0.845089</average>
            <average_deviation>0.907087</average_deviation>
            <average_side_chain>0.379843</average_side_chain>
            <average_side_chain_deviation>0.657908</average_side_chain_deviation>
            <maximum>2.4675</maximum>
            <minimum>0</minimum>
          </depth_index>
          <protrusion_index>
            <average>0.208155</average>
            <average_deviation>0.0329025</average_deviation>
            <average_side_chain>0.186687</average_side_chain>
            <average_side_chain_deviation>0.032746</average_side_chain_deviation>
            <maximum>0.247889</maximum>
            <minimum>0.132595</minimum>
          </protrusion_index>
        </residue>
        <residue>
          <name>ILE</name>
          <serial_id>19</serial_id>
          <asa>
            <total>0</total>
            <backbone>0</backbone>
            <side_chain>0</side_chain>
            <non_polar>0</non_polar>
            <polar>0</polar>
          </asa>
          <relative_asa>
            <total>0</total>
            <backbone>0</backbone>
            <side_chain>0</side_chain>
            <non_polar>0</non_polar>
            <polar>0</polar>
          </relative_asa>
          <depth_index>
            <average>3.72413</average>
            <average_deviation>0.937558</average_deviation>
            <average_side_chain>4.46413</average_side_chain>
            <average_side_chain_deviation>0.619829</average_side_chain_deviation>
            <maximum>5.27654</maximum>
            <minimum>2.24498</minimum>
          </depth_index>
          <protrusion_index>
            <average>0.0834659</average>
            <average_deviation>0.0530801</average_deviation>
            <average_side_chain>0.0434323</average_side_chain>
            <average_side_chain_deviation>0.0259154</average_side_chain_deviation>
            <maximum>0.164232</maximum>
            <minimum>0</minimum>
          </protrusion_index>
        </residue>
        <residue>
          <name>ARG</name>
          <serial_id>20</serial_id>
          <asa>
            <total>102.902</total>
            <backbone>0.8911</backbone>
            <side_chain>102.011</side_chain>
            <non_polar>14.2829</non_polar>
            <polar>88.6187</polar>
          </asa>
          <relative_asa>
            <total>44.1619</total>
            <backbone>2.41753</backbone>
            <side_chain>52.0064</side_chain>
            <non_polar>16.5503</non_polar>
            <polar>60.404</polar>
          </relative_asa>
          <depth_index>
            <average>0.360662</average>
            <average_deviation>0.789344</average_deviation>
            <average_side_chain>0</average_side_chain>
            <average_side_chain_deviation>0</average_side_chain_deviation>
            <maximum>2.4391</maximum>
            <minimum>0</minimum>
          </depth_index>
          <protrusion_index>
            <average>0.410878</average>
            <average_deviation>0.321764</average_deviation>
            <average_side_chain>0.588897</average_side_chain>
            <average_side_chain_deviation>0.273664</average_side_chain_deviation>
            <maximum>1.02328</maximum>
            <minimum>0.0419876</minimum>
          </protrusion_index>
        </residue>
        <residue>
          <name>VAL</name>
          <serial_id>21</serial_id>
          <asa>
            <total>0.2795</total>
            <backbone>0</backbone>
            <side_chain>0.2795</side_chain>
            <non_polar>0.2795</non_polar>
            <polar>0</polar>
          </asa>
          <relative_asa>
            <total>0.187157</total>
            <backbone>0</backbone>
            <side_chain>0.236844</side_chain>
            <non_polar>0.226444</non_polar>
            <polar>0</polar>
          </relative_asa>
          <depth_index>
            <average>1.62923</average>
            <average_deviation>0.87828</average_deviation>
            <average_side_chain>1.01287</average_side_chain>
            <average_side_chain_deviation>0.71622</average_side_chain_deviation>
            <maximum>3.00042</maximum>
            <minimum>0</minimum>
          </depth_index>
          <protrusion_index>
            <average>0.0310418</average>
            <average_deviation>0.0317108</average_deviation>
            <average_side_chain>0</average_side_chain>
            <average_side_chain_deviation>0</average_side_chain_deviation>
            <maximum>0.074214</maximum>
            <minimum>0</minimum>
          </protrusion_index>
        </residue>
        <residue>
          <name>SER</name>
          <serial_id>22</serial_id>
          <asa>
            <total>23.4165</total>
            <backbone>0</backbone>
            <side_chain>23.4165</side_chain>
            <non_polar>17.238</non_polar>
            <polar>6.1785</polar>
          </asa>
          <relative_asa>
            <total>20.3092</total>
            <backbone>0</backbone>
            <side_chain>31.4569</side_chain>
            <non_polar>32.5675</non_polar>
            <polar>9.9062</polar>
          </relative_asa>
          <depth_index>
            <average>1.26063</average>
            <average_deviation>0.972104</average_deviation>
            <average_side_chain>0</average_side_chain>
            <average_side_chain_deviation>0</average_side_chain_deviation>
            <maximum>2.45931</maximum>
            <minimum>0</minimum>
          </depth_index>
          <protrusion_index>
            <average>0.202797</average>
            <average_deviation>0.0953238</average_deviation>
            <average_side_chain>0.327588</average_side_chain>
            <average_side_chain_deviation>0.016912</average_side_chain_deviation>
            <maximum>0.3445</maximum>
            <minimum>0.074214</minimum>
          </protrusion_index>
        </residue>
        <residue>
          <name>LEU</name>
          <serial_id>23</serial_id>
          <asa>
            <total>26.7427</total>
            <backbone>14.8478</backbone>
            <side_chain>11.8949</side_chain>
            <non_polar>11.8949</non_polar>
            <polar>14.8478</polar>
          </asa>
          <relative_asa>
            <total>15.035</total>
            <backbone>45.4339</backbone>
            <side_chain>8.19264</side_chain>
            <non_polar>7.92465</non_polar>
            <polar>53.4863</polar>
          </relative_asa>
          <depth_index>
            <average>0.335943</average>
            <average_deviation>0.584413</average_deviation>
            <average_side_chain>0</average_side_chain>
            <average_side_chain_deviation>0</average_side_chain_deviation>
            <maximum>1.45271</maximum>
            <minimum>0</minimum>
          </depth_index>
          <protrusion_index>
            <average>0.350957</average>
            <average_deviation>0.13751</average_deviation>
            <average_side_chain>0.251378</average_side_chain>
            <average_side_chain_deviation>0.0442563</average_side_chain_deviation>
            <maximum>0.628106</maximum>
            <minimum>0.177387</minimum>
          </protrusion_index>
        </residue>
        <residue>
          <name>ASP</name>
          <serial_id>24</serial_id>
          <asa>
            <total>80.2686</total>
            <backbone>34.2408</backbone>
            <side_chain>46.0278</side_chain>
            <non_polar>22.3563</non_polar>
            <polar>57.9123</polar>
          </asa>
          <relative_asa>
            <total>55.7189</total>
            <backbone>94.7187</backbone>
            <side_chain>42.6539</side_chain>
            <non_polar>45.1005</non_polar>
            <polar>61.2893</polar>
          </relative_asa>
          <depth_index>
            <average>0.182645</average>
            <average_deviation>0.483233</average_deviation>
            <average_side_chain>0</average_side_chain>
            <average_side_chain_deviation>0</average_side_chain_deviation>
            <maximum>1.46116</maximum>
            <minimum>0</minimum>
          </depth_index>
          <protrusion_index>
            <average>1.06676</average>
            <average_deviation>0.3373</average_deviation>
            <average_side_chain>0.984868</average_side_chain>
            <average_side_chain_deviation>0.194775</average_side_chain_deviation>
            <maximum>1.81618</maximum>
            <minimum>0.66718</minimum>
          </protrusion_index>
        </residue>
        <residue>
          <name>VAL</name>
          <serial_id>25</serial_id>
          <asa>
            <total>83.8646</total>
            <backbone>29.9792</backbone>
            <side_chain>53.8854</side_chain>
            <non_polar>63.311</non_polar>
            <polar>20.5536</polar>
          </asa>
          <relative_asa>
            <total>56.1568</total>
            <backbone>95.6885</backbone>
            <side_chain>45.6617</side_chain>
            <non_polar>51.293</non_polar>
            <polar>79.3269</polar>
          </relative_asa>
          <depth_index>
            <average>0.189826</average>
            <average_deviation>0.464976</average_deviation>
            <average_side_chain>0</average_side_chain>
            <average_side_chain_deviation>0</average_side_chain_deviation>
            <maximum>1.32878</maximum>
            <minimum>0</minimum>
          </depth_index>
          <protrusion_index>
            <average>1.34479</average>
            <average_deviation>0.298388</average_deviation>
            <average_side_chain>1.1646</average_side_chain>
            <average_side_chain_deviation>0.138348</average_side_chain_deviation>
            <maximum>1.85476</maximum>
            <minimum>1.00382</minimum>
          </protrusion_index>
        </residue>
        <residue>
          <name>ASP</name>
          <serial_id>26</serial_id>
          <asa>
            <total>144.542</total>
            <backbone>31.2296</backbone>
            <side_chain>113.312</side_chain>
            <non_polar>44.2782</non_polar>
            <polar>100.263</polar>
          </asa>
          <relative_asa>
            <total>100.334</total>
            <backbone>86.3889</backbone>
            <side_chain>105.006</side_chain>
            <non_polar>89.3246</non_polar>
            <polar>106.11</polar>
          </relative_asa>
          <depth_index>
            <average>0</average>
            <average_deviation>0</average_deviation>
            <average_side_chain>0</average_side_chain>
            <average_side_chain_deviation>0</average_side_chain_deviation>
            <maximum>0</maximum>
            <minimum>0</minimum>
          </depth_index>
          <protrusion_index>
            <average>2.41878</average>
            <average_deviation>0.497364</average_deviation>
            <average_side_chain>2.79704</average_side_chain>
            <average_side_chain_deviation>0.389608</average_side_chain_deviation>
            <maximum>3.25301</maximum>
            <minimum>1.63794</minimum>
          </protrusion_index>
        </residue>
        <residue>
          <name>ASN</name>
          <serial_id>27</serial_id>
          <asa>
            <total>62.0419</total>
            <backbone>16.1171</backbone>
            <side_chain>45.9248</side_chain>
            <non_polar>39.0101</non_polar>
            <polar>23.0318</polar>
          </asa>
          <relative_asa>
            <total>41.1282</total>
            <backbone>44.2049</backbone>
            <side_chain>40.1476</side_chain>
            <non_polar>91.209</non_polar>
            <polar>21.31</polar>
          </relative_asa>
          <depth_index>
            <average>0.153844</average>
            <average_deviation>0.407032</average_deviation>
            <average_side_chain>0.307687</average_side_chain>
            <average_side_chain_deviation>0.53293</average_side_chain_deviation>
            <maximum>1.23075</maximum>
            <minimum>0</minimum>
          </depth_index>
          <protrusion_index>
            <average>0.704689</average>
            <average_deviation>0.201678</average_deviation>
            <average_side_chain>0.606753</average_side_chain>
            <average_side_chain_deviation>0.13063</average_side_chain_deviation>
            <maximum>1.06334</maximum>
            <minimum>0.488554</minimum>
          </protrusion_index>
        </residue>
        <residue>
          <name>GLY</name>
          <serial_id>28</serial_id>
          <asa>
            <total>21.6196</total>
            <backbone>21.6196</backbone>
            <side_chain>0</side_chain>
            <non_polar>14.9576</non_polar>
            <polar>6.662</polar>
          </asa>
          <relative_asa>
            <total>26.8433</total>
            <backbone>26.8433</backbone>
            <side_chain>0</side_chain>
            <non_polar>35.087</non_polar>
            <polar>17.5686</polar>
          </relative_asa>
          <depth_index>
            <average>0.306862</average>
            <average_deviation>0.531501</average_deviation>
            <average_side_chain>0</average_side_chain>
            <average_side_chain_deviation>0</average_side_chain_deviation>
            <maximum>1.22745</maximum>
            <minimum>0</minimum>
          </depth_index>
          <protrusion_index>
            <average>0.436494</average>
            <average_deviation>0.168898</average_deviation>
            <average_side_chain>0</average_side_chain>
            <average_side_chain_deviation>0</average_side_chain_deviation>
            <maximum>0.694289</maximum>
            <minimum>0.263015</minimum>
          </protrusion_index>
        </residue>
        <residue>
          <name>ASN</name>
          <serial_id>29</serial_id>
          <asa>
            <total>18.628</total>
            <backbone>17.2904</backbone>
            <side_chain>1.3376</side_chain>
            <non_polar>1.0291</non_polar>
            <polar>17.5989</polar>
          </asa>
          <relative_asa>
            <total>12.3487</total>
            <backbone>47.4229</backbone>
            <side_chain>1.16933</side_chain>
            <non_polar>2.40613</non_polar>
            <polar>16.2832</polar>
          </relative_asa>
          <depth_index>
            <average>0.945518</average>
            <average_deviation>0.792252</average_deviation>
            <average_side_chain>0.868846</average_side_chain>
            <average_side_chain_deviation>0.940004</average_side_chain_deviation>
            <maximum>2.24507</maximum>
            <minimum>0</minimum>
          </depth_index>
          <protrusion_index>
            <average>0.239921</average>
            <average_deviation>0.111584</average_deviation>
            <average_side_chain>0.156444</average_side_chain>
            <average_side_chain_deviation>0.0458328</average_side_chain_deviation>
            <maximum>0.467588</maximum>
            <minimum>0.0797799</minimum>
          </protrusion_index>
        </residue>
        <residue>
          <name>MET</name>
          <serial_id>30</serial_id>
          <asa>
            <total>88.1179</total>
            <backbone>10.1426</backbone>
            <side_chain>77.9753</side_chain>
            <non_polar>79.2618</non_polar>
            <polar>8.8561</polar>
          </asa>
          <relative_asa>
            <total>47.1723</total>
            <backbone>29.7786</backbone>
            <side_chain>51.051</side_chain>
            <non_polar>49.8032</non_polar>
            <polar>32.0293</polar>
          </relative_asa>
          <depth_index>
            <average>0.182687</average>
            <average_deviation>0.483346</average_deviation>
            <average_side_chain>0</average_side_chain>
            <average_side_chain_deviation>0</average_side_chain_deviation>
            <maximum>1.4615</maximum>
            <minimum>0</minimum>
          </depth_index>
          <protrusion_index>
            <average>0.465988</average>
            <average_deviation>0.294314</average_deviation>
            <average_side_chain>0.674193</average_side_chain>
            <average_side_chain_deviation>0.293159</average_side_chain_deviation>
            <maximum>1.14843</maximum>
            <minimum>0.218699</minimum>
          </protrusion_index>
        </residue>
        <residue>
          <name>TYR</name>
          <serial_id>31</serial_id>
          <asa>
            <total>32.806</total>
            <backbone>0</backbone>
            <side_chain>32.806</side_chain>
            <non_polar>26.9648</non_polar>
            <polar>5.8412</polar>
          </asa>
          <relative_asa>
            <total>15.3867</total>
            <backbone>0</backbone>
            <side_chain>18.2641</side_chain>
            <non_polar>18.7295</non_polar>
            <polar>8.43495</polar>
          </relative_asa>
          <depth_index>
            <average>1.3589</average>
            <average_deviation>1.11596</average_deviation>
            <average_side_chain>0.944048</average_side_chain>
            <average_side_chain_deviation>1.00857</average_side_chain_deviation>
            <maximum>3.3806</maximum>
            <minimum>0</minimum>
          </depth_index>
          <protrusion_index>
            <average>0.275391</average>
            <average_deviation>0.120192</average_deviation>
            <average_side_chain>0.335017</average_side_chain>
            <average_side_chain_deviation>0.100456</average_side_chain_deviation>
            <maximum>0.447205</maximum>
            <minimum>0.102632</minimum>
          </protrusion_index>
        </residue>
        <residue>
          <name>LYS</name>
          <serial_id>32</serial_id>
          <asa>
            <total>12.7268</total>
            <backbone>0</backbone>
            <side_chain>12.7268</side_chain>
            <non_polar>3.5331</non_polar>
            <polar>9.1937</polar>
          </asa>
          <relative_asa>
            <total>6.48863</total>
            <backbone>0</backbone>
            <side_chain>7.92503</side_chain>
            <non_polar>2.85965</non_polar>
            <polar>12.6652</polar>
          </relative_asa>
          <depth_index>
            <average>2.03506</average>
            <average_deviation>1.59218</average_deviation>
            <average_side_chain>0.803973</average_side_chain>
            <average_side_chain_deviation>1.03263</average_side_chain_deviation>
            <maximum>3.88513</maximum>
            <minimum>0</minimum>
          </depth_index>
          <protrusion_index>
            <average>0.044188</average>
            <average_deviation>0.0406244</average_deviation>
            <average_side_chain>0.0553311</average_side_chain>
            <average_side_chain_deviation>0.0488906</average_side_chain_deviation>
            <maximum>0.145041</maximum>
            <minimum>0</minimum>
          </protrusion_index>
        </residue>
        <residue>
          <name>SER</name>
          <serial_id>33</serial_id>
          <asa>
            <total>0.886</total>
            <backbone>0.0762</backbone>
            <side_chain>0.8098</side_chain>
            <non_polar>0</non_polar>
            <polar>0.886</polar>
          </asa>
          <relative_asa>
            <total>0.76843</total>
            <backbone>0.18649</backbone>
            <side_chain>1.08786</side_chain>
            <non_polar>0</non_polar>
            <polar>1.42055</polar>
          </relative_asa>
          <depth_index>
            <average>1.31536</average>
            <average_deviation>1.07999</average_deviation>
            <average_side_chain>0.707454</average_side_chain>
            <average_side_chain_deviation>0.707454</average_side_chain_deviation>
            <maximum>2.84468</maximum>
            <minimum>0</minimum>
          </depth_index>
          <protrusion_index>
            <average>0.0708946</average>
            <average_deviation>0.037279</average_deviation>
            <average_side_chain>0.112094</average_side_chain>
            <average_side_chain_deviation>0.0266903</average_side_chain_deviation>
            <maximum>0.138784</maximum>
            <minimum>0.0215565</minimum>
          </protrusion_index>
        </residue>
        <residue>
          <name>ILE</name>
          <serial_id>34</serial_id>
          <asa>
            <total>0.5047</total>
            <backbone>0</backbone>
            <side_chain>0.5047</side_chain>
            <non_polar>0.5047</non_polar>
            <polar>0</polar>
          </asa>
          <relative_asa>
            <total>0.291061</total>
            <backbone>0</backbone>
            <side_chain>0.354598</side_chain>
            <non_polar>0.342495</non_polar>
            <polar>0</polar>
          </relative_asa>
          <depth_index>
            <average>2.4942</average>
            <average_deviation>1.23988</average_deviation>
            <average_side_chain>1.78603</average_side_chain>
            <average_side_chain_deviation>1.17568</average_side_chain_deviation>
            <maximum>4.20563</maximum>
            <minimum>0</minimum>
          </depth_index>
          <protrusion_index>
            <average>0.0259114</average>
            <average_deviation>0.0318692</average_deviation>
            <average_side_chain>0</average_side_chain>
            <average_side_chain_deviation>0</average_side_chain_deviation>
            <maximum>0.0968291</maximum>
            <minimum>0</minimum>
          </protrusion_index>
        </residue>
        <residue>
          <name>LEU</name>
          <serial_id>35</serial_id>
          <asa>
            <total>0.058</total>
            <backbone>0</backbone>
            <side_chain>0.058</side_chain>
            <non_polar>0.058</non_polar>
            <polar>0</polar>
          </asa>
          <relative_asa>
            <total>0.0326081</total>
            <backbone>0</backbone>
            <side_chain>0.0399477</side_chain>
            <non_polar>0.0386409</non_polar>
            <polar>0</polar>
          </relative_asa>
          <depth_index>
            <average>2.7736</average>
            <average_deviation>1.41624</average_deviation>
            <average_side_chain>1.61813</average_side_chain>
            <average_side_chain_deviation>1.01422</average_side_chain_deviation>
            <maximum>4.5795</maximum>
            <minimum>0</minimum>
          </depth_index>
          <protrusion_index>
            <average>0.0691747</average>
            <average_deviation>0.0350287</average_deviation>
            <average_side_chain>0.086263</average_side_chain>
            <average_side_chain_deviation>0.0303797</average_side_chain_deviation>
            <maximum>0.114425</maximum>
            <minimum>0.0165733</minimum>
          </protrusion_index>
        </residue>
        <residue>
          <name>VAL</name>
          <serial_id>36</serial_id>
          <asa>
            <total>0</total>
            <backbone>0</backbone>
            <side_chain>0</side_chain>
            <non_polar>0</non_polar>
            <polar>0</polar>
          </asa>
          <relative_asa>
            <total>0</total>
            <backbone>0</backbone>
            <side_chain>0</side_chain>
            <non_polar>0</non_polar>
            <polar>0</polar>
          </relative_asa>
          <depth_index>
            <average>4.44086</average>
            <average_deviation>0.50463</average_deviation>
            <average_side_chain>4.60821</average_side_chain>
            <average_side_chain_deviation>0.321262</average_side_chain_deviation>
            <maximum>4.97921</maximum>
            <minimum>3.70748</minimum>
          </depth_index>
          <protrusion_index>
            <average>0.00742394</average>
            <average_deviation>0.0106446</average_deviation>
            <average_side_chain>0.00782255</average_side_chain>
            <average_side_chain_deviation>0.00974265</average_side_chain_deviation>
            <maximum>0.0265888</maximum>
            <minimum>0</minimum>
          </protrusion_index>
        </residue>
        <residue>
          <name>THR</name>
          <serial_id>37</serial_id>
          <asa>
            <total>5.3646</total>
            <backbone>0</backbone>
            <side_chain>5.3646</side_chain>
            <non_polar>5.3646</non_polar>
            <polar>0</polar>
          </asa>
          <relative_asa>
            <total>3.92752</total>
            <backbone>0</backbone>
            <side_chain>5.23631</side_chain>
            <non_polar>6.67322</non_polar>
            <polar>0</polar>
          </relative_asa>
          <depth_index>
            <average>1.58958</average>
            <average_deviation>1.14096</average_deviation>
            <average_side_chain>0.478332</average_side_chain>
            <average_side_chain_deviation>0.676463</average_side_chain_deviation>
            <maximum>3.12083</maximum>
            <minimum>0</minimum>
          </depth_index>
          <protrusion_index>
            <average>0.12133</average>
            <average_deviation>0.0617098</average_deviation>
            <average_side_chain>0.137964</average_side_chain>
            <average_side_chain_deviation>0.0380894</average_side_chain_deviation>
            <maximum>0.190843</maximum>
            <minimum>0.0116385</minimum>
          </protrusion_index>
        </residue>
        <residue>
          <name>SER</name>
          <serial_id>38</serial_id>
          <asa>
            <total>27.733</total>
            <backbone>8.1788</backbone>
            <side_chain>19.5542</side_chain>
            <non_polar>4.6739</non_polar>
            <polar>23.0591</polar>
          </asa>
          <relative_asa>
            <total>24.0529</total>
            <backbone>20.0166</backbone>
            <side_chain>26.2684</side_chain>
            <non_polar>8.83034</non_polar>
            <polar>36.9715</polar>
          </relative_asa>
          <depth_index>
            <average>0.663295</average>
            <average_deviation>0.974827</average_deviation>
            <average_side_chain>0</average_side_chain>
            <average_side_chain_deviation>0</average_side_chain_deviation>
            <maximum>2.44934</maximum>
            <minimum>0</minimum>
          </depth_index>
          <protrusion_index>
            <average>0.624019</average>
            <average_deviation>0.156994</average_deviation>
            <average_side_chain>0.766081</average_side_chain>
            <average_side_chain_deviation>0</average_side_chain_deviation>
            <maximum>0.766081</maximum>
            <minimum>0.318972</minimum>
          </protrusion_index>
        </residue>
        <residue>
          <name>GLN</name>
          <serial_id>39</serial_id>
          <asa>
            <total>78.1266</total>
            <backbone>14.6632</backbone>
            <side_chain>63.4634</side_chain>
            <non_polar>35.7278</non_polar>
            <polar>42.3988</polar>
          </asa>
          <relative_asa>
            <total>43.8938</total>
            <backbone>41.6095</backbone>
            <side_chain>44.4546</side_chain>
            <non_polar>56.9095</non_polar>
            <polar>36.8013</polar>
          </relative_asa>
          <depth_index>
            <average>0.147951</average>
            <average_deviation>0.418467</average_deviation>
            <average_side_chain>0</average_side_chain>
            <average_side_chain_deviation>0</average_side_chain_deviation>
            <maximum>1.33155</maximum>
            <minimum>0</minimum>
          </depth_index>
          <protrusion_index>
            <average>0.482759</average>
            <average_deviation>0.15099</average_deviation>
            <average_side_chain>0.569184</average_side_chain>
            <average_side_chain_deviation>0.150658</average_side_chain_deviation>
            <maximum>0.828048</maximum>
            <minimum>0.302485</minimum>
          </protrusion_index>
        </residue>
        <residue>
          <name>ASP</name>
          <serial_id>40</serial_id>
          <asa>
            <total>0.0168</total>
            <backbone>0</backbone>
            <side_chain>0.0168</side_chain>
            <non_polar>0</non_polar>
            <polar>0.0168</polar>
          </asa>
          <relative_asa>
            <total>0.0116618</total>
            <backbone>0</backbone>
            <side_chain>0.0155685</side_chain>
            <non_polar>0</non_polar>
            <polar>0.0177797</polar>
          </relative_asa>
          <depth_index>
            <average>2.07393</average>
            <average_deviation>1.11797</average_deviation>
            <average_side_chain>1.45306</average_side_chain>
            <average_side_chain_deviation>0.942799</average_side_chain_deviation>
            <maximum>3.76558</maximum>
            <minimum>0</minimum>
          </depth_index>
          <protrusion_index>
            <average>0.155718</average>
            <average_deviation>0.0979559</average_deviation>
            <average_side_chain>0.0627173</average_side_chain>
            <average_side_chain_deviation>0.0292632</average_side_chain_deviation>
            <maximum>0.294395</maximum>
            <minimum>0.0165733</minimum>
          </protrusion_index>
        </residue>
        <residue>
          <name>LYS</name>
          <serial_id>41</serial_id>
          <asa>
            <total>100.371</total>
            <backbone>0</backbone>
            <side_chain>100.371</side_chain>
            <non_polar>70.8113</non_polar>
            <polar>29.5595</polar>
          </asa>
          <relative_asa>
            <total>51.173</total>
            <backbone>0</backbone>
            <side_chain>62.5013</side_chain>
            <non_polar>57.3139</non_polar>
            <polar>40.7212</polar>
          </relative_asa>
          <depth_index>
            <average>1.52363</average>
            <average_deviation>1.46358</average_deviation>
            <average_side_chain>0.304231</average_side_chain>
            <average_side_chain_deviation>0.608461</average_side_chain_deviation>
            <maximum>3.71166</maximum>
            <minimum>0</minimum>
          </depth_index>
          <protrusion_index>
            <average>0.672522</average>
            <average_deviation>0.35005</average_deviation>
            <average_side_chain>0.945041</average_side_chain>
            <average_side_chain_deviation>0.225869</average_side_chain_deviation>
            <maximum>1.21699</maximum>
            <minimum>0.240461</minimum>
          </protrusion_index>
        </residue>
        <residue>
          <name>ALA</name>
          <serial_id>42</serial_id>
          <asa>
            <total>0.3864</total>
            <backbone>0</backbone>
            <side_chain>0.3864</side_chain>
            <non_polar>0.3864</non_polar>
            <polar>0</polar>
          </asa>
          <relative_asa>
            <total>0.360313</total>
            <backbone>0</backbone>
            <side_chain>0.604506</side_chain>
            <non_polar>0.50802</non_polar>
            <polar>0</polar>
          </relative_asa>
          <depth_index>
            <average>1.8368</average>
            <average_deviation>1.00752</average_deviation>
            <average_side_chain>0</average_side_chain>
            <average_side_chain_deviation>0</average_side_chain_deviation>
            <maximum>2.75568</maximum>
            <minimum>0</minimum>
          </depth_index>
          <protrusion_index>
            <average>0.293519</average>
            <average_deviation>0.0943796</average_deviation>
            <average_side_chain>0.380116</average_side_chain>
            <average_side_chain_deviation>0</average_side_chain_deviation>
            <maximum>0.398641</maximum>
            <minimum>0.145041</minimum>
          </protrusion_index>
        </residue>
        <residue>
          <name>PRO</name>
          <serial_id>43</serial_id>
          <asa>
            <total>54.4887</total>
            <backbone>5.1595</backbone>
            <side_chain>49.3292</side_chain>
            <non_polar>52.5221</non_polar>
            <polar>1.9666</polar>
          </asa>
          <relative_asa>
            <total>40.7301</total>
            <backbone>15.6824</backbone>
            <side_chain>48.8989</side_chain>
            <non_polar>46.5539</non_polar>
            <polar>9.38263</polar>
          </relative_asa>
          <depth_index>
            <average>0.426413</average>
            <average_deviation>0.674293</average_deviation>
            <average_side_chain>0.50373</average_side_chain>
            <average_side_chain_deviation>0.712381</average_side_chain_deviation>
            <maximum>1.51119</maximum>
            <minimum>0</minimum>
          </depth_index>
          <protrusion_index>
            <average>0.492297</average>
            <average_deviation>0.198036</average_deviation>
            <average_side_chain>0.708465</average_side_chain>
            <average_side_chain_deviation>0.0923974</average_side_chain_deviation>
            <maximum>0.828048</maximum>
            <minimum>0.286404</minimum>
          </protrusion_index>
        </residue>
        <residue>
          <name>THR</name>
          <serial_id>44</serial_id>
          <asa>
            <total>24.2824</total>
            <backbone>8.2469</backbone>
            <side_chain>16.0355</side_chain>
            <non_polar>9.2115</non_polar>
            <polar>15.0709</polar>
          </asa>
          <relative_asa>
            <total>17.7776</total>
            <backbone>24.1561</backbone>
            <side_chain>15.652</side_chain>
            <non_polar>11.4585</non_polar>
            <polar>26.8165</polar>
          </relative_asa>
          <depth_index>
            <average>0.380253</average>
            <average_deviation>0.60367</average_deviation>
            <average_side_chain>0.477426</average_side_chain>
            <average_side_chain_deviation>0.675182</average_side_chain_deviation>
            <maximum>1.43228</maximum>
            <minimum>0</minimum>
          </depth_index>
          <protrusion_index>
            <average>0.219332</average>
            <average_deviation>0.0686215</average_deviation>
            <average_side_chain>0.194506</average_side_chain>
            <average_side_chain_deviation>0.040368</average_side_chain_deviation>
            <maximum>0.362075</maximum>
            <minimum>0.138784</minimum>
          </protrusion_index>
        </residue>
        <residue>
          <name>VAL</name>
          <serial_id>45</serial_id>
          <asa>
            <total>0</total>
            <backbone>0</backbone>
            <side_chain>0</side_chain>
            <non_polar>0</non_polar>
            <polar>0</polar>
          </asa>
          <relative_asa>
            <total>0</total>
            <backbone>0</backbone>
            <side_chain>0</side_chain>
            <non_polar>0</non_polar>
            <polar>0</polar>
          </relative_asa>
          <depth_index>
            <average>3.65813</average>
            <average_deviation>1.02583</average_deviation>
            <average_side_chain>4.75822</average_side_chain>
            <average_side_chain_deviation>0.381009</average_side_chain_deviation>
            <maximum>5.20984</maximum>
            <minimum>2.24601</minimum>
          </depth_index>
          <protrusion_index>
            <average>0.0268807</average>
            <average_deviation>0.0301614</average_deviation>
            <average_side_chain>0.00451654</average_side_chain>
            <average_side_chain_deviation>0.00509604</average_side_chain_deviation>
            <maximum>0.0854038</maximum>
            <minimum>0</minimum>
          </protrusion_index>
        </residue>
        <residue>
          <name>ILE</name>
          <serial_id>46</serial_id>
          <asa>
            <total>10.595</total>
            <backbone>0</backbone>
            <side_chain>10.595</side_chain>
            <non_polar>10.595</non_polar>
            <polar>0</polar>
          </asa>
          <relative_asa>
            <total>6.11015</total>
            <backbone>0</backbone>
            <side_chain>7.44397</side_chain>
            <non_polar>7.18988</non_polar>
            <polar>0</polar>
          </relative_asa>
          <depth_index>
            <average>2.64643</average>
            <average_deviation>1.20925</average_deviation>
            <average_side_chain>1.78118</average_side_chain>
            <average_side_chain_deviation>1.16948</average_side_chain_deviation>
            <maximum>3.89948</maximum>
            <minimum>0</minimum>
          </depth_index>
          <protrusion_index>
            <average>0.0893803</average>
            <average_deviation>0.0351576</average_deviation>
            <average_side_chain>0.0857739</average_side_chain>
            <average_side_chain_deviation>0.0439684</average_side_chain_deviation>
            <maximum>0.132595</maximum>
            <minimum>0.0368036</minimum>
          </protrusion_index>
        </residue>
        <residue>
          <name>ARG</name>
          <serial_id>47</serial_id>
          <asa>
            <total>61.7532</total>
            <backbone>0</backbone>
            <side_chain>61.7532</side_chain>
            <non_polar>37.9291</non_polar>
            <polar>23.8241</polar>
          </asa>
          <relative_asa>
            <total>26.5024</total>
            <backbone>0</backbone>
            <side_chain>31.4826</side_chain>
            <non_polar>43.9503</non_polar>
            <polar>16.2389</polar>
          </relative_asa>
          <depth_index>
            <average>0.689593</average>
            <average_deviation>0.956038</average_deviation>
            <average_side_chain>0</average_side_chain>
            <average_side_chain_deviation>0</average_side_chain_deviation>
            <maximum>2.46398</maximum>
            <minimum>0</minimum>
          </depth_index>
          <protrusion_index>
            <average>0.328731</average>
            <average_deviation>0.112127</average_deviation>
            <average_side_chain>0.40809</average_side_chain>
            <average_side_chain_deviation>0.0441987</average_side_chain_deviation>
            <maximum>0.499263</maximum>
            <minimum>0.151368</minimum>
          </protrusion_index>
        </residue>
        <residue>
          <name>LYS</name>
          <serial_id>48</serial_id>
          <asa>
            <total>5.5093</total>
            <backbone>2.2439</backbone>
            <side_chain>3.2654</side_chain>
            <non_polar>3.6151</non_polar>
            <polar>1.8942</polar>
          </asa>
          <relative_asa>
            <total>2.80886</total>
            <backbone>6.31195</backbone>
            <side_chain>2.03338</side_chain>
            <non_polar>2.92602</non_polar>
            <polar>2.60945</polar>
          </relative_asa>
          <depth_index>
            <average>1.00249</average>
            <average_deviation>1.30272</average_deviation>
            <average_side_chain>1.55884</average_side_chain>
            <average_side_chain_deviation>1.46014</average_side_chain_deviation>
            <maximum>3.77154</maximum>
            <minimum>0</minimum>
          </depth_index>
          <protrusion_index>
            <average>0.0825989</average>
            <average_deviation>0.0319568</average_deviation>
            <average_side_chain>0.0605422</average_side_chain>
            <average_side_chain_deviation>0.0238373</average_side_chain_deviation>
            <maximum>0.132595</maximum>
            <minimum>0.0265888</minimum>
          </protrusion_index>
        </residue>
        <residue>
          <name>ALA</name>
          <serial_id>49</serial_id>
          <asa>
            <total>0.1503</total>
            <backbone>0.1503</backbone>
            <side_chain>0</side_chain>
            <non_polar>0.1503</non_polar>
            <polar>0</polar>
          </asa>
          <relative_asa>
            <total>0.140153</total>
            <backbone>0.346953</backbone>
            <side_chain>0</side_chain>
            <non_polar>0.197607</non_polar>
            <polar>0</polar>
          </relative_asa>
          <depth_index>
            <average>1.38472</average>
            <average_deviation>0.776856</average_deviation>
            <average_side_chain>1.5213</average_side_chain>
            <average_side_chain_deviation>0</average_side_chain_deviation>
            <maximum>2.41158</maximum>
            <minimum>0</minimum>
          </depth_index>
          <protrusion_index>
            <average>0.0227807</average>
            <average_deviation>0.0328926</average_deviation>
            <average_side_chain>0</average_side_chain>
            <average_side_chain_deviation>0</average_side_chain_deviation>
            <maximum>0.0854038</maximum>
            <minimum>0</minimum>
          </protrusion_index>
        </residue>
        <residue>
          <name>MET</name>
          <serial_id>50</serial_id>
          <asa>
            <total>0</total>
            <backbone>0</backbone>
            <side_chain>0</side_chain>
            <non_polar>0</non_polar>
            <polar>0</polar>
          </asa>
          <relative_asa>
            <total>0</total>
            <backbone>0</backbone>
            <side_chain>0</side_chain>
            <non_polar>0</non_polar>
            <polar>0</polar>
          </relative_asa>
          <depth_index>
            <average>3.40936</average>
            <average_deviation>0.554832</average_deviation>
            <average_side_chain>3.77654</average_side_chain>
            <average_side_chain_deviation>0.316206</average_side_chain_deviation>
            <maximum>4.2845</maximum>
            <minimum>2.42738</minimum>
          </depth_index>
          <protrusion_index>
            <average>0.159629</average>
            <average_deviation>0.087308</average_deviation>
            <average_side_chain>0.152851</average_side_chain>
            <average_side_chain_deviation>0.0596538</average_side_chain_deviation>
            <maximum>0.294395</maximum>
            <minimum>0.0116385</minimum>
          </protrusion_index>
        </residue>
        <residue>
          <name>ASP</name>
          <serial_id>51</serial_id>
          <asa>
            <total>20.7203</total>
            <backbone>0.4099</backbone>
            <side_chain>20.3104</side_chain>
            <non_polar>11.2966</non_polar>
            <polar>9.4237</polar>
          </asa>
          <relative_asa>
            <total>14.3831</total>
            <backbone>1.13389</backbone>
            <side_chain>18.8216</side_chain>
            <non_polar>22.7892</non_polar>
            <polar>9.97322</polar>
          </relative_asa>
          <depth_index>
            <average>0.652733</average>
            <average_deviation>0.901852</average_deviation>
            <average_side_chain>0</average_side_chain>
            <average_side_chain_deviation>0</average_side_chain_deviation>
            <maximum>2.46269</maximum>
            <minimum>0</minimum>
          </depth_index>
          <protrusion_index>
            <average>0.360789</average>
            <average_deviation>0.0765877</average_deviation>
            <average_side_chain>0.34139</average_side_chain>
            <average_side_chain_deviation>0.0400014</average_side_chain_deviation>
            <maximum>0.510127</maximum>
            <minimum>0.240461</minimum>
          </protrusion_index>
        </residue>
        <residue>
          <name>LYS</name>
          <serial_id>52</serial_id>
          <asa>
            <total>15.3444</total>
            <backbone>3.9399</backbone>
            <side_chain>11.4045</side_chain>
            <non_polar>11.0856</non_polar>
            <polar>4.2588</polar>
          </asa>
          <relative_asa>
            <total>7.82319</total>
            <backbone>11.0827</backbone>
            <side_chain>7.10163</side_chain>
            <non_polar>8.97256</non_polar>
            <polar>5.86692</polar>
          </relative_asa>
          <depth_index>
            <average>0.137009</average>
            <average_deviation>0.387519</average_deviation>
            <average_side_chain>0</average_side_chain>
            <average_side_chain_deviation>0</average_side_chain_deviation>
            <maximum>1.23308</maximum>
            <minimum>0</minimum>
          </depth_index>
          <protrusion_index>
            <average>0.146497</average>
            <average_deviation>0.0802226</average_deviation>
            <average_side_chain>0.0823839</average_side_chain>
            <average_side_chain_deviation>0.0399322</average_side_chain_deviation>
            <maximum>0.255407</maximum>
            <minimum>0.0265888</minimum>
          </protrusion_index>
        </residue>
        <residue>
          <name>HIS</name>
          <serial_id>53</serial_id>
          <asa>
            <total>14.3575</total>
            <backbone>11.8985</backbone>
            <side_chain>2.459</side_chain>
            <non_polar>3.1303</non_polar>
            <polar>11.2272</polar>
          </asa>
          <relative_asa>
            <total>7.93539</total>
            <backbone>34.1518</backbone>
            <side_chain>1.68321</side_chain>
            <non_polar>2.94561</non_polar>
            <polar>15.0378</polar>
          </relative_asa>
          <depth_index>
            <average>0.545637</average>
            <average_deviation>0.669245</average_deviation>
            <average_side_chain>0.66602</average_side_chain>
            <average_side_chain_deviation>0.666115</average_side_chain_deviation>
            <maximum>1.46025</maximum>
            <minimum>0</minimum>
          </depth_index>
          <protrusion_index>
            <average>0.170538</average>
            <average_deviation>0.134517</average_deviation>
            <average_side_chain>0.072984</average_side_chain>
            <average_side_chain_deviation>0.0521916</average_side_chain_deviation>
            <maximum>0.408091</maximum>
            <minimum>0.0215565</minimum>
          </protrusion_index>
        </residue>
        <residue>
          <name>ASN</name>
          <serial_id>54</serial_id>
          <asa>
            <total>72.789</total>
            <backbone>19.9827</backbone>
            <side_chain>52.8063</side_chain>
            <non_polar>26.2317</non_polar>
            <polar>46.5573</polar>
          </asa>
          <relative_asa>
            <total>48.2526</total>
            <backbone>54.8072</backbone>
            <side_chain>46.1634</side_chain>
            <non_polar>61.332</non_polar>
            <polar>43.0767</polar>
          </relative_asa>
          <depth_index>
            <average>0.357132</average>
            <average_deviation>0.620431</average_deviation>
            <average_side_chain>0</average_side_chain>
            <average_side_chain_deviation>0</average_side_chain_deviation>
            <maximum>1.52454</maximum>
            <minimum>0</minimum>
          </depth_index>
          <protrusion_index>
            <average>0.629276</average>
            <average_deviation>0.10985</average_deviation>
            <average_side_chain>0.623251</average_side_chain>
            <average_side_chain_deviation>0.0859157</average_side_chain_deviation>
            <maximum>0.812152</maximum>
            <minimum>0.447205</minimum>
          </protrusion_index>
        </residue>
        <residue>
          <name>LEU</name>
          <serial_id>55</serial_id>
          <asa>
            <total>32.4066</total>
            <backbone>2.7784</backbone>
            <side_chain>29.6282</side_chain>
            <non_polar>32.4066</non_polar>
            <polar>0</polar>
          </asa>
          <relative_asa>
            <total>18.2193</total>
            <backbone>8.50184</backbone>
            <side_chain>20.4065</side_chain>
            <non_polar>21.59</non_polar>
            <polar>0</polar>
          </relative_asa>
          <depth_index>
            <average>0.996284</average>
            <average_deviation>0.818257</average_deviation>
            <average_side_chain>0.762446</average_side_chain>
            <average_side_chain_deviation>0.762471</average_side_chain_deviation>
            <maximum>2.25977</maximum>
            <minimum>0</minimum>
          </depth_index>
          <protrusion_index>
            <average>0.465327</average>
            <average_deviation>0.166338</average_deviation>
            <average_side_chain>0.32641</average_side_chain>
            <average_side_chain_deviation>0.121789</average_side_chain_deviation>
            <maximum>0.66718</maximum>
            <minimum>0.145041</minimum>
          </protrusion_index>
        </residue>
        <residue>
          <name>ASP</name>
          <serial_id>56</serial_id>
          <asa>
            <total>67.4125</total>
            <backbone>20.3352</backbone>
            <side_chain>47.0773</side_chain>
            <non_polar>30.8772</non_polar>
            <polar>36.5353</polar>
          </asa>
          <relative_asa>
            <total>46.7947</total>
            <backbone>56.2523</backbone>
            <side_chain>43.6264</side_chain>
            <non_polar>62.2901</non_polar>
            <polar>38.6658</polar>
          </relative_asa>
          <depth_index>
            <average>0</average>
            <average_deviation>0</average_deviation>
            <average_side_chain>0</average_side_chain>
            <average_side_chain_deviation>0</average_side_chain_deviation>
            <maximum>0</maximum>
            <minimum>0</minimum>
          </depth_index>
          <protrusion_index>
            <average>0.855436</average>
            <average_deviation>0.148721</average_deviation>
            <average_side_chain>0.772823</average_side_chain>
            <average_side_chain_deviation>0.0740104</average_side_chain_deviation>
            <maximum>1.12651</maximum>
            <minimum>0.694289</minimum>
          </protrusion_index>
        </residue>
        <residue>
          <name>GLU</name>
          <serial_id>57</serial_id>
          <asa>
            <total>162.674</total>
            <backbone>32.9327</backbone>
            <side_chain>129.741</side_chain>
            <non_polar>70.5375</non_polar>
            <polar>92.1367</polar>
          </asa>
          <relative_asa>
            <total>94.8372</total>
            <backbone>92.1194</backbone>
            <side_chain>95.5598</side_chain>
            <non_polar>99.7419</non_polar>
            <polar>91.3964</polar>
          </relative_asa>
          <depth_index>
            <average>0.137124</average>
            <average_deviation>0.387845</average_deviation>
            <average_side_chain>0</average_side_chain>
            <average_side_chain_deviation>0</average_side_chain_deviation>
            <maximum>1.23412</maximum>
            <minimum>0</minimum>
          </depth_index>
          <protrusion_index>
            <average>2.63766</average>
            <average_deviation>1.2342</average_deviation>
            <average_side_chain>3.49059</average_side_chain>
            <average_side_chain_deviation>1.03739</average_side_chain_deviation>
            <maximum>5.31508</maximum>
            <minimum>1.29008</minimum>
          </protrusion_index>
        </residue>
        <residue>
          <name>ASP</name>
          <serial_id>58</serial_id>
          <asa>
            <total>41.7145</total>
            <backbone>9.142</backbone>
            <side_chain>32.5725</side_chain>
            <non_polar>17.8777</non_polar>
            <polar>23.8368</polar>
          </asa>
          <relative_asa>
            <total>28.9563</total>
            <backbone>25.2891</backbone>
            <side_chain>30.1849</side_chain>
            <non_polar>36.0656</non_polar>
            <polar>25.2268</polar>
          </relative_asa>
          <depth_index>
            <average>0.336534</average>
            <average_deviation>0.585708</average_deviation>
            <average_side_chain>0</average_side_chain>
            <average_side_chain_deviation>0</average_side_chain_deviation>
            <maximum>1.46081</maximum>
            <minimum>0</minimum>
          </depth_index>
          <protrusion_index>
            <average>0.872907</average>
            <average_deviation>0.180583</average_deviation>
            <average_side_chain>0.866848</average_side_chain>
            <average_side_chain_deviation>0.232484</average_side_chain_deviation>
            <maximum>1.24083</maximum>
            <minimum>0.640925</minimum>
          </protrusion_index>
        </residue>
        <residue>
          <name>GLU</name>
          <serial_id>59</serial_id>
          <asa>
            <total>115.2</total>
            <backbone>4.352</backbone>
            <side_chain>110.848</side_chain>
            <non_polar>37.4053</non_polar>
            <polar>77.7947</polar>
          </asa>
          <relative_asa>
            <total>67.1603</total>
            <backbone>12.1734</backbone>
            <side_chain>81.644</side_chain>
            <non_polar>52.8921</non_polar>
            <polar>77.1696</polar>
          </relative_asa>
          <depth_index>
            <average>0.136878</average>
            <average_deviation>0.38715</average_deviation>
            <average_side_chain>0</average_side_chain>
            <average_side_chain_deviation>0</average_side_chain_deviation>
            <maximum>1.2319</maximum>
            <minimum>0</minimum>
          </depth_index>
          <protrusion_index>
            <average>1.53632</average>
            <average_deviation>0.82863</average_deviation>
            <average_side_chain>2.1728</average_side_chain>
            <average_side_chain_deviation>0.56023</average_side_chain_deviation>
            <maximum>2.78905</maximum>
            <minimum>0.590821</minimum>
          </protrusion_index>
        </residue>
        <residue>
          <name>PRO</name>
          <serial_id>60</serial_id>
          <asa>
            <total>30.4435</total>
            <backbone>5.4637</backbone>
            <side_chain>24.9798</side_chain>
            <non_polar>25.934</non_polar>
            <polar>4.5095</polar>
          </asa>
          <relative_asa>
            <total>22.7564</total>
            <backbone>16.607</backbone>
            <side_chain>24.7619</side_chain>
            <non_polar>22.9871</non_polar>
            <polar>21.5148</polar>
          </relative_asa>
          <depth_index>
            <average>0.428659</average>
            <average_deviation>0.677931</average_deviation>
            <average_side_chain>0</average_side_chain>
            <average_side_chain_deviation>0</average_side_chain_deviation>
            <maximum>1.5281</maximum>
            <minimum>0</minimum>
          </depth_index>
          <protrusion_index>
            <average>0.431948</average>
            <average_deviation>0.0936394</average_deviation>
            <average_side_chain>0.483233</average_side_chain>
            <average_side_chain_deviation>0.0891618</average_side_chain_deviation>
            <maximum>0.603058</maximum>
            <minimum>0.302485</minimum>
          </protrusion_index>
        </residue>
        <residue>
          <name>GLU</name>
          <serial_id>61</serial_id>
          <asa>
            <total>137.674</total>
            <backbone>24.0173</backbone>
            <side_chain>113.657</side_chain>
            <non_polar>53.3748</non_polar>
            <polar>84.2995</polar>
          </asa>
          <relative_asa>
            <total>80.2625</total>
            <backbone>67.1813</backbone>
            <side_chain>83.7129</side_chain>
            <non_polar>75.4734</non_polar>
            <polar>83.6222</polar>
          </relative_asa>
          <depth_index>
            <average>0.147894</average>
            <average_deviation>0.418307</average_deviation>
            <average_side_chain>0</average_side_chain>
            <average_side_chain_deviation>0</average_side_chain_deviation>
            <maximum>1.33104</maximum>
            <minimum>0</minimum>
          </depth_index>
          <protrusion_index>
            <average>1.23894</average>
            <average_deviation>0.421108</average_deviation>
            <average_side_chain>1.60781</average_side_chain>
            <average_side_chain_deviation>0.0847531</average_side_chain_deviation>
            <maximum>1.70646</maximum>
            <minimum>0.640925</minimum>
          </protrusion_index>
        </residue>
        <residue>
          <name>ASP</name>
          <serial_id>62</serial_id>
          <asa>
            <total>70.5527</total>
            <backbone>4.3913</backbone>
            <side_chain>66.1614</side_chain>
            <non_polar>32.8192</non_polar>
            <polar>37.7335</polar>
          </asa>
          <relative_asa>
            <total>48.9745</total>
            <backbone>12.1474</backbone>
            <side_chain>61.3116</side_chain>
            <non_polar>66.2078</non_polar>
            <polar>39.9339</polar>
          </relative_asa>
          <depth_index>
            <average>0.657616</average>
            <average_deviation>0.895624</average_deviation>
            <average_side_chain>0</average_side_chain>
            <average_side_chain_deviation>0</average_side_chain_deviation>
            <maximum>2.40222</maximum>
            <minimum>0</minimum>
          </depth_index>
          <protrusion_index>
            <average>1.06442</average>
            <average_deviation>0.246922</average_deviation>
            <average_side_chain>1.27455</average_side_chain>
            <average_side_chain_deviation>0.148948</average_side_chain_deviation>
            <maximum>1.51081</maximum>
            <minimum>0.736646</minimum>
          </protrusion_index>
        </residue>
        <residue>
          <name>TYR</name>
          <serial_id>63</serial_id>
          <asa>
            <total>18.2008</total>
            <backbone>7.8641</backbone>
            <side_chain>10.3367</side_chain>
            <non_polar>1.9517</non_polar>
            <polar>16.2491</polar>
          </asa>
          <relative_asa>
            <total>8.53656</total>
            <backbone>23.412</backbone>
            <side_chain>5.75476</side_chain>
            <non_polar>1.35563</non_polar>
            <polar>23.4644</polar>
          </relative_asa>
          <depth_index>
            <average>1.32797</average>
            <average_deviation>1.0989</average_deviation>
            <average_side_chain>1.23312</average_side_chain>
            <average_side_chain_deviation>1.13264</average_side_chain_deviation>
            <maximum>3.28672</maximum>
            <minimum>0</minimum>
          </depth_index>
          <protrusion_index>
            <average>0.282915</average>
            <average_deviation>0.0817857</average_deviation>
            <average_side_chain>0.248159</average_side_chain>
            <average_side_chain_deviation>0.062409</average_side_chain_deviation>
            <maximum>0.467588</maximum>
            <minimum>0.157764</minimum>
          </protrusion_index>
        </residue>
        <residue>
          <name>GLU</name>
          <serial_id>64</serial_id>
          <asa>
            <total>33.4385</total>
            <backbone>2.7274</backbone>
            <side_chain>30.7111</side_chain>
            <non_polar>11.3724</non_polar>
            <polar>22.0661</polar>
          </asa>
          <relative_asa>
            <total>19.4943</total>
            <backbone>7.62909</backbone>
            <side_chain>22.6199</side_chain>
            <non_polar>16.0809</non_polar>
            <polar>21.8888</polar>
          </relative_asa>
          <depth_index>
            <average>0.7258</average>
            <average_deviation>0.846186</average_deviation>
            <average_side_chain>0.301015</average_side_chain>
            <average_side_chain_deviation>0.60203</average_side_chain_deviation>
            <maximum>2.24629</maximum>
            <minimum>0</minimum>
          </depth_index>
          <protrusion_index>
            <average>0.42092</average>
            <average_deviation>0.255853</average_deviation>
            <average_side_chain>0.61565</average_side_chain>
            <average_side_chain_deviation>0.17112</average_side_chain_deviation>
            <maximum>0.894523</maximum>
            <minimum>0.102632</minimum>
          </protrusion_index>
        </residue>
        <residue>
          <name>LEU</name>
          <serial_id>65</serial_id>
          <asa>
            <total>1.348</total>
            <backbone>1.0442</backbone>
            <side_chain>0.3038</side_chain>
            <non_polar>0.3038</non_polar>
            <polar>1.0442</polar>
          </asa>
          <relative_asa>
            <total>0.757857</total>
            <backbone>3.19523</backbone>
            <side_chain>0.209243</side_chain>
            <non_polar>0.202398</non_polar>
            <polar>3.76153</polar>
          </relative_asa>
          <depth_index>
            <average>1.67447</average>
            <average_deviation>1.07805</average_deviation>
            <average_side_chain>1.62836</average_side_chain>
            <average_side_chain_deviation>1.01911</average_side_chain_deviation>
            <maximum>2.96497</maximum>
            <minimum>0</minimum>
          </depth_index>
          <protrusion_index>
            <average>0.0564442</average>
            <average_deviation>0.0630005</average_deviation>
            <average_side_chain>0</average_side_chain>
            <average_side_chain_deviation>0</average_side_chain_deviation>
            <maximum>0.151368</maximum>
            <minimum>0</minimum>
          </protrusion_index>
        </residue>
        <residue>
          <name>LEU</name>
          <serial_id>66</serial_id>
          <asa>
            <total>7.8895</total>
            <backbone>0</backbone>
            <side_chain>7.8895</side_chain>
            <non_polar>7.8895</non_polar>
            <polar>0</polar>
          </asa>
          <relative_asa>
            <total>4.43554</total>
            <backbone>0</backbone>
            <side_chain>5.43391</side_chain>
            <non_polar>5.25616</non_polar>
            <polar>0</polar>
          </relative_asa>
          <depth_index>
            <average>1.94209</average>
            <average_deviation>1.68179</average_deviation>
            <average_side_chain>0.384711</average_side_chain>
            <average_side_chain_deviation>0.666339</average_side_chain_deviation>
            <maximum>4.19329</maximum>
            <minimum>0</minimum>
          </depth_index>
          <protrusion_index>
            <average>0.310379</average>
            <average_deviation>0.129836</average_deviation>
            <average_side_chain>0.426796</average_side_chain>
            <average_side_chain_deviation>0.051598</average_side_chain_deviation>
            <maximum>0.499263</maximum>
            <minimum>0.151368</minimum>
          </protrusion_index>
        </residue>
        <residue>
          <name>GLN</name>
          <serial_id>67</serial_id>
          <asa>
            <total>0</total>
            <backbone>0</backbone>
            <side_chain>0</side_chain>
            <non_polar>0</non_polar>
            <polar>0</polar>
          </asa>
          <relative_asa>
            <total>0</total>
            <backbone>0</backbone>
            <side_chain>0</side_chain>
            <non_polar>0</non_polar>
            <polar>0</polar>
          </relative_asa>
          <depth_index>
            <average>3.94871</average>
            <average_deviation>0.347448</average_deviation>
            <average_side_chain>3.80851</average_side_chain>
            <average_side_chain_deviation>0.236714</average_side_chain_deviation>
            <maximum>4.65119</maximum>
            <minimum>3.34769</minimum>
          </depth_index>
          <protrusion_index>
            <average>0.168055</average>
            <average_deviation>0.0540439</average_deviation>
            <average_side_chain>0.157401</average_side_chain>
            <average_side_chain_deviation>0.0327634</average_side_chain_deviation>
            <maximum>0.294395</maximum>
            <minimum>0.108497</minimum>
          </protrusion_index>
        </residue>
        <residue>
          <name>ILE</name>
          <serial_id>68</serial_id>
          <asa>
            <total>53.0099</total>
            <backbone>1.794</backbone>
            <side_chain>51.2159</side_chain>
            <non_polar>51.2159</non_polar>
            <polar>1.794</polar>
          </asa>
          <relative_asa>
            <total>30.5709</total>
            <backbone>5.7722</backbone>
            <side_chain>35.9839</side_chain>
            <non_polar>34.7556</non_polar>
            <polar>6.8894</polar>
          </relative_asa>
          <depth_index>
            <average>0.657591</average>
            <average_deviation>0.909127</average_deviation>
            <average_side_chain>0</average_side_chain>
            <average_side_chain_deviation>0</average_side_chain_deviation>
            <maximum>2.48295</maximum>
            <minimum>0</minimum>
          </depth_index>
          <protrusion_index>
            <average>0.41203</average>
            <average_deviation>0.115579</average_deviation>
            <average_side_chain>0.461365</average_side_chain>
            <average_side_chain_deviation>0.0988747</average_side_chain_deviation>
            <maximum>0.603058</maximum>
            <minimum>0.184077</minimum>
          </protrusion_index>
        </residue>
        <residue>
          <name>ILE</name>
          <serial_id>69</serial_id>
          <asa>
            <total>40.3482</total>
            <backbone>12.1591</backbone>
            <side_chain>28.1891</side_chain>
            <non_polar>28.4117</non_polar>
            <polar>11.9365</polar>
          </asa>
          <relative_asa>
            <total>23.2689</total>
            <backbone>39.1219</backbone>
            <side_chain>19.8055</side_chain>
            <non_polar>19.2805</non_polar>
            <polar>45.8391</polar>
          </relative_asa>
          <depth_index>
            <average>0.664381</average>
            <average_deviation>0.882467</average_deviation>
            <average_side_chain>0.383268</average_side_chain>
            <average_side_chain_deviation>0.663839</average_side_chain_deviation>
            <maximum>2.251</maximum>
            <minimum>0</minimum>
          </depth_index>
          <protrusion_index>
            <average>0.676534</average>
            <average_deviation>0.174504</average_deviation>
            <average_side_chain>0.627538</average_side_chain>
            <average_side_chain_deviation>0.141802</average_side_chain_deviation>
            <maximum>0.94764</maximum>
            <minimum>0.488554</minimum>
          </protrusion_index>
        </residue>
        <residue>
          <name>SER</name>
          <serial_id>70</serial_id>
          <asa>
            <total>49.6396</total>
            <backbone>11.7622</backbone>
            <side_chain>37.8774</side_chain>
            <non_polar>42.3633</non_polar>
            <polar>7.2763</polar>
          </asa>
          <relative_asa>
            <total>43.0526</total>
            <backbone>28.7866</backbone>
            <side_chain>50.8831</side_chain>
            <non_polar>80.0365</non_polar>
            <polar>11.6663</polar>
          </relative_asa>
          <depth_index>
            <average>0.221972</average>
            <average_deviation>0.496345</average_deviation>
            <average_side_chain>0</average_side_chain>
            <average_side_chain_deviation>0</average_side_chain_deviation>
            <maximum>1.33183</maximum>
            <minimum>0</minimum>
          </depth_index>
          <protrusion_index>
            <average>1.43957</average>
            <average_deviation>0.341992</average_deviation>
            <average_side_chain>1.82444</average_side_chain>
            <average_side_chain_deviation>0.152672</average_side_chain_deviation>
            <maximum>1.97711</maximum>
            <minimum>0.911904</minimum>
          </protrusion_index>
        </residue>
        <residue>
          <name>GLU</name>
          <serial_id>71</serial_id>
          <asa>
            <total>165.716</total>
            <backbone>44.9324</backbone>
            <side_chain>120.784</side_chain>
            <non_polar>59.4131</non_polar>
            <polar>106.303</polar>
          </asa>
          <relative_asa>
            <total>96.6105</total>
            <backbone>125.685</backbone>
            <side_chain>88.9619</side_chain>
            <non_polar>84.0117</non_polar>
            <polar>105.449</polar>
          </relative_asa>
          <depth_index>
            <average>0</average>
            <average_deviation>0</average_deviation>
            <average_side_chain>0</average_side_chain>
            <average_side_chain_deviation>0</average_side_chain_deviation>
            <maximum>0</maximum>
            <minimum>0</minimum>
          </depth_index>
          <protrusion_index>
            <average>3.95571</average>
            <average_deviation>1.65751</average_deviation>
            <average_side_chain>5.14105</average_side_chain>
            <average_side_chain_deviation>1.32054</average_side_chain_deviation>
            <maximum>6.44277</maximum>
            <minimum>2.11041</minimum>
          </protrusion_index>
        </residue>
        <residue>
          <name>ASP</name>
          <serial_id>72</serial_id>
          <asa>
            <total>130.534</total>
            <backbone>40.6029</backbone>
            <side_chain>89.9316</side_chain>
            <non_polar>44.2086</non_polar>
            <polar>86.3259</polar>
          </asa>
          <relative_asa>
            <total>90.6112</total>
            <backbone>112.318</backbone>
            <side_chain>83.3394</side_chain>
            <non_polar>89.1842</non_polar>
            <polar>91.3598</polar>
          </relative_asa>
          <depth_index>
            <average>0.166402</average>
            <average_deviation>0.440258</average_deviation>
            <average_side_chain>0</average_side_chain>
            <average_side_chain_deviation>0</average_side_chain_deviation>
            <maximum>1.33121</maximum>
            <minimum>0</minimum>
          </depth_index>
          <protrusion_index>
            <average>3.20689</average>
            <average_deviation>0.825307</average_deviation>
            <average_side_chain>3.95425</average_side_chain>
            <average_side_chain_deviation>0.492839</average_side_chain_deviation>
            <maximum>4.48415</maximum>
            <minimum>2.41635</minimum>
          </protrusion_index>
        </residue>
        <residue>
          <name>HIS</name>
          <serial_id>73</serial_id>
          <asa>
            <total>100.57</total>
            <backbone>1.001</backbone>
            <side_chain>99.5691</side_chain>
            <non_polar>64.1941</non_polar>
            <polar>36.376</polar>
          </asa>
          <relative_asa>
            <total>55.5851</total>
            <backbone>2.87313</backbone>
            <side_chain>68.156</side_chain>
            <non_polar>60.4066</non_polar>
            <polar>48.7222</polar>
          </relative_asa>
          <depth_index>
            <average>0.491825</average>
            <average_deviation>0.788121</average_deviation>
            <average_side_chain>0</average_side_chain>
            <average_side_chain_deviation>0</average_side_chain_deviation>
            <maximum>2.25434</maximum>
            <minimum>0</minimum>
          </depth_index>
          <protrusion_index>
            <average>1.48589</average>
            <average_deviation>0.287025</average_deviation>
            <average_side_chain>1.55887</average_side_chain>
            <average_side_chain_deviation>0.0676626</average_side_chain_deviation>
            <maximum>1.97711</maximum>
            <minimum>0.860692</minimum>
          </protrusion_index>
        </residue>
        <residue>
          <name>LYS</name>
          <serial_id>74</serial_id>
          <asa>
            <total>84.7996</total>
            <backbone>18.7772</backbone>
            <side_chain>66.0224</side_chain>
            <non_polar>65.5136</non_polar>
            <polar>19.286</polar>
          </asa>
          <relative_asa>
            <total>43.2342</total>
            <backbone>52.8191</backbone>
            <side_chain>41.1124</side_chain>
            <non_polar>53.026</non_polar>
            <polar>26.5684</polar>
          </relative_asa>
          <depth_index>
            <average>0.299105</average>
            <average_deviation>0.562264</average_deviation>
            <average_side_chain>0</average_side_chain>
            <average_side_chain_deviation>0</average_side_chain_deviation>
            <maximum>1.46249</maximum>
            <minimum>0</minimum>
          </depth_index>
          <protrusion_index>
            <average>0.726592</average>
            <average_deviation>0.206418</average_deviation>
            <average_side_chain>0.630571</average_side_chain>
            <average_side_chain_deviation>0.184355</average_side_chain_deviation>
            <maximum>1.08398</maximum>
            <minimum>0.327373</minimum>
          </protrusion_index>
        </residue>
        <residue>
          <name>LEU</name>
          <serial_id>75</serial_id>
          <asa>
            <total>56.6841</total>
            <backbone>1.0993</backbone>
            <side_chain>55.5848</side_chain>
            <non_polar>56.6841</non_polar>
            <polar>0</polar>
          </asa>
          <relative_asa>
            <total>31.8683</total>
            <backbone>3.36383</backbone>
            <side_chain>38.2842</side_chain>
            <non_polar>37.7642</non_polar>
            <polar>0</polar>
          </relative_asa>
          <depth_index>
            <average>0.629891</average>
            <average_deviation>0.850632</average_deviation>
            <average_side_chain>0</average_side_chain>
            <average_side_chain_deviation>0</average_side_chain_deviation>
            <maximum>2.25124</maximum>
            <minimum>0</minimum>
          </depth_index>
          <protrusion_index>
            <average>0.538592</average>
            <average_deviation>0.186413</average_deviation>
            <average_side_chain>0.61874</average_side_chain>
            <average_side_chain_deviation>0.226877</average_side_chain_deviation>
            <maximum>1.00382</maximum>
            <minimum>0.3445</minimum>
          </protrusion_index>
        </residue>
        <residue>
          <name>LYS</name>
          <serial_id>76</serial_id>
          <asa>
            <total>129.097</total>
            <backbone>8.516</backbone>
            <side_chain>120.581</side_chain>
            <non_polar>98.0824</non_polar>
            <polar>31.0149</polar>
          </asa>
          <relative_asa>
            <total>65.819</total>
            <backbone>23.955</backbone>
            <side_chain>75.0864</side_chain>
            <non_polar>79.3868</non_polar>
            <polar>42.7261</polar>
          </relative_asa>
          <depth_index>
            <average>0.161568</average>
            <average_deviation>0.456985</average_deviation>
            <average_side_chain>0</average_side_chain>
            <average_side_chain_deviation>0</average_side_chain_deviation>
            <maximum>1.45412</maximum>
            <minimum>0</minimum>
          </depth_index>
          <protrusion_index>
            <average>1.09678</average>
            <average_deviation>0.391223</average_deviation>
            <average_side_chain>1.41487</average_side_chain>
            <average_side_chain_deviation>0.214375</average_side_chain_deviation>
            <maximum>1.67176</maximum>
            <minimum>0.615485</minimum>
          </protrusion_index>
        </residue>
        <residue>
          <name>ILE</name>
          <serial_id>77</serial_id>
          <asa>
            <total>10.6587</total>
            <backbone>10.4439</backbone>
            <side_chain>0.2148</side_chain>
            <non_polar>0.4707</non_polar>
            <polar>10.188</polar>
          </asa>
          <relative_asa>
            <total>6.14689</total>
            <backbone>33.6033</backbone>
            <side_chain>0.150917</side_chain>
            <non_polar>0.319422</non_polar>
            <polar>39.1244</polar>
          </relative_asa>
          <depth_index>
            <average>1.23467</average>
            <average_deviation>1.08687</average_deviation>
            <average_side_chain>1.75399</average_side_chain>
            <average_side_chain_deviation>1.143</average_side_chain_deviation>
            <maximum>2.98716</maximum>
            <minimum>0</minimum>
          </depth_index>
          <protrusion_index>
            <average>0.312184</average>
            <average_deviation>0.128548</average_deviation>
            <average_side_chain>0.186907</average_side_chain>
            <average_side_chain_deviation>0.0363624</average_side_chain_deviation>
            <maximum>0.457325</maximum>
            <minimum>0.126473</minimum>
          </protrusion_index>
        </residue>
        <residue>
          <name>PRO</name>
          <serial_id>78</serial_id>
          <asa>
            <total>78.1905</total>
            <backbone>11.2945</backbone>
            <side_chain>66.896</side_chain>
            <non_polar>78.1426</non_polar>
            <polar>0.0479</polar>
          </asa>
          <relative_asa>
            <total>58.4471</total>
            <backbone>34.3298</backbone>
            <side_chain>66.3125</side_chain>
            <non_polar>69.2631</non_polar>
            <polar>0.228531</polar>
          </relative_asa>
          <depth_index>
            <average>0.511606</average>
            <average_deviation>0.845732</average_deviation>
            <average_side_chain>0</average_side_chain>
            <average_side_chain_deviation>0</average_side_chain_deviation>
            <maximum>2.25234</maximum>
            <minimum>0</minimum>
          </depth_index>
          <protrusion_index>
            <average>0.828643</average>
            <average_deviation>0.242035</average_deviation>
            <average_side_chain>1.03842</average_side_chain>
            <average_side_chain_deviation>0.206292</average_side_chain_deviation>
            <maximum>1.26519</maximum>
            <minimum>0.543685</minimum>
          </protrusion_index>
        </residue>
        <residue>
          <name>GLU</name>
          <serial_id>79</serial_id>
          <asa>
            <total>113.952</total>
            <backbone>10.7774</backbone>
            <side_chain>103.175</side_chain>
            <non_polar>57.9577</non_polar>
            <polar>55.9944</polar>
          </asa>
          <relative_asa>
            <total>66.4328</total>
            <backbone>30.1466</backbone>
            <side_chain>75.9923</side_chain>
            <non_polar>81.9538</non_polar>
            <polar>55.5445</polar>
          </relative_asa>
          <depth_index>
            <average>0.136688</average>
            <average_deviation>0.386612</average_deviation>
            <average_side_chain>0</average_side_chain>
            <average_side_chain_deviation>0</average_side_chain_deviation>
            <maximum>1.23019</maximum>
            <minimum>0</minimum>
          </depth_index>
          <protrusion_index>
            <average>1.34311</average>
            <average_deviation>0.695875</average_deviation>
            <average_side_chain>1.82842</average_side_chain>
            <average_side_chain_deviation>0.580466</average_side_chain_deviation>
            <maximum>2.6561</maximum>
            <minimum>0.628106</minimum>
          </protrusion_index>
        </residue>
        <residue>
          <name>ASN</name>
          <serial_id>80</serial_id>
          <asa>
            <total>98.2188</total>
            <backbone>16.8944</backbone>
            <side_chain>81.3244</side_chain>
            <non_polar>35.9911</non_polar>
            <polar>62.2277</polar>
          </asa>
          <relative_asa>
            <total>65.1102</total>
            <backbone>46.3368</backbone>
            <side_chain>71.094</side_chain>
            <non_polar>84.1503</non_polar>
            <polar>57.5756</polar>
          </relative_asa>
          <depth_index>
            <average>0.182903</average>
            <average_deviation>0.483915</average_deviation>
            <average_side_chain>0</average_side_chain>
            <average_side_chain_deviation>0</average_side_chain_deviation>
            <maximum>1.46322</maximum>
            <minimum>0</minimum>
          </depth_index>
          <protrusion_index>
            <average>1.6971</average>
            <average_deviation>0.516693</average_deviation>
            <average_side_chain>2.16308</average_side_chain>
            <average_side_chain_deviation>0.307463</average_side_chain_deviation>
            <maximum>2.59306</maximum>
            <minimum>1.14843</minimum>
          </protrusion_index>
        </residue>
        <residue>
          <name>ALA</name>
          <serial_id>81</serial_id>
          <asa>
            <total>22.8556</total>
            <backbone>10.4402</backbone>
            <side_chain>12.4154</side_chain>
            <non_polar>22.1117</non_polar>
            <polar>0.7439</polar>
          </asa>
          <relative_asa>
            <total>21.3126</total>
            <backbone>24.1002</backbone>
            <side_chain>19.4233</side_chain>
            <non_polar>29.0714</non_polar>
            <polar>2.38659</polar>
          </relative_asa>
          <depth_index>
            <average>0.715815</average>
            <average_deviation>0.923761</average_deviation>
            <average_side_chain>0</average_side_chain>
            <average_side_chain_deviation>0</average_side_chain_deviation>
            <maximum>2.24983</maximum>
            <minimum>0</minimum>
          </depth_index>
          <protrusion_index>
            <average>0.730005</average>
            <average_deviation>0.176763</average_deviation>
            <average_side_chain>0.828048</average_side_chain>
            <average_side_chain_deviation>0</average_side_chain_deviation>
            <maximum>0.929607</maximum>
            <minimum>0.457325</minimum>
          </protrusion_index>
        </residue>
        <residue>
          <name>ASN</name>
          <serial_id>82</serial_id>
          <asa>
            <total>40.8756</total>
            <backbone>7.5821</backbone>
            <side_chain>33.2935</side_chain>
            <non_polar>21.8981</non_polar>
            <polar>18.9775</polar>
          </asa>
          <relative_asa>
            <total>27.0969</total>
            <backbone>20.7957</backbone>
            <side_chain>29.1053</side_chain>
            <non_polar>51.1997</non_polar>
            <polar>17.5588</polar>
          </relative_asa>
          <depth_index>
            <average>0.50191</average>
            <average_deviation>0.650382</average_deviation>
            <average_side_chain>0.331784</average_side_chain>
            <average_side_chain_deviation>0.574667</average_side_chain_deviation>
            <maximum>1.45574</maximum>
            <minimum>0</minimum>
          </depth_index>
          <protrusion_index>
            <average>0.568479</average>
            <average_deviation>0.127506</average_deviation>
            <average_side_chain>0.673812</average_side_chain>
            <average_side_chain_deviation>0.0741387</average_side_chain_deviation>
            <maximum>0.766081</maximum>
            <minimum>0.371036</minimum>
          </protrusion_index>
        </residue>
        <residue>
          <name>VAL</name>
          <serial_id>83</serial_id>
          <asa>
            <total>0</total>
            <backbone>0</backbone>
            <side_chain>0</side_chain>
            <non_polar>0</non_polar>
            <polar>0</polar>
          </asa>
          <relative_asa>
            <total>0</total>
            <backbone>0</backbone>
            <side_chain>0</side_chain>
            <non_polar>0</non_polar>
            <polar>0</polar>
          </relative_asa>
          <depth_index>
            <average>3.48463</average>
            <average_deviation>0.871175</average_deviation>
            <average_side_chain>4.43989</average_side_chain>
            <average_side_chain_deviation>0.157647</average_side_chain_deviation>
            <maximum>4.65405</maximum>
            <minimum>2.2509</minimum>
          </depth_index>
          <protrusion_index>
            <average>0.104648</average>
            <average_deviation>0.0732074</average_deviation>
            <average_side_chain>0.0299471</average_side_chain>
            <average_side_chain_deviation>0.0259318</average_side_chain_deviation>
            <maximum>0.225868</maximum>
            <minimum>0</minimum>
          </protrusion_index>
        </residue>
        <residue>
          <name>PHE</name>
          <serial_id>84</serial_id>
          <asa>
            <total>43.6012</total>
            <backbone>8.2273</backbone>
            <side_chain>35.3739</side_chain>
            <non_polar>35.3739</non_polar>
            <polar>8.2273</polar>
          </asa>
          <relative_asa>
            <total>21.6997</total>
            <backbone>24.4351</backbone>
            <side_chain>21.149</side_chain>
            <non_polar>20.3112</non_polar>
            <polar>30.7333</polar>
          </relative_asa>
          <depth_index>
            <average>1.11127</average>
            <average_deviation>1.15672</average_deviation>
            <average_side_chain>0.758107</average_side_chain>
            <average_side_chain_deviation>0.942165</average_side_chain_deviation>
            <maximum>3.28252</maximum>
            <minimum>0</minimum>
          </depth_index>
          <protrusion_index>
            <average>0.412907</average>
            <average_deviation>0.1245</average_deviation>
            <average_side_chain>0.455861</average_side_chain>
            <average_side_chain_deviation>0.121</average_side_chain_deviation>
            <maximum>0.615485</maximum>
            <minimum>0.218699</minimum>
          </protrusion_index>
        </residue>
        <residue>
          <name>TYR</name>
          <serial_id>85</serial_id>
          <asa>
            <total>153.621</total>
            <backbone>31.242</backbone>
            <side_chain>122.379</side_chain>
            <non_polar>98.3644</non_polar>
            <polar>55.2568</polar>
          </asa>
          <relative_asa>
            <total>72.0516</total>
            <backbone>93.0098</backbone>
            <side_chain>68.1323</side_chain>
            <non_polar>68.3228</non_polar>
            <polar>79.7932</polar>
          </relative_asa>
          <depth_index>
            <average>0.121918</average>
            <average_deviation>0.404358</average_deviation>
            <average_side_chain>0</average_side_chain>
            <average_side_chain_deviation>0</average_side_chain_deviation>
            <maximum>1.46302</maximum>
            <minimum>0</minimum>
          </depth_index>
          <protrusion_index>
            <average>1.31111</average>
            <average_deviation>0.387719</average_deviation>
            <average_side_chain>1.50723</average_side_chain>
            <average_side_chain_deviation>0.275943</average_side_chain_deviation>
            <maximum>1.93518</maximum>
            <minimum>0.532335</minimum>
          </protrusion_index>
        </residue>
        <residue>
          <name>ALA</name>
          <serial_id>86</serial_id>
          <asa>
            <total>38.3716</total>
            <backbone>25.7082</backbone>
            <side_chain>12.6634</side_chain>
            <non_polar>21.6872</non_polar>
            <polar>16.6844</polar>
          </asa>
          <relative_asa>
            <total>35.7811</total>
            <backbone>59.3449</backbone>
            <side_chain>19.8113</side_chain>
            <non_polar>28.5133</non_polar>
            <polar>53.5271</polar>
          </relative_asa>
          <depth_index>
            <average>0.247452</average>
            <average_deviation>0.494904</average_deviation>
            <average_side_chain>0</average_side_chain>
            <average_side_chain_deviation>0</average_side_chain_deviation>
            <maximum>1.23726</maximum>
            <minimum>0</minimum>
          </depth_index>
          <protrusion_index>
            <average>0.672389</average>
            <average_deviation>0.0655282</average_deviation>
            <average_side_chain>0.603058</average_side_chain>
            <average_side_chain_deviation>0</average_side_chain_deviation>
            <maximum>0.75124</maximum>
            <minimum>0.603058</minimum>
          </protrusion_index>
        </residue>
        <residue>
          <name>MET</name>
          <serial_id>87</serial_id>
          <asa>
            <total>11.091</total>
            <backbone>9.4505</backbone>
            <side_chain>1.6405</side_chain>
            <non_polar>1.6642</non_polar>
            <polar>9.4268</polar>
          </asa>
          <relative_asa>
            <total>5.93737</total>
            <backbone>27.7466</backbone>
            <side_chain>1.07405</side_chain>
            <non_polar>1.04568</non_polar>
            <polar>34.0933</polar>
          </relative_asa>
          <depth_index>
            <average>0.663486</average>
            <average_deviation>0.882052</average_deviation>
            <average_side_chain>0.380822</average_side_chain>
            <average_side_chain_deviation>0.659602</average_side_chain_deviation>
            <maximum>2.2555</maximum>
            <minimum>0</minimum>
          </depth_index>
          <protrusion_index>
            <average>0.273672</average>
            <average_deviation>0.17631</average_deviation>
            <average_side_chain>0.132445</average_side_chain>
            <average_side_chain_deviation>0.0393585</average_side_chain_deviation>
            <maximum>0.640925</maximum>
            <minimum>0.074214</minimum>
          </protrusion_index>
        </residue>
        <residue>
          <name>ASN</name>
          <serial_id>88</serial_id>
          <asa>
            <total>57.1613</total>
            <backbone>7.7196</backbone>
            <side_chain>49.4417</side_chain>
            <non_polar>17.7802</non_polar>
            <polar>39.3811</polar>
          </asa>
          <relative_asa>
            <total>37.8928</total>
            <backbone>21.1728</backbone>
            <side_chain>43.222</side_chain>
            <non_polar>41.5717</non_polar>
            <polar>36.437</polar>
          </relative_asa>
          <depth_index>
            <average>0.614226</average>
            <average_deviation>0.836929</average_deviation>
            <average_side_chain>0</average_side_chain>
            <average_side_chain_deviation>0</average_side_chain_deviation>
            <maximum>2.25615</maximum>
            <minimum>0</minimum>
          </depth_index>
          <protrusion_index>
            <average>0.845055</average>
            <average_deviation>0.260418</average_deviation>
            <average_side_chain>1.04675</average_side_chain>
            <average_side_chain_deviation>0.213141</average_side_chain_deviation>
            <maximum>1.29008</maximum>
            <minimum>0.488554</minimum>
          </protrusion_index>
        </residue>
        <residue>
          <name>SER</name>
          <serial_id>89</serial_id>
          <asa>
            <total>76.7741</total>
            <backbone>14.1935</backbone>
            <side_chain>62.5806</side_chain>
            <non_polar>29.826</non_polar>
            <polar>46.9481</polar>
          </asa>
          <relative_asa>
            <total>66.5864</total>
            <backbone>34.7369</backbone>
            <side_chain>84.0685</side_chain>
            <non_polar>56.3499</non_polar>
            <polar>75.2735</polar>
          </relative_asa>
          <depth_index>
            <average>0.24326</average>
            <average_deviation>0.543947</average_deviation>
            <average_side_chain>0</average_side_chain>
            <average_side_chain_deviation>0</average_side_chain_deviation>
            <maximum>1.45956</maximum>
            <minimum>0</minimum>
          </depth_index>
          <protrusion_index>
            <average>1.19399</average>
            <average_deviation>0.228144</average_deviation>
            <average_side_chain>1.26413</average_side_chain>
            <average_side_chain_deviation>0.159101</average_side_chain_deviation>
            <maximum>1.54143</maximum>
            <minimum>0.929607</minimum>
          </protrusion_index>
        </residue>
        <residue>
          <name>ALA</name>
          <serial_id>90</serial_id>
          <asa>
            <total>102.636</total>
            <backbone>45.138</backbone>
            <side_chain>57.4983</side_chain>
            <non_polar>72.1842</non_polar>
            <polar>30.4521</polar>
          </asa>
          <relative_asa>
            <total>95.7071</total>
            <backbone>104.197</backbone>
            <side_chain>89.9535</side_chain>
            <non_polar>94.9043</non_polar>
            <polar>97.6968</polar>
          </relative_asa>
          <depth_index>
            <average>0</average>
            <average_deviation>0</average_deviation>
            <average_side_chain>0</average_side_chain>
            <average_side_chain_deviation>0</average_side_chain_deviation>
            <maximum>0</maximum>
            <minimum>0</minimum>
          </depth_index>
          <protrusion_index>
            <average>2.28684</average>
            <average_deviation>0.365126</average_deviation>
            <average_side_chain>2.85921</average_side_chain>
            <average_side_chain_deviation>0</average_side_chain_deviation>
            <maximum>2.85921</maximum>
            <minimum>1.74207</minimum>
          </protrusion_index>
        </residue>
        <residue>
          <name>ALA</name>
          <serial_id>91</serial_id>
          <asa>
            <total>23.272</total>
            <backbone>16.5762</backbone>
            <side_chain>6.6958</side_chain>
            <non_polar>17.8607</non_polar>
            <polar>5.4113</polar>
          </asa>
          <relative_asa>
            <total>21.7009</total>
            <backbone>38.2645</backbone>
            <side_chain>10.4753</side_chain>
            <non_polar>23.4824</non_polar>
            <polar>17.3606</polar>
          </relative_asa>
          <depth_index>
            <average>0.266161</average>
            <average_deviation>0.532321</average_deviation>
            <average_side_chain>0</average_side_chain>
            <average_side_chain_deviation>0</average_side_chain_deviation>
            <maximum>1.3308</maximum>
            <minimum>0</minimum>
          </depth_index>
          <protrusion_index>
            <average>1.03493</average>
            <average_deviation>0.178941</average_deviation>
            <average_side_chain>0.781175</average_side_chain>
            <average_side_chain_deviation>0</average_side_chain_deviation>
            <maximum>1.31553</maximum>
            <minimum>0.781175</minimum>
          </protrusion_index>
        </residue>
        <residue>
          <name>ASN</name>
          <serial_id>92</serial_id>
          <asa>
            <total>91.1879</total>
            <backbone>4.294</backbone>
            <side_chain>86.8939</side_chain>
            <non_polar>8.6324</non_polar>
            <polar>82.5555</polar>
          </asa>
          <relative_asa>
            <total>60.4494</total>
            <backbone>11.7773</backbone>
            <side_chain>75.9628</side_chain>
            <non_polar>20.1833</non_polar>
            <polar>76.3837</polar>
          </relative_asa>
          <depth_index>
            <average>0.448139</average>
            <average_deviation>0.809892</average_deviation>
            <average_side_chain>0</average_side_chain>
            <average_side_chain_deviation>0</average_side_chain_deviation>
            <maximum>2.25489</maximum>
            <minimum>0</minimum>
          </depth_index>
          <protrusion_index>
            <average>0.939283</average>
            <average_deviation>0.382112</average_deviation>
            <average_side_chain>1.25647</average_side_chain>
            <average_side_chain_deviation>0.264819</average_side_chain_deviation>
            <maximum>1.54143</maximum>
            <minimum>0.437224</minimum>
          </protrusion_index>
        </residue>
        <residue>
          <name>TYR</name>
          <serial_id>93</serial_id>
          <asa>
            <total>42.8252</total>
            <backbone>5.8093</backbone>
            <side_chain>37.0159</side_chain>
            <non_polar>25.4781</non_polar>
            <polar>17.3471</polar>
          </asa>
          <relative_asa>
            <total>20.0859</total>
            <backbone>17.2947</backbone>
            <side_chain>20.6079</side_chain>
            <non_polar>17.6968</non_polar>
            <polar>25.05</polar>
          </relative_asa>
          <depth_index>
            <average>0.224095</average>
            <average_deviation>0.503233</average_deviation>
            <average_side_chain>0</average_side_chain>
            <average_side_chain_deviation>0</average_side_chain_deviation>
            <maximum>1.45816</maximum>
            <minimum>0</minimum>
          </depth_index>
          <protrusion_index>
            <average>0.387148</average>
            <average_deviation>0.140153</average_deviation>
            <average_side_chain>0.431682</average_side_chain>
            <average_side_chain_deviation>0.124399</average_side_chain_deviation>
            <maximum>0.680625</maximum>
            <minimum>0.170773</minimum>
          </protrusion_index>
        </residue>
        <residue>
          <name>ASP</name>
          <serial_id>94</serial_id>
          <asa>
            <total>48.2746</total>
            <backbone>0.0162</backbone>
            <side_chain>48.2584</side_chain>
            <non_polar>13.4215</non_polar>
            <polar>34.8531</polar>
          </asa>
          <relative_asa>
            <total>33.5101</total>
            <backbone>0.0448133</backbone>
            <side_chain>44.721</side_chain>
            <non_polar>27.0759</non_polar>
            <polar>36.8855</polar>
          </relative_asa>
          <depth_index>
            <average>0.613404</average>
            <average_deviation>0.835614</average_deviation>
            <average_side_chain>0</average_side_chain>
            <average_side_chain_deviation>0</average_side_chain_deviation>
            <maximum>2.25172</maximum>
            <minimum>0</minimum>
          </depth_index>
          <protrusion_index>
            <average>0.38075</average>
            <average_deviation>0.197527</average_deviation>
            <average_side_chain>0.551362</average_side_chain>
            <average_side_chain_deviation>0.131571</average_side_chain_deviation>
            <maximum>0.766081</maximum>
            <minimum>0.151368</minimum>
          </protrusion_index>
        </residue>
        <residue>
          <name>PHE</name>
          <serial_id>95</serial_id>
          <asa>
            <total>1.1381</total>
            <backbone>1.1381</backbone>
            <side_chain>0</side_chain>
            <non_polar>0</non_polar>
            <polar>1.1381</polar>
          </asa>
          <relative_asa>
            <total>0.566416</total>
            <backbone>3.38016</backbone>
            <side_chain>0</side_chain>
            <non_polar>0</non_polar>
            <polar>4.2514</polar>
          </relative_asa>
          <depth_index>
            <average>2.48589</average>
            <average_deviation>1.51048</average_deviation>
            <average_side_chain>3.52209</average_side_chain>
            <average_side_chain_deviation>0.608803</average_side_chain_deviation>
            <maximum>4.29951</maximum>
            <minimum>0</minimum>
          </depth_index>
          <protrusion_index>
            <average>0.0576575</average>
            <average_deviation>0.0632734</average_deviation>
            <average_side_chain>0.0140225</average_side_chain>
            <average_side_chain_deviation>0.0115172</average_side_chain_deviation>
            <maximum>0.177387</maximum>
            <minimum>0</minimum>
          </protrusion_index>
        </residue>
        <residue>
          <name>ILE</name>
          <serial_id>96</serial_id>
          <asa>
            <total>31.8447</total>
            <backbone>0</backbone>
            <side_chain>31.8447</side_chain>
            <non_polar>31.8447</non_polar>
            <polar>0</polar>
          </asa>
          <relative_asa>
            <total>18.3649</total>
            <backbone>0</backbone>
            <side_chain>22.3738</side_chain>
            <non_polar>21.6101</non_polar>
            <polar>0</polar>
          </relative_asa>
          <depth_index>
            <average>2.51157</average>
            <average_deviation>1.22019</average_deviation>
            <average_side_chain>1.79066</average_side_chain>
            <average_side_chain_deviation>1.17919</average_side_chain_deviation>
            <maximum>3.95896</maximum>
            <minimum>0</minimum>
          </depth_index>
          <protrusion_index>
            <average>0.31588</average>
            <average_deviation>0.178792</average_deviation>
            <average_side_chain>0.46776</average_side_chain>
            <average_side_chain_deviation>0.126971</average_side_chain_deviation>
            <maximum>0.66718</maximum>
            <minimum>0.126473</minimum>
          </protrusion_index>
        </residue>
        <residue>
          <name>LEU</name>
          <serial_id>97</serial_id>
          <asa>
            <total>0</total>
            <backbone>0</backbone>
            <side_chain>0</side_chain>
            <non_polar>0</non_polar>
            <polar>0</polar>
          </asa>
          <relative_asa>
            <total>0</total>
            <backbone>0</backbone>
            <side_chain>0</side_chain>
            <non_polar>0</non_polar>
            <polar>0</polar>
          </relative_asa>
          <depth_index>
            <average>4.10654</average>
            <average_deviation>0.53405</average_deviation>
            <average_side_chain>4.20355</average_side_chain>
            <average_side_chain_deviation>0.300843</average_side_chain_deviation>
            <maximum>4.73301</maximum>
            <minimum>2.9499</minimum>
          </depth_index>
          <protrusion_index>
            <average>0.107219</average>
            <average_deviation>0.11262</average_deviation>
            <average_side_chain>0.00583115</average_side_chain>
            <average_side_chain_deviation>0.00678684</average_side_chain_deviation>
            <maximum>0.278512</maximum>
            <minimum>0</minimum>
          </protrusion_index>
        </residue>
        <residue>
          <name>LYS</name>
          <serial_id>98</serial_id>
          <asa>
            <total>72.9062</total>
            <backbone>0</backbone>
            <side_chain>72.9062</side_chain>
            <non_polar>24.7598</non_polar>
            <polar>48.1464</polar>
          </asa>
          <relative_asa>
            <total>37.1705</total>
            <backbone>0</backbone>
            <side_chain>45.399</side_chain>
            <non_polar>20.0403</non_polar>
            <polar>66.3265</polar>
          </relative_asa>
          <depth_index>
            <average>1.52045</average>
            <average_deviation>1.24063</average_deviation>
            <average_side_chain>0.804305</average_side_chain>
            <average_side_chain_deviation>1.03272</average_side_chain_deviation>
            <maximum>3.65913</maximum>
            <minimum>0</minimum>
          </depth_index>
          <protrusion_index>
            <average>0.676608</average>
            <average_deviation>0.40285</average_deviation>
            <average_side_chain>0.917294</average_side_chain>
            <average_side_chain_deviation>0.396006</average_side_chain_deviation>
            <maximum>1.63794</maximum>
            <minimum>0.247889</minimum>
          </protrusion_index>
        </residue>
        <residue>
          <name>LYS</name>
          <serial_id>99</serial_id>
          <asa>
            <total>101.861</total>
            <backbone>5.4883</backbone>
            <side_chain>96.3727</side_chain>
            <non_polar>57.736</non_polar>
            <polar>44.125</polar>
          </asa>
          <relative_asa>
            <total>51.9328</total>
            <backbone>15.4383</backbone>
            <side_chain>60.0116</side_chain>
            <non_polar>46.7309</non_polar>
            <polar>60.7866</polar>
          </relative_asa>
          <depth_index>
            <average>0.299012</average>
            <average_deviation>0.561883</average_deviation>
            <average_side_chain>0</average_side_chain>
            <average_side_chain_deviation>0</average_side_chain_deviation>
            <maximum>1.45749</maximum>
            <minimum>0</minimum>
          </depth_index>
          <protrusion_index>
            <average>1.07509</average>
            <average_deviation>0.354792</average_deviation>
            <average_side_chain>1.21549</average_side_chain>
            <average_side_chain_deviation>0.375785</average_side_chain_deviation>
            <maximum>1.93518</maximum>
            <minimum>0.640925</minimum>
          </protrusion_index>
        </residue>
        <residue>
          <name>ARG</name>
          <serial_id>100</serial_id>
          <asa>
            <total>194.998</total>
            <backbone>55.1721</backbone>
            <side_chain>139.826</side_chain>
            <non_polar>62.7748</non_polar>
            <polar>132.223</polar>
          </asa>
          <relative_asa>
            <total>83.6867</total>
            <backbone>149.68</backbone>
            <side_chain>71.2853</side_chain>
            <non_polar>72.7402</non_polar>
            <polar>90.1258</polar>
          </relative_asa>
          <depth_index>
            <average>0.132654</average>
            <average_deviation>0.419487</average_deviation>
            <average_side_chain>0</average_side_chain>
            <average_side_chain_deviation>0</average_side_chain_deviation>
            <maximum>1.45919</maximum>
            <minimum>0</minimum>
          </depth_index>
          <protrusion_index>
            <average>1.67316</average>
            <average_deviation>0.486941</average_deviation>
            <average_side_chain>1.73742</average_side_chain>
            <average_side_chain_deviation>0.526427</average_side_chain_deviation>
            <maximum>2.78905</maximum>
            <minimum>1.08398</minimum>
          </protrusion_index>
        </residue>
      </residues>
    </chain>
    <chain>
      <serial_id>B</serial_id>
      <asa>
        <total>6939.53</total>
        <backbone>1582.37</backbone>
        <side_chain>5357.16</side_chain>
        <non_polar>3507.55</non_polar>
        <polar>3431.98</polar>
      </asa>
      <residues>
        <residue>
          <name>MET</name>
          <serial_id>201</serial_id>
          <asa>
            <total>138.837</total>
            <backbone>76.442</backbone>
            <side_chain>62.3951</side_chain>
            <non_polar>68.8139</non_polar>
            <polar>70.0232</polar>
          </asa>
          <relative_asa>
            <total>74.3239</total>
            <backbone>224.433</backbone>
            <side_chain>40.8505</side_chain>
            <non_polar>43.2384</non_polar>
            <polar>253.248</polar>
          </relative_asa>
          <depth_index>
            <average>0.189594</average>
            <average_deviation>0.501619</average_deviation>
            <average_side_chain>0.379188</average_side_chain>
            <average_side_chain_deviation>0.656774</average_side_chain_deviation>
            <maximum>1.51675</maximum>
            <minimum>0</minimum>
          </depth_index>
          <protrusion_index>
            <average>1.61033</average>
            <average_deviation>0.392654</average_deviation>
            <average_side_chain>1.37107</average_side_chain>
            <average_side_chain_deviation>0.23803</average_side_chain_deviation>
            <maximum>2.47329</maximum>
            <minimum>1.08398</minimum>
          </protrusion_index>
        </residue>
        <residue>
          <name>THR</name>
          <serial_id>202</serial_id>
          <asa>
            <total>67.8165</total>
            <backbone>10.4948</backbone>
            <side_chain>57.3217</side_chain>
            <non_polar>30.0682</non_polar>
            <polar>37.7483</polar>
          </asa>
          <relative_asa>
            <total>49.6497</total>
            <backbone>30.7405</backbone>
            <side_chain>55.9509</side_chain>
            <non_polar>37.4029</non_polar>
            <polar>67.1678</polar>
          </relative_asa>
          <depth_index>
            <average>0.512277</average>
            <average_deviation>0.846788</average_deviation>
            <average_side_chain>0</average_side_chain>
            <average_side_chain_deviation>0</average_side_chain_deviation>
            <maximum>2.25496</maximum>
            <minimum>0</minimum>
          </depth_index>
          <protrusion_index>
            <average>0.985812</average>
            <average_deviation>0.315902</average_deviation>
            <average_side_chain>1.1037</average_side_chain>
            <average_side_chain_deviation>0.209631</average_side_chain_deviation>
            <maximum>1.39537</maximum>
            <minimum>0.467588</minimum>
          </protrusion_index>
        </residue>
        <residue>
          <name>GLU</name>
          <serial_id>203</serial_id>
          <asa>
            <total>65.0892</total>
            <backbone>12.1238</backbone>
            <side_chain>52.9654</side_chain>
            <non_polar>25.3719</non_polar>
            <polar>39.7173</polar>
          </asa>
          <relative_asa>
            <total>37.9462</total>
            <backbone>33.9127</backbone>
            <side_chain>39.0111</side_chain>
            <non_polar>35.8766</non_polar>
            <polar>39.3982</polar>
          </relative_asa>
          <depth_index>
            <average>0.161938</average>
            <average_deviation>0.458029</average_deviation>
            <average_side_chain>0</average_side_chain>
            <average_side_chain_deviation>0</average_side_chain_deviation>
            <maximum>1.45744</maximum>
            <minimum>0</minimum>
          </depth_index>
          <protrusion_index>
            <average>0.798873</average>
            <average_deviation>0.186742</average_deviation>
            <average_side_chain>0.934811</average_side_chain>
            <average_side_chain_deviation>0.126353</average_side_chain_deviation>
            <maximum>1.06334</maximum>
            <minimum>0.52115</minimum>
          </protrusion_index>
        </residue>
        <residue>
          <name>TYR</name>
          <serial_id>204</serial_id>
          <asa>
            <total>10.3088</total>
            <backbone>0</backbone>
            <side_chain>10.3088</side_chain>
            <non_polar>1.6888</non_polar>
            <polar>8.62</polar>
          </asa>
          <relative_asa>
            <total>4.83505</total>
            <backbone>0</backbone>
            <side_chain>5.73923</side_chain>
            <non_polar>1.17302</non_polar>
            <polar>12.4477</polar>
          </relative_asa>
          <depth_index>
            <average>1.89904</average>
            <average_deviation>1.04662</average_deviation>
            <average_side_chain>1.72649</average_side_chain>
            <average_side_chain_deviation>1.18502</average_side_chain_deviation>
            <maximum>3.46827</maximum>
            <minimum>0</minimum>
          </depth_index>
          <protrusion_index>
            <average>0.195508</average>
            <average_deviation>0.0875655</average_deviation>
            <average_side_chain>0.161963</average_side_chain>
            <average_side_chain_deviation>0.0848151</average_side_chain_deviation>
            <maximum>0.3445</maximum>
            <minimum>0.074214</minimum>
          </protrusion_index>
        </residue>
        <residue>
          <name>LYS</name>
          <serial_id>205</serial_id>
          <asa>
            <total>74.2153</total>
            <backbone>0.2215</backbone>
            <side_chain>73.9938</side_chain>
            <non_polar>46.728</non_polar>
            <polar>27.4873</polar>
          </asa>
          <relative_asa>
            <total>37.8379</total>
            <backbone>0.623066</backbone>
            <side_chain>46.0762</side_chain>
            <non_polar>37.8211</non_polar>
            <polar>37.8665</polar>
          </relative_asa>
          <depth_index>
            <average>0.298684</average>
            <average_deviation>0.561161</average_deviation>
            <average_side_chain>0</average_side_chain>
            <average_side_chain_deviation>0</average_side_chain_deviation>
            <maximum>1.45345</maximum>
            <minimum>0</minimum>
          </depth_index>
          <protrusion_index>
            <average>0.493206</average>
            <average_deviation>0.36252</average_deviation>
            <average_side_chain>0.749185</average_side_chain>
            <average_side_chain_deviation>0.297247</average_side_chain_deviation>
            <maximum>1.21699</maximum>
            <minimum>0.138784</minimum>
          </protrusion_index>
        </residue>
        <residue>
          <name>LEU</name>
          <serial_id>206</serial_id>
          <asa>
            <total>1.258</total>
            <backbone>1.0595</backbone>
            <side_chain>0.1985</side_chain>
            <non_polar>0.1985</non_polar>
            <polar>1.0595</polar>
          </asa>
          <relative_asa>
            <total>0.707258</total>
            <backbone>3.24204</backbone>
            <side_chain>0.136717</side_chain>
            <non_polar>0.132245</non_polar>
            <polar>3.81664</polar>
          </relative_asa>
          <depth_index>
            <average>1.32841</average>
            <average_deviation>0.89135</average_deviation>
            <average_side_chain>1.63186</average_side_chain>
            <average_side_chain_deviation>1.02126</average_side_chain_deviation>
            <maximum>2.49984</maximum>
            <minimum>0</minimum>
          </depth_index>
          <protrusion_index>
            <average>0.0188228</average>
            <average_deviation>0.0229832</average_deviation>
            <average_side_chain>0.000477792</average_side_chain>
            <average_side_chain_deviation>0.000827559</average_side_chain_deviation>
            <maximum>0.0687052</maximum>
            <minimum>0</minimum>
          </protrusion_index>
        </residue>
        <residue>
          <name>VAL</name>
          <serial_id>207</serial_id>
          <asa>
            <total>3.201</total>
            <backbone>0.015</backbone>
            <side_chain>3.186</side_chain>
            <non_polar>3.201</non_polar>
            <polar>0</polar>
          </asa>
          <relative_asa>
            <total>2.14343</total>
            <backbone>0.0478774</backbone>
            <side_chain>2.69977</side_chain>
            <non_polar>2.59337</non_polar>
            <polar>0</polar>
          </relative_asa>
          <depth_index>
            <average>1.29299</average>
            <average_deviation>0.914317</average_deviation>
            <average_side_chain>1.34377</average_side_chain>
            <average_side_chain_deviation>1.03079</average_side_chain_deviation>
            <maximum>2.50504</maximum>
            <minimum>0</minimum>
          </depth_index>
          <protrusion_index>
            <average>0.027693</average>
            <average_deviation>0.036592</average_deviation>
            <average_side_chain>0.0519071</average_side_chain>
            <average_side_chain_deviation>0.0444175</average_side_chain_deviation>
            <maximum>0.108497</maximum>
            <minimum>0</minimum>
          </protrusion_index>
        </residue>
        <residue>
          <name>VAL</name>
          <serial_id>208</serial_id>
          <asa>
            <total>0.0498</total>
            <backbone>0</backbone>
            <side_chain>0.0498</side_chain>
            <non_polar>0.0498</non_polar>
            <polar>0</polar>
          </asa>
          <relative_asa>
            <total>0.0333467</total>
            <backbone>0</backbone>
            <side_chain>0.0421998</side_chain>
            <non_polar>0.0403468</non_polar>
            <polar>0</polar>
          </relative_asa>
          <depth_index>
            <average>1.98716</average>
            <average_deviation>1.03287</average_deviation>
            <average_side_chain>1.34054</average_side_chain>
            <average_side_chain_deviation>1.02784</average_side_chain_deviation>
            <maximum>3.29739</maximum>
            <minimum>0</minimum>
          </depth_index>
          <protrusion_index>
            <average>0.00456277</average>
            <average_deviation>0.00499154</average_deviation>
            <average_side_chain>0.00225044</average_side_chain>
            <average_side_chain_deviation>0.0031826</average_side_chain_deviation>
            <maximum>0.0116385</maximum>
            <minimum>0</minimum>
          </protrusion_index>
        </residue>
        <residue>
          <name>VAL</name>
          <serial_id>209</serial_id>
          <asa>
            <total>0</total>
            <backbone>0</backbone>
            <side_chain>0</side_chain>
            <non_polar>0</non_polar>
            <polar>0</polar>
          </asa>
          <relative_asa>
            <total>0</total>
            <backbone>0</backbone>
            <side_chain>0</side_chain>
            <non_polar>0</non_polar>
            <polar>0</polar>
          </relative_asa>
          <depth_index>
            <average>2.89196</average>
            <average_deviation>0.856112</average_deviation>
            <average_side_chain>3.51959</average_side_chain>
            <average_side_chain_deviation>0.304698</average_side_chain_deviation>
            <maximum>3.78081</maximum>
            <minimum>1.33136</minimum>
          </depth_index>
          <protrusion_index>
            <average>0.00710975</average>
            <average_deviation>0.00862695</average_deviation>
            <average_side_chain>0.00552443</average_side_chain>
            <average_side_chain_deviation>0.00781272</average_side_chain_deviation>
            <maximum>0.0215565</maximum>
            <minimum>0</minimum>
          </protrusion_index>
        </residue>
        <residue>
          <name>GLY</name>
          <serial_id>210</serial_id>
          <asa>
            <total>0.237</total>
            <backbone>0.237</backbone>
            <side_chain>0</side_chain>
            <non_polar>0</non_polar>
            <polar>0.237</polar>
          </asa>
          <relative_asa>
            <total>0.294264</total>
            <backbone>0.294264</backbone>
            <side_chain>0</side_chain>
            <non_polar>0</non_polar>
            <polar>0.625</polar>
          </relative_asa>
          <depth_index>
            <average>0.671275</average>
            <average_deviation>0.675856</average_deviation>
            <average_side_chain>0</average_side_chain>
            <average_side_chain_deviation>0</average_side_chain_deviation>
            <maximum>1.45365</maximum>
            <minimum>0</minimum>
          </depth_index>
          <protrusion_index>
            <average>0.0804557</average>
            <average_deviation>0.0269073</average_deviation>
            <average_side_chain>0</average_side_chain>
            <average_side_chain_deviation>0</average_side_chain_deviation>
            <maximum>0.108497</maximum>
            <minimum>0.0419876</minimum>
          </protrusion_index>
        </residue>
        <residue>
          <name>ALA</name>
          <serial_id>211</serial_id>
          <asa>
            <total>14.2651</total>
            <backbone>1.8128</backbone>
            <side_chain>12.4523</side_chain>
            <non_polar>14.2179</non_polar>
            <polar>0.0472</polar>
          </asa>
          <relative_asa>
            <total>13.302</total>
            <backbone>4.18467</backbone>
            <side_chain>19.4811</side_chain>
            <non_polar>18.693</non_polar>
            <polar>0.151428</polar>
          </relative_asa>
          <depth_index>
            <average>0.716161</average>
            <average_deviation>0.924496</average_deviation>
            <average_side_chain>0</average_side_chain>
            <average_side_chain_deviation>0</average_side_chain_deviation>
            <maximum>2.25236</maximum>
            <minimum>0</minimum>
          </depth_index>
          <protrusion_index>
            <average>0.150009</average>
            <average_deviation>0.0363795</average_deviation>
            <average_side_chain>0.177387</average_side_chain>
            <average_side_chain_deviation>0</average_side_chain_deviation>
            <maximum>0.190843</maximum>
            <minimum>0.0854038</minimum>
          </protrusion_index>
        </residue>
        <residue>
          <name>GLY</name>
          <serial_id>212</serial_id>
          <asa>
            <total>13.0896</total>
            <backbone>13.0896</backbone>
            <side_chain>0</side_chain>
            <non_polar>4.5407</non_polar>
            <polar>8.5489</polar>
          </asa>
          <relative_asa>
            <total>16.2523</total>
            <backbone>16.2523</backbone>
            <side_chain>0</side_chain>
            <non_polar>10.6514</non_polar>
            <polar>22.5446</polar>
          </relative_asa>
          <depth_index>
            <average>0.307842</average>
            <average_deviation>0.533198</average_deviation>
            <average_side_chain>0</average_side_chain>
            <average_side_chain_deviation>0</average_side_chain_deviation>
            <maximum>1.23137</maximum>
            <minimum>0</minimum>
          </depth_index>
          <protrusion_index>
            <average>0.272252</average>
            <average_deviation>0.0438524</average_deviation>
            <average_side_chain>0</average_side_chain>
            <average_side_chain_deviation>0</average_side_chain_deviation>
            <maximum>0.327373</maximum>
            <minimum>0.20461</minimum>
          </protrusion_index>
        </residue>
        <residue>
          <name>GLY</name>
          <serial_id>213</serial_id>
          <asa>
            <total>35.0467</total>
            <backbone>35.0467</backbone>
            <side_chain>0</side_chain>
            <non_polar>20.068</non_polar>
            <polar>14.9787</polar>
          </asa>
          <relative_asa>
            <total>43.5147</total>
            <backbone>43.5147</backbone>
            <side_chain>0</side_chain>
            <non_polar>47.0748</non_polar>
            <polar>39.5008</polar>
          </relative_asa>
          <depth_index>
            <average>0</average>
            <average_deviation>0</average_deviation>
            <average_side_chain>0</average_side_chain>
            <average_side_chain_deviation>0</average_side_chain_deviation>
            <maximum>0</maximum>
            <minimum>0</minimum>
          </depth_index>
          <protrusion_index>
            <average>0.359159</average>
            <average_deviation>0.0455485</average_deviation>
            <average_side_chain>0</average_side_chain>
            <average_side_chain_deviation>0</average_side_chain_deviation>
            <maximum>0.41767</maximum>
            <minimum>0.310676</minimum>
          </protrusion_index>
        </residue>
        <residue>
          <name>VAL</name>
          <serial_id>214</serial_id>
          <asa>
            <total>0.2049</total>
            <backbone>0.2049</backbone>
            <side_chain>0</side_chain>
            <non_polar>0.1348</non_polar>
            <polar>0.0701</polar>
          </asa>
          <relative_asa>
            <total>0.137204</total>
            <backbone>0.654006</backbone>
            <side_chain>0</side_chain>
            <non_polar>0.109212</non_polar>
            <polar>0.270552</polar>
          </relative_asa>
          <depth_index>
            <average>1.45363</average>
            <average_deviation>1.01195</average_deviation>
            <average_side_chain>2.1973</average_side_chain>
            <average_side_chain_deviation>0.458763</average_side_chain_deviation>
            <maximum>2.54053</maximum>
            <minimum>0</minimum>
          </depth_index>
          <protrusion_index>
            <average>0.141141</average>
            <average_deviation>0.0762692</average_deviation>
            <average_side_chain>0.0711922</average_side_chain>
            <average_side_chain_deviation>0.0267335</average_side_chain_deviation>
            <maximum>0.255407</maximum>
            <minimum>0.0472237</minimum>
          </protrusion_index>
        </residue>
        <residue>
          <name>GLY</name>
          <serial_id>215</serial_id>
          <asa>
            <total>13.5577</total>
            <backbone>13.5577</backbone>
            <side_chain>0</side_chain>
            <non_polar>11.6666</non_polar>
            <polar>1.8911</polar>
          </asa>
          <relative_asa>
            <total>16.8335</total>
            <backbone>16.8335</backbone>
            <side_chain>0</side_chain>
            <non_polar>27.3671</non_polar>
            <polar>4.98708</polar>
          </relative_asa>
          <depth_index>
            <average>0.894906</average>
            <average_deviation>0.951676</average_deviation>
            <average_side_chain>0</average_side_chain>
            <average_side_chain_deviation>0</average_side_chain_deviation>
            <maximum>2.2477</maximum>
            <minimum>0</minimum>
          </depth_index>
          <protrusion_index>
            <average>0.153843</average>
            <average_deviation>0.054188</average_deviation>
            <average_side_chain>0</average_side_chain>
            <average_side_chain_deviation>0</average_side_chain_deviation>
            <maximum>0.240461</maximum>
            <minimum>0.0910865</minimum>
          </protrusion_index>
        </residue>
        <residue>
          <name>LYS</name>
          <serial_id>216</serial_id>
          <asa>
            <total>11.9282</total>
            <backbone>2.5173</backbone>
            <side_chain>9.4109</side_chain>
            <non_polar>6.1257</non_polar>
            <polar>5.8025</polar>
          </asa>
          <relative_asa>
            <total>6.08147</total>
            <backbone>7.08101</backbone>
            <side_chain>5.8602</side_chain>
            <non_polar>4.95807</non_polar>
            <polar>7.99353</polar>
          </relative_asa>
          <depth_index>
            <average>0.898127</average>
            <average_deviation>0.839414</average_deviation>
            <average_side_chain>0.606717</average_side_chain>
            <average_side_chain_deviation>0.743076</average_side_chain_deviation>
            <maximum>2.25574</maximum>
            <minimum>0</minimum>
          </depth_index>
          <protrusion_index>
            <average>0.0891219</average>
            <average_deviation>0.025175</average_deviation>
            <average_side_chain>0.0941571</average_side_chain>
            <average_side_chain_deviation>0.0295106</average_side_chain_deviation>
            <maximum>0.145041</maximum>
            <minimum>0.0632527</minimum>
          </protrusion_index>
        </residue>
        <residue>
          <name>SER</name>
          <serial_id>217</serial_id>
          <asa>
            <total>30.4821</total>
            <backbone>1.8417</backbone>
            <side_chain>28.6404</side_chain>
            <non_polar>24.3017</non_polar>
            <polar>6.1804</polar>
          </asa>
          <relative_asa>
            <total>26.4372</total>
            <backbone>4.50734</backbone>
            <side_chain>38.4745</side_chain>
            <non_polar>45.9129</non_polar>
            <polar>9.90925</polar>
          </relative_asa>
          <depth_index>
            <average>0.839411</average>
            <average_deviation>0.887308</average_deviation>
            <average_side_chain>0</average_side_chain>
            <average_side_chain_deviation>0</average_side_chain_deviation>
            <maximum>2.24899</maximum>
            <minimum>0</minimum>
          </depth_index>
          <protrusion_index>
            <average>0.117978</average>
            <average_deviation>0.0251448</average_deviation>
            <average_side_chain>0.13892</average_side_chain>
            <average_side_chain_deviation>0.0124472</average_side_chain_deviation>
            <maximum>0.151368</maximum>
            <minimum>0.0854038</minimum>
          </protrusion_index>
        </residue>
        <residue>
          <name>ALA</name>
          <serial_id>218</serial_id>
          <asa>
            <total>27.4588</total>
            <backbone>9.1935</backbone>
            <side_chain>18.2653</side_chain>
            <non_polar>25.055</non_polar>
            <polar>2.4038</polar>
          </asa>
          <relative_asa>
            <total>25.605</total>
            <backbone>21.2223</backbone>
            <side_chain>28.5753</side_chain>
            <non_polar>32.9411</non_polar>
            <polar>7.7119</polar>
          </relative_asa>
          <depth_index>
            <average>0.246642</average>
            <average_deviation>0.493284</average_deviation>
            <average_side_chain>0</average_side_chain>
            <average_side_chain_deviation>0</average_side_chain_deviation>
            <maximum>1.23321</maximum>
            <minimum>0</minimum>
          </depth_index>
          <protrusion_index>
            <average>0.126711</average>
            <average_deviation>0.0558295</average_deviation>
            <average_side_chain>0.225868</average_side_chain>
            <average_side_chain_deviation>0</average_side_chain_deviation>
            <maximum>0.225868</maximum>
            <minimum>0.0687052</minimum>
          </protrusion_index>
        </residue>
        <residue>
          <name>LEU</name>
          <serial_id>219</serial_id>
          <asa>
            <total>0</total>
            <backbone>0</backbone>
            <side_chain>0</side_chain>
            <non_polar>0</non_polar>
            <polar>0</polar>
          </asa>
          <relative_asa>
            <total>0</total>
            <backbone>0</backbone>
            <side_chain>0</side_chain>
            <non_polar>0</non_polar>
            <polar>0</polar>
          </relative_asa>
          <depth_index>
            <average>3.60094</average>
            <average_deviation>0.827977</average_deviation>
            <average_side_chain>4.31333</average_side_chain>
            <average_side_chain_deviation>0.428635</average_side_chain_deviation>
            <maximum>4.73546</maximum>
            <minimum>2.26272</minimum>
          </depth_index>
          <protrusion_index>
            <average>0.0142819</average>
            <average_deviation>0.0240285</average_deviation>
            <average_side_chain>0</average_side_chain>
            <average_side_chain_deviation>0</average_side_chain_deviation>
            <maximum>0.074214</maximum>
            <minimum>0</minimum>
          </protrusion_index>
        </residue>
        <residue>
          <name>THR</name>
          <serial_id>220</serial_id>
          <asa>
            <total>0</total>
            <backbone>0</backbone>
            <side_chain>0</side_chain>
            <non_polar>0</non_polar>
            <polar>0</polar>
          </asa>
          <relative_asa>
            <total>0</total>
            <backbone>0</backbone>
            <side_chain>0</side_chain>
            <non_polar>0</non_polar>
            <polar>0</polar>
          </relative_asa>
          <depth_index>
            <average>4.21922</average>
            <average_deviation>0.580443</average_deviation>
            <average_side_chain>4.47104</average_side_chain>
            <average_side_chain_deviation>0.688561</average_side_chain_deviation>
            <maximum>5.10132</maximum>
            <minimum>3.51307</minimum>
          </depth_index>
          <protrusion_index>
            <average>0.0453186</average>
            <average_deviation>0.0188277</average_deviation>
            <average_side_chain>0.0390759</average_side_chain>
            <average_side_chain_deviation>0.0237752</average_side_chain_deviation>
            <maximum>0.0632527</maximum>
            <minimum>0.00675132</minimum>
          </protrusion_index>
        </residue>
        <residue>
          <name>ILE</name>
          <serial_id>221</serial_id>
          <asa>
            <total>35.8161</total>
            <backbone>0</backbone>
            <side_chain>35.8161</side_chain>
            <non_polar>35.8161</non_polar>
            <polar>0</polar>
          </asa>
          <relative_asa>
            <total>20.6552</total>
            <backbone>0</backbone>
            <side_chain>25.1641</side_chain>
            <non_polar>24.3052</non_polar>
            <polar>0</polar>
          </relative_asa>
          <depth_index>
            <average>1.1964</average>
            <average_deviation>1.2554</average_deviation>
            <average_side_chain>0</average_side_chain>
            <average_side_chain_deviation>0</average_side_chain_deviation>
            <maximum>3.03345</maximum>
            <minimum>0</minimum>
          </depth_index>
          <protrusion_index>
            <average>0.168181</average>
            <average_deviation>0.0810281</average_deviation>
            <average_side_chain>0.155375</average_side_chain>
            <average_side_chain_deviation>0.0921715</average_side_chain_deviation>
            <maximum>0.286404</maximum>
            <minimum>0.0687052</minimum>
          </protrusion_index>
        </residue>
        <residue>
          <name>GLN</name>
          <serial_id>222</serial_id>
          <asa>
            <total>9.1376</total>
            <backbone>0</backbone>
            <side_chain>9.1376</side_chain>
            <non_polar>0</non_polar>
            <polar>9.1376</polar>
          </asa>
          <relative_asa>
            <total>5.13377</total>
            <backbone>0</backbone>
            <side_chain>6.40067</side_chain>
            <non_polar>0</non_polar>
            <polar>7.93126</polar>
          </relative_asa>
          <depth_index>
            <average>2.23016</average>
            <average_deviation>1.36901</average_deviation>
            <average_side_chain>1.37652</average_side_chain>
            <average_side_chain_deviation>1.29427</average_side_chain_deviation>
            <maximum>3.66512</maximum>
            <minimum>0</minimum>
          </depth_index>
          <protrusion_index>
            <average>0.267761</average>
            <average_deviation>0.0912141</average_deviation>
            <average_side_chain>0.288015</average_side_chain>
            <average_side_chain_deviation>0.100207</average_side_chain_deviation>
            <maximum>0.41767</maximum>
            <minimum>0.145041</minimum>
          </protrusion_index>
        </residue>
        <residue>
          <name>LEU</name>
          <serial_id>223</serial_id>
          <asa>
            <total>6.8099</total>
            <backbone>1.6344</backbone>
            <side_chain>5.1755</side_chain>
            <non_polar>5.1755</non_polar>
            <polar>1.6344</polar>
          </asa>
          <relative_asa>
            <total>3.82858</total>
            <backbone>5.00122</backbone>
            <side_chain>3.56464</side_chain>
            <non_polar>3.44803</non_polar>
            <polar>5.88761</polar>
          </relative_asa>
          <depth_index>
            <average>1.08217</average>
            <average_deviation>1.24752</average_deviation>
            <average_side_chain>0.382298</average_side_chain>
            <average_side_chain_deviation>0.662159</average_side_chain_deviation>
            <maximum>3.48878</maximum>
            <minimum>0</minimum>
          </depth_index>
          <protrusion_index>
            <average>0.140024</average>
            <average_deviation>0.0815601</average_deviation>
            <average_side_chain>0.0820022</average_side_chain>
            <average_side_chain_deviation>0.0629405</average_side_chain_deviation>
            <maximum>0.286404</maximum>
            <minimum>0.00675132</minimum>
          </protrusion_index>
        </residue>
        <residue>
          <name>ILE</name>
          <serial_id>224</serial_id>
          <asa>
            <total>8.7178</total>
            <backbone>8.1727</backbone>
            <side_chain>0.5451</side_chain>
            <non_polar>0.5451</non_polar>
            <polar>8.1727</polar>
          </asa>
          <relative_asa>
            <total>5.02757</total>
            <backbone>26.2957</backbone>
            <side_chain>0.382983</side_chain>
            <non_polar>0.36991</non_polar>
            <polar>31.3852</polar>
          </relative_asa>
          <depth_index>
            <average>1.11712</average>
            <average_deviation>0.937977</average_deviation>
            <average_side_chain>0.760277</average_side_chain>
            <average_side_chain_deviation>0.760294</average_side_chain_deviation>
            <maximum>2.40371</maximum>
            <minimum>0</minimum>
          </depth_index>
          <protrusion_index>
            <average>0.2251</average>
            <average_deviation>0.147517</average_deviation>
            <average_side_chain>0.128358</average_side_chain>
            <average_side_chain_deviation>0.061994</average_side_chain_deviation>
            <maximum>0.532335</maximum>
            <minimum>0.0472237</minimum>
          </protrusion_index>
        </residue>
        <residue>
          <name>GLN</name>
          <serial_id>225</serial_id>
          <asa>
            <total>46.5903</total>
            <backbone>20.5006</backbone>
            <side_chain>26.0897</side_chain>
            <non_polar>16.8723</non_polar>
            <polar>29.718</polar>
          </asa>
          <relative_asa>
            <total>26.1758</total>
            <backbone>58.1742</backbone>
            <side_chain>18.2752</side_chain>
            <non_polar>26.8753</non_polar>
            <polar>25.7946</polar>
          </relative_asa>
          <depth_index>
            <average>0.16212</average>
            <average_deviation>0.458545</average_deviation>
            <average_side_chain>0</average_side_chain>
            <average_side_chain_deviation>0</average_side_chain_deviation>
            <maximum>1.45908</maximum>
            <minimum>0</minimum>
          </depth_index>
          <protrusion_index>
            <average>0.585848</average>
            <average_deviation>0.235693</average_deviation>
            <average_side_chain>0.444025</average_side_chain>
            <average_side_chain_deviation>0.133412</average_side_chain_deviation>
            <maximum>1.04311</maximum>
            <minimum>0.233121</minimum>
          </protrusion_index>
        </residue>
        <residue>
          <name>ASN</name>
          <serial_id>226</serial_id>
          <asa>
            <total>83.111</total>
            <backbone>23.0045</backbone>
            <side_chain>60.1065</side_chain>
            <non_polar>28.9745</non_polar>
            <polar>54.1365</polar>
          </asa>
          <relative_asa>
            <total>55.0951</total>
            <backbone>63.0952</backbone>
            <side_chain>52.5452</side_chain>
            <non_polar>67.7449</non_polar>
            <polar>50.0893</polar>
          </relative_asa>
          <depth_index>
            <average>0.357199</average>
            <average_deviation>0.620773</average_deviation>
            <average_side_chain>0</average_side_chain>
            <average_side_chain_deviation>0</average_side_chain_deviation>
            <maximum>1.53047</maximum>
            <minimum>0</minimum>
          </depth_index>
          <protrusion_index>
            <average>1.03101</average>
            <average_deviation>0.189685</average_deviation>
            <average_side_chain>1.15518</average_side_chain>
            <average_side_chain_deviation>0.157286</average_side_chain_deviation>
            <maximum>1.31553</maximum>
            <minimum>0.812152</minimum>
          </protrusion_index>
        </residue>
        <residue>
          <name>HIS</name>
          <serial_id>227</serial_id>
          <asa>
            <total>72.3645</total>
            <backbone>6.2215</backbone>
            <side_chain>66.143</side_chain>
            <non_polar>59.7575</non_polar>
            <polar>12.607</polar>
          </asa>
          <relative_asa>
            <total>39.9959</total>
            <backbone>17.8573</backbone>
            <side_chain>45.2755</side_chain>
            <non_polar>56.2318</non_polar>
            <polar>16.8859</polar>
          </relative_asa>
          <depth_index>
            <average>0.256473</average>
            <average_deviation>0.513411</average_deviation>
            <average_side_chain>0</average_side_chain>
            <average_side_chain_deviation>0</average_side_chain_deviation>
            <maximum>1.3312</maximum>
            <minimum>0</minimum>
          </depth_index>
          <protrusion_index>
            <average>0.820914</average>
            <average_deviation>0.18801</average_deviation>
            <average_side_chain>0.931618</average_side_chain>
            <average_side_chain_deviation>0.143179</average_side_chain_deviation>
            <maximum>1.10503</maximum>
            <minimum>0.477997</minimum>
          </protrusion_index>
        </residue>
        <residue>
          <name>PHE</name>
          <serial_id>228</serial_id>
          <asa>
            <total>67.2379</total>
            <backbone>28.5898</backbone>
            <side_chain>38.6481</side_chain>
            <non_polar>41.1437</non_polar>
            <polar>26.0942</polar>
          </asa>
          <relative_asa>
            <total>33.4633</total>
            <backbone>84.9118</backbone>
            <side_chain>23.1066</side_chain>
            <non_polar>23.6241</non_polar>
            <polar>97.4755</polar>
          </relative_asa>
          <depth_index>
            <average>0.238283</average>
            <average_deviation>0.506662</average_deviation>
            <average_side_chain>0.19884</average_side_chain>
            <average_side_chain_deviation>0.487056</average_side_chain_deviation>
            <maximum>1.39188</maximum>
            <minimum>0</minimum>
          </depth_index>
          <protrusion_index>
            <average>0.749731</average>
            <average_deviation>0.252199</average_deviation>
            <average_side_chain>0.664323</average_side_chain>
            <average_side_chain_deviation>0.215356</average_side_chain_deviation>
            <maximum>1.24083</maximum>
            <minimum>0.380116</minimum>
          </protrusion_index>
        </residue>
        <residue>
          <name>VAL</name>
          <serial_id>229</serial_id>
          <asa>
            <total>90.3446</total>
            <backbone>17.2882</backbone>
            <side_chain>73.0564</side_chain>
            <non_polar>77.4197</non_polar>
            <polar>12.9249</polar>
          </asa>
          <relative_asa>
            <total>60.4959</total>
            <backbone>55.181</backbone>
            <side_chain>61.907</side_chain>
            <non_polar>62.7236</non_polar>
            <polar>49.8838</polar>
          </relative_asa>
          <depth_index>
            <average>0.17631</average>
            <average_deviation>0.431869</average_deviation>
            <average_side_chain>0</average_side_chain>
            <average_side_chain_deviation>0</average_side_chain_deviation>
            <maximum>1.23417</maximum>
            <minimum>0</minimum>
          </depth_index>
          <protrusion_index>
            <average>1.20632</average>
            <average_deviation>0.19006</average_deviation>
            <average_side_chain>1.28693</average_side_chain>
            <average_side_chain_deviation>0.220408</average_side_chain_deviation>
            <maximum>1.54143</maximum>
            <minimum>1.00382</minimum>
          </protrusion_index>
        </residue>
        <residue>
          <name>ASP</name>
          <serial_id>230</serial_id>
          <asa>
            <total>132.918</total>
            <backbone>34.1426</backbone>
            <side_chain>98.7755</side_chain>
            <non_polar>37.6957</non_polar>
            <polar>95.2224</polar>
          </asa>
          <relative_asa>
            <total>92.2658</total>
            <backbone>94.447</backbone>
            <side_chain>91.5351</side_chain>
            <non_polar>76.0454</non_polar>
            <polar>100.775</polar>
          </relative_asa>
          <depth_index>
            <average>0.154125</average>
            <average_deviation>0.407776</average_deviation>
            <average_side_chain>0</average_side_chain>
            <average_side_chain_deviation>0</average_side_chain_deviation>
            <maximum>1.233</maximum>
            <minimum>0</minimum>
          </depth_index>
          <protrusion_index>
            <average>1.42779</average>
            <average_deviation>0.102164</average_deviation>
            <average_side_chain>1.41676</average_side_chain>
            <average_side_chain_deviation>0.131044</average_side_chain_deviation>
            <maximum>1.51081</maximum>
            <minimum>1.19366</minimum>
          </protrusion_index>
        </residue>
        <residue>
          <name>LYS</name>
          <serial_id>231</serial_id>
          <asa>
            <total>77.9661</total>
            <backbone>35.7209</backbone>
            <side_chain>42.2452</side_chain>
            <non_polar>49.2507</non_polar>
            <polar>28.7154</polar>
          </asa>
          <relative_asa>
            <total>39.7502</total>
            <backbone>100.481</backbone>
            <side_chain>26.3062</side_chain>
            <non_polar>39.863</non_polar>
            <polar>39.5583</polar>
          </relative_asa>
          <depth_index>
            <average>0</average>
            <average_deviation>0</average_deviation>
            <average_side_chain>0</average_side_chain>
            <average_side_chain_deviation>0</average_side_chain_deviation>
            <maximum>0</maximum>
            <minimum>0</minimum>
          </depth_index>
          <protrusion_index>
            <average>0.812592</average>
            <average_deviation>0.206833</average_deviation>
            <average_side_chain>0.681999</average_side_chain>
            <average_side_chain_deviation>0.128178</average_side_chain_deviation>
            <maximum>1.17081</maximum>
            <minimum>0.543685</minimum>
          </protrusion_index>
        </residue>
        <residue>
          <name>TYR</name>
          <serial_id>232</serial_id>
          <asa>
            <total>76.1851</total>
            <backbone>27.238</backbone>
            <side_chain>48.9471</side_chain>
            <non_polar>45.3731</non_polar>
            <polar>30.812</polar>
          </asa>
          <relative_asa>
            <total>35.7324</total>
            <backbone>81.0896</backbone>
            <side_chain>27.2504</side_chain>
            <non_polar>31.5157</non_polar>
            <polar>44.4939</polar>
          </relative_asa>
          <depth_index>
            <average>0.333339</average>
            <average_deviation>0.578486</average_deviation>
            <average_side_chain>0.346032</average_side_chain>
            <average_side_chain_deviation>0.599361</average_side_chain_deviation>
            <maximum>1.393</maximum>
            <minimum>0</minimum>
          </depth_index>
          <protrusion_index>
            <average>0.583636</average>
            <average_deviation>0.125845</average_deviation>
            <average_side_chain>0.531011</average_side_chain>
            <average_side_chain_deviation>0.0935404</average_side_chain_deviation>
            <maximum>0.812152</maximum>
            <minimum>0.389317</minimum>
          </protrusion_index>
        </residue>
        <residue>
          <name>ASP</name>
          <serial_id>233</serial_id>
          <asa>
            <total>54.5614</total>
            <backbone>17.5171</backbone>
            <side_chain>37.0443</side_chain>
            <non_polar>13.8367</non_polar>
            <polar>40.7247</polar>
          </asa>
          <relative_asa>
            <total>37.8741</total>
            <backbone>48.4567</backbone>
            <side_chain>34.3289</side_chain>
            <non_polar>27.9135</non_polar>
            <polar>43.0995</polar>
          </relative_asa>
          <depth_index>
            <average>0</average>
            <average_deviation>0</average_deviation>
            <average_side_chain>0</average_side_chain>
            <average_side_chain_deviation>0</average_side_chain_deviation>
            <maximum>0</maximum>
            <minimum>0</minimum>
          </depth_index>
          <protrusion_index>
            <average>0.330114</average>
            <average_deviation>0.118232</average_deviation>
            <average_side_chain>0.264378</average_side_chain>
            <average_side_chain_deviation>0.0837665</average_side_chain_deviation>
            <maximum>0.52115</maximum>
            <minimum>0.197687</minimum>
          </protrusion_index>
        </residue>
        <residue>
          <name>PRO</name>
          <serial_id>234</serial_id>
          <asa>
            <total>9.6707</total>
            <backbone>6.9244</backbone>
            <side_chain>2.7463</side_chain>
            <non_polar>6.0392</non_polar>
            <polar>3.6315</polar>
          </asa>
          <relative_asa>
            <total>7.22881</total>
            <backbone>21.0468</backbone>
            <side_chain>2.72234</side_chain>
            <non_polar>5.35295</non_polar>
            <polar>17.3259</polar>
          </relative_asa>
          <depth_index>
            <average>0.58261</average>
            <average_deviation>0.676498</average_deviation>
            <average_side_chain>0.499535</average_side_chain>
            <average_side_chain_deviation>0.706449</average_side_chain_deviation>
            <maximum>1.49861</maximum>
            <minimum>0</minimum>
          </depth_index>
          <protrusion_index>
            <average>0.257559</average>
            <average_deviation>0.0912354</average_deviation>
            <average_side_chain>0.328424</average_side_chain>
            <average_side_chain_deviation>0.0725643</average_side_chain_deviation>
            <maximum>0.42738</maximum>
            <minimum>0.126473</minimum>
          </protrusion_index>
        </residue>
        <residue>
          <name>THR</name>
          <serial_id>235</serial_id>
          <asa>
            <total>13.513</total>
            <backbone>6.2158</backbone>
            <side_chain>7.2972</side_chain>
            <non_polar>3.0416</non_polar>
            <polar>10.4714</polar>
          </asa>
          <relative_asa>
            <total>9.89311</total>
            <backbone>18.2068</backbone>
            <side_chain>7.12269</side_chain>
            <non_polar>3.78356</non_polar>
            <polar>18.6324</polar>
          </relative_asa>
          <depth_index>
            <average>0.427255</average>
            <average_deviation>0.675748</average_deviation>
            <average_side_chain>0.508675</average_side_chain>
            <average_side_chain_deviation>0.719375</average_side_chain_deviation>
            <maximum>1.52602</maximum>
            <minimum>0</minimum>
          </depth_index>
          <protrusion_index>
            <average>0.131374</average>
            <average_deviation>0.0244642</average_deviation>
            <average_side_chain>0.104692</average_side_chain>
            <average_side_chain_deviation>0.0111194</average_side_chain_deviation>
            <maximum>0.157764</maximum>
            <minimum>0.0968291</minimum>
          </protrusion_index>
        </residue>
        <residue>
          <name>ILE</name>
          <serial_id>236</serial_id>
          <asa>
            <total>4.293</total>
            <backbone>1.5846</backbone>
            <side_chain>2.7084</side_chain>
            <non_polar>2.7084</non_polar>
            <polar>1.5846</polar>
          </asa>
          <relative_asa>
            <total>2.47578</total>
            <backbone>5.09846</backbone>
            <side_chain>1.9029</side_chain>
            <non_polar>1.83795</non_polar>
            <polar>6.08525</polar>
          </relative_asa>
          <depth_index>
            <average>1.31043</average>
            <average_deviation>0.875456</average_deviation>
            <average_side_chain>1.38116</average_side_chain>
            <average_side_chain_deviation>0.894201</average_side_chain_deviation>
            <maximum>2.50217</maximum>
            <minimum>0</minimum>
          </depth_index>
          <protrusion_index>
            <average>0.122445</average>
            <average_deviation>0.0241882</average_deviation>
            <average_side_chain>0.122434</average_side_chain>
            <average_side_chain_deviation>0.0238819</average_side_chain_deviation>
            <maximum>0.157764</maximum>
            <minimum>0.0910865</minimum>
          </protrusion_index>
        </residue>
        <residue>
          <name>GLU</name>
          <serial_id>237</serial_id>
          <asa>
            <total>15.1646</total>
            <backbone>0</backbone>
            <side_chain>15.1646</side_chain>
            <non_polar>2.7126</non_polar>
            <polar>12.452</polar>
          </asa>
          <relative_asa>
            <total>8.84079</total>
            <backbone>0</backbone>
            <side_chain>11.1693</side_chain>
            <non_polar>3.83569</non_polar>
            <polar>12.3519</polar>
          </relative_asa>
          <depth_index>
            <average>0.983795</average>
            <average_deviation>1.13373</average_deviation>
            <average_side_chain>0</average_side_chain>
            <average_side_chain_deviation>0</average_side_chain_deviation>
            <maximum>2.58874</maximum>
            <minimum>0</minimum>
          </depth_index>
          <protrusion_index>
            <average>0.192587</average>
            <average_deviation>0.0870713</average_deviation>
            <average_side_chain>0.260498</average_side_chain>
            <average_side_chain_deviation>0.0517521</average_side_chain_deviation>
            <maximum>0.353231</maximum>
            <minimum>0.0687052</minimum>
          </protrusion_index>
        </residue>
        <residue>
          <name>ASP</name>
          <serial_id>238</serial_id>
          <asa>
            <total>7.3026</total>
            <backbone>0</backbone>
            <side_chain>7.3026</side_chain>
            <non_polar>0</non_polar>
            <polar>7.3026</polar>
          </asa>
          <relative_asa>
            <total>5.06914</total>
            <backbone>0</backbone>
            <side_chain>6.76731</side_chain>
            <non_polar>0</non_polar>
            <polar>7.72844</polar>
          </relative_asa>
          <depth_index>
            <average>2.51387</average>
            <average_deviation>1.25516</average_deviation>
            <average_side_chain>1.45306</average_side_chain>
            <average_side_chain_deviation>0.941205</average_side_chain_deviation>
            <maximum>3.71912</maximum>
            <minimum>0</minimum>
          </depth_index>
          <protrusion_index>
            <average>0.0677113</average>
            <average_deviation>0.0201315</average_deviation>
            <average_side_chain>0.0511905</average_side_chain>
            <average_side_chain_deviation>0.00229021</average_side_chain_deviation>
            <maximum>0.102632</maximum>
            <minimum>0.0472237</minimum>
          </protrusion_index>
        </residue>
        <residue>
          <name>SER</name>
          <serial_id>239</serial_id>
          <asa>
            <total>17.9731</total>
            <backbone>0</backbone>
            <side_chain>17.9731</side_chain>
            <non_polar>0.4348</non_polar>
            <polar>17.5383</polar>
          </asa>
          <relative_asa>
            <total>15.5881</total>
            <backbone>0</backbone>
            <side_chain>24.1444</side_chain>
            <non_polar>0.821462</non_polar>
            <polar>28.1198</polar>
          </relative_asa>
          <depth_index>
            <average>1.60051</average>
            <average_deviation>1.22435</average_deviation>
            <average_side_chain>0</average_side_chain>
            <average_side_chain_deviation>0</average_side_chain_deviation>
            <maximum>3.13135</maximum>
            <minimum>0</minimum>
          </depth_index>
          <protrusion_index>
            <average>0.206142</average>
            <average_deviation>0.068888</average_deviation>
            <average_side_chain>0.29844</average_side_chain>
            <average_side_chain_deviation>0.00404498</average_side_chain_deviation>
            <maximum>0.302485</maximum>
            <minimum>0.126473</minimum>
          </protrusion_index>
        </residue>
        <residue>
          <name>TYR</name>
          <serial_id>240</serial_id>
          <asa>
            <total>1.6452</total>
            <backbone>0.5928</backbone>
            <side_chain>1.0524</side_chain>
            <non_polar>0</non_polar>
            <polar>1.6452</polar>
          </asa>
          <relative_asa>
            <total>0.771634</total>
            <backbone>1.76481</backbone>
            <side_chain>0.585904</side_chain>
            <non_polar>0</non_polar>
            <polar>2.37574</polar>
          </relative_asa>
          <depth_index>
            <average>2.27154</average>
            <average_deviation>1.31908</average_deviation>
            <average_side_chain>2.6106</average_side_chain>
            <average_side_chain_deviation>1.29806</average_side_chain_deviation>
            <maximum>4.16114</maximum>
            <minimum>0</minimum>
          </depth_index>
          <protrusion_index>
            <average>0.0804887</average>
            <average_deviation>0.0578195</average_deviation>
            <average_side_chain>0.0440725</average_side_chain>
            <average_side_chain_deviation>0.0287561</average_side_chain_deviation>
            <maximum>0.184077</maximum>
            <minimum>0.00191117</minimum>
          </protrusion_index>
        </residue>
        <residue>
          <name>ARG</name>
          <serial_id>241</serial_id>
          <asa>
            <total>94.4019</total>
            <backbone>7.4668</backbone>
            <side_chain>86.9351</side_chain>
            <non_polar>20.4629</non_polar>
            <polar>73.939</polar>
          </asa>
          <relative_asa>
            <total>40.5141</total>
            <backbone>20.2572</backbone>
            <side_chain>44.3207</side_chain>
            <non_polar>23.7114</non_polar>
            <polar>50.3981</polar>
          </relative_asa>
          <depth_index>
            <average>0.455304</average>
            <average_deviation>0.776357</average_deviation>
            <average_side_chain>0</average_side_chain>
            <average_side_chain_deviation>0</average_side_chain_deviation>
            <maximum>2.24865</maximum>
            <minimum>0</minimum>
          </depth_index>
          <protrusion_index>
            <average>0.733812</average>
            <average_deviation>0.474106</average_deviation>
            <average_side_chain>0.984721</average_side_chain>
            <average_side_chain_deviation>0.420573</average_side_chain_deviation>
            <maximum>1.70646</maximum>
            <minimum>0.20461</minimum>
          </protrusion_index>
        </residue>
        <residue>
          <name>LYS</name>
          <serial_id>242</serial_id>
          <asa>
            <total>62.7798</total>
            <backbone>5.0264</backbone>
            <side_chain>57.7534</side_chain>
            <non_polar>51.6819</non_polar>
            <polar>11.0979</polar>
          </asa>
          <relative_asa>
            <total>32.0076</total>
            <backbone>14.139</backbone>
            <side_chain>35.9633</side_chain>
            <non_polar>41.8308</non_polar>
            <polar>15.2885</polar>
          </relative_asa>
          <depth_index>
            <average>0.559384</average>
            <average_deviation>0.825891</average_deviation>
            <average_side_chain>0</average_side_chain>
            <average_side_chain_deviation>0</average_side_chain_deviation>
            <maximum>2.25487</maximum>
            <minimum>0</minimum>
          </depth_index>
          <protrusion_index>
            <average>0.426323</average>
            <average_deviation>0.155865</average_deviation>
            <average_side_chain>0.502956</average_side_chain>
            <average_side_chain_deviation>0.164775</average_side_chain_deviation>
            <maximum>0.694289</maximum>
            <minimum>0.255407</minimum>
          </protrusion_index>
        </residue>
        <residue>
          <name>GLN</name>
          <serial_id>243</serial_id>
          <asa>
            <total>105.974</total>
            <backbone>22.5575</backbone>
            <side_chain>83.4163</side_chain>
            <non_polar>20.1516</non_polar>
            <polar>85.8222</polar>
          </asa>
          <relative_asa>
            <total>59.5392</total>
            <backbone>64.0111</backbone>
            <side_chain>58.4311</side_chain>
            <non_polar>32.0988</non_polar>
            <polar>74.492</polar>
          </relative_asa>
          <depth_index>
            <average>0.161638</average>
            <average_deviation>0.45718</average_deviation>
            <average_side_chain>0</average_side_chain>
            <average_side_chain_deviation>0</average_side_chain_deviation>
            <maximum>1.45474</maximum>
            <minimum>0</minimum>
          </depth_index>
          <protrusion_index>
            <average>1.1612</average>
            <average_deviation>0.466301</average_deviation>
            <average_side_chain>1.48241</average_side_chain>
            <average_side_chain_deviation>0.369288</average_side_chain_deviation>
            <maximum>2.06467</maximum>
            <minimum>0.578769</minimum>
          </protrusion_index>
        </residue>
        <residue>
          <name>VAL</name>
          <serial_id>244</serial_id>
          <asa>
            <total>28.2072</total>
            <backbone>5.5351</backbone>
            <side_chain>22.6721</side_chain>
            <non_polar>28.2072</non_polar>
            <polar>0</polar>
          </asa>
          <relative_asa>
            <total>18.8879</total>
            <backbone>17.6671</backbone>
            <side_chain>19.212</side_chain>
            <non_polar>22.8528</non_polar>
            <polar>0</polar>
          </relative_asa>
          <depth_index>
            <average>0.70201</average>
            <average_deviation>0.859259</average_deviation>
            <average_side_chain>0</average_side_chain>
            <average_side_chain_deviation>0</average_side_chain_deviation>
            <maximum>2.25373</maximum>
            <minimum>0</minimum>
          </depth_index>
          <protrusion_index>
            <average>0.590683</average>
            <average_deviation>0.171496</average_deviation>
            <average_side_chain>0.477067</average_side_chain>
            <average_side_chain_deviation>0.164763</average_side_chain_deviation>
            <maximum>0.812152</maximum>
            <minimum>0.247889</minimum>
          </protrusion_index>
        </residue>
        <residue>
          <name>VAL</name>
          <serial_id>245</serial_id>
          <asa>
            <total>100.639</total>
            <backbone>10.4784</backbone>
            <side_chain>90.1606</side_chain>
            <non_polar>90.7443</non_polar>
            <polar>9.8947</polar>
          </asa>
          <relative_asa>
            <total>67.3892</total>
            <backbone>33.4453</backbone>
            <side_chain>76.4008</side_chain>
            <non_polar>73.5188</non_polar>
            <polar>38.1887</polar>
          </relative_asa>
          <depth_index>
            <average>0.208704</average>
            <average_deviation>0.511219</average_deviation>
            <average_side_chain>0</average_side_chain>
            <average_side_chain_deviation>0</average_side_chain_deviation>
            <maximum>1.46093</maximum>
            <minimum>0</minimum>
          </depth_index>
          <protrusion_index>
            <average>1.21413</average>
            <average_deviation>0.394459</average_deviation>
            <average_side_chain>1.65629</average_side_chain>
            <average_side_chain_deviation>0.137306</average_side_chain_deviation>
            <maximum>1.81618</maximum>
            <minimum>0.844226</minimum>
          </protrusion_index>
        </residue>
        <residue>
          <name>ILE</name>
          <serial_id>246</serial_id>
          <asa>
            <total>3.1758</total>
            <backbone>2.6504</backbone>
            <side_chain>0.5254</side_chain>
            <non_polar>3.0632</non_polar>
            <polar>0.1126</polar>
          </asa>
          <relative_asa>
            <total>1.83149</total>
            <backbone>8.52767</backbone>
            <side_chain>0.369142</side_chain>
            <non_polar>2.07872</non_polar>
            <polar>0.432412</polar>
          </relative_asa>
          <depth_index>
            <average>0.829829</average>
            <average_deviation>0.908387</average_deviation>
            <average_side_chain>1.01927</average_side_chain>
            <average_side_chain_deviation>1.08039</average_side_chain_deviation>
            <maximum>2.54516</maximum>
            <minimum>0</minimum>
          </depth_index>
          <protrusion_index>
            <average>0.565054</average>
            <average_deviation>0.291518</average_deviation>
            <average_side_chain>0.297393</average_side_chain>
            <average_side_chain_deviation>0.134995</average_side_chain_deviation>
            <maximum>0.929607</maximum>
            <minimum>0.0910865</minimum>
          </protrusion_index>
        </residue>
        <residue>
          <name>ASP</name>
          <serial_id>247</serial_id>
          <asa>
            <total>73.9065</total>
            <backbone>33.629</backbone>
            <side_chain>40.2775</side_chain>
            <non_polar>37.8313</non_polar>
            <polar>36.0752</polar>
          </asa>
          <relative_asa>
            <total>51.3026</total>
            <backbone>93.0263</backbone>
            <side_chain>37.3251</side_chain>
            <non_polar>76.3189</non_polar>
            <polar>38.1789</polar>
          </relative_asa>
          <depth_index>
            <average>0</average>
            <average_deviation>0</average_deviation>
            <average_side_chain>0</average_side_chain>
            <average_side_chain_deviation>0</average_side_chain_deviation>
            <maximum>0</maximum>
            <minimum>0</minimum>
          </depth_index>
          <protrusion_index>
            <average>1.51874</average>
            <average_deviation>0.40615</average_deviation>
            <average_side_chain>1.26429</average_side_chain>
            <average_side_chain_deviation>0.218902</average_side_chain_deviation>
            <maximum>2.20612</maximum>
            <minimum>0.894523</minimum>
          </protrusion_index>
        </residue>
        <residue>
          <name>GLY</name>
          <serial_id>248</serial_id>
          <asa>
            <total>81.9126</total>
            <backbone>81.9126</backbone>
            <side_chain>0</side_chain>
            <non_polar>45.555</non_polar>
            <polar>36.3576</polar>
          </asa>
          <relative_asa>
            <total>101.704</total>
            <backbone>101.704</backbone>
            <side_chain>0</side_chain>
            <non_polar>106.861</non_polar>
            <polar>95.8797</polar>
          </relative_asa>
          <depth_index>
            <average>0</average>
            <average_deviation>0</average_deviation>
            <average_side_chain>0</average_side_chain>
            <average_side_chain_deviation>0</average_side_chain_deviation>
            <maximum>0</maximum>
            <minimum>0</minimum>
          </depth_index>
          <protrusion_index>
            <average>2.66033</average>
            <average_deviation>0.268181</average_deviation>
            <average_side_chain>0</average_side_chain>
            <average_side_chain_deviation>0</average_side_chain_deviation>
            <maximum>3.00764</maximum>
            <minimum>2.25621</minimum>
          </protrusion_index>
        </residue>
        <residue>
          <name>GLU</name>
          <serial_id>249</serial_id>
          <asa>
            <total>88.8539</total>
            <backbone>10.8076</backbone>
            <side_chain>78.0463</side_chain>
            <non_polar>43.2143</non_polar>
            <polar>45.6396</polar>
          </asa>
          <relative_asa>
            <total>51.8008</total>
            <backbone>30.231</backbone>
            <side_chain>57.4842</side_chain>
            <non_polar>61.1062</non_polar>
            <polar>45.2729</polar>
          </relative_asa>
          <depth_index>
            <average>0.398852</average>
            <average_deviation>0.777618</average_deviation>
            <average_side_chain>0</average_side_chain>
            <average_side_chain_deviation>0</average_side_chain_deviation>
            <maximum>2.2591</maximum>
            <minimum>0</minimum>
          </depth_index>
          <protrusion_index>
            <average>1.33974</average>
            <average_deviation>0.397038</average_deviation>
            <average_side_chain>1.40093</average_side_chain>
            <average_side_chain_deviation>0.337088</average_side_chain_deviation>
            <maximum>1.97711</maximum>
            <minimum>0.653949</minimum>
          </protrusion_index>
        </residue>
        <residue>
          <name>THR</name>
          <serial_id>250</serial_id>
          <asa>
            <total>53.4485</total>
            <backbone>15.1232</backbone>
            <side_chain>38.3253</side_chain>
            <non_polar>20.9041</non_polar>
            <polar>32.5444</polar>
          </asa>
          <relative_asa>
            <total>39.1306</total>
            <backbone>44.2976</backbone>
            <side_chain>37.4088</side_chain>
            <non_polar>26.0034</non_polar>
            <polar>57.9082</polar>
          </relative_asa>
          <depth_index>
            <average>0.384465</average>
            <average_deviation>0.61084</average_deviation>
            <average_side_chain>0</average_side_chain>
            <average_side_chain_deviation>0</average_side_chain_deviation>
            <maximum>1.45774</maximum>
            <minimum>0</minimum>
          </depth_index>
          <protrusion_index>
            <average>1.15496</average>
            <average_deviation>0.265148</average_deviation>
            <average_side_chain>1.40677</average_side_chain>
            <average_side_chain_deviation>0.168553</average_side_chain_deviation>
            <maximum>1.63794</maximum>
            <minimum>0.812152</minimum>
          </protrusion_index>
        </residue>
        <residue>
          <name>CYS</name>
          <serial_id>251</serial_id>
          <asa>
            <total>6.5879</total>
            <backbone>0</backbone>
            <side_chain>6.5879</side_chain>
            <non_polar>6.5879</non_polar>
            <polar>0</polar>
          </asa>
          <relative_asa>
            <total>5.01133</total>
            <backbone>0</backbone>
            <side_chain>6.9099</side_chain>
            <non_polar>6.33026</non_polar>
            <polar>0</polar>
          </relative_asa>
          <depth_index>
            <average>1.6119</average>
            <average_deviation>1.26042</average_deviation>
            <average_side_chain>0</average_side_chain>
            <average_side_chain_deviation>0</average_side_chain_deviation>
            <maximum>3.37259</maximum>
            <minimum>0</minimum>
          </depth_index>
          <protrusion_index>
            <average>0.441061</average>
            <average_deviation>0.14538</average_deviation>
            <average_side_chain>0.257643</average_side_chain>
            <average_side_chain_deviation>0.0530331</average_side_chain_deviation>
            <maximum>0.640925</maximum>
            <minimum>0.20461</minimum>
          </protrusion_index>
        </residue>
        <residue>
          <name>LEU</name>
          <serial_id>252</serial_id>
          <asa>
            <total>22.6546</total>
            <backbone>0</backbone>
            <side_chain>22.6546</side_chain>
            <non_polar>22.6546</non_polar>
            <polar>0</polar>
          </asa>
          <relative_asa>
            <total>12.7366</total>
            <backbone>0</backbone>
            <side_chain>15.6034</side_chain>
            <non_polar>15.093</non_polar>
            <polar>0</polar>
          </relative_asa>
          <depth_index>
            <average>1.17983</average>
            <average_deviation>1.23635</average_deviation>
            <average_side_chain>0</average_side_chain>
            <average_side_chain_deviation>0</average_side_chain_deviation>
            <maximum>2.97579</maximum>
            <minimum>0</minimum>
          </depth_index>
          <protrusion_index>
            <average>0.58027</average>
            <average_deviation>0.213167</average_deviation>
            <average_side_chain>0.763824</average_side_chain>
            <average_side_chain_deviation>0.128088</average_side_chain_deviation>
            <maximum>0.966014</maximum>
            <minimum>0.294395</minimum>
          </protrusion_index>
        </residue>
        <residue>
          <name>LEU</name>
          <serial_id>253</serial_id>
          <asa>
            <total>1.2097</total>
            <backbone>0</backbone>
            <side_chain>1.2097</side_chain>
            <non_polar>1.2097</non_polar>
            <polar>0</polar>
          </asa>
          <relative_asa>
            <total>0.680103</total>
            <backbone>0</backbone>
            <side_chain>0.833184</side_chain>
            <non_polar>0.805929</non_polar>
            <polar>0</polar>
          </relative_asa>
          <depth_index>
            <average>2.57548</average>
            <average_deviation>1.20675</average_deviation>
            <average_side_chain>1.62304</average_side_chain>
            <average_side_chain_deviation>1.01655</average_side_chain_deviation>
            <maximum>3.91853</maximum>
            <minimum>0</minimum>
          </depth_index>
          <protrusion_index>
            <average>0.109108</average>
            <average_deviation>0.0869394</average_deviation>
            <average_side_chain>0.0279237</average_side_chain>
            <average_side_chain_deviation>0.0243512</average_side_chain_deviation>
            <maximum>0.233121</maximum>
            <minimum>0</minimum>
          </protrusion_index>
        </residue>
        <residue>
          <name>ASP</name>
          <serial_id>254</serial_id>
          <asa>
            <total>25.0477</total>
            <backbone>1.2032</backbone>
            <side_chain>23.8445</side_chain>
            <non_polar>13.8693</non_polar>
            <polar>11.1784</polar>
          </asa>
          <relative_asa>
            <total>17.387</total>
            <backbone>3.32835</backbone>
            <side_chain>22.0967</side_chain>
            <non_polar>27.9792</non_polar>
            <polar>11.8302</polar>
          </relative_asa>
          <depth_index>
            <average>0.641602</average>
            <average_deviation>0.87779</average_deviation>
            <average_side_chain>0.312316</average_side_chain>
            <average_side_chain_deviation>0.540947</average_side_chain_deviation>
            <maximum>2.3635</maximum>
            <minimum>0</minimum>
          </depth_index>
          <protrusion_index>
            <average>0.346191</average>
            <average_deviation>0.202066</average_deviation>
            <average_side_chain>0.532002</average_side_chain>
            <average_side_chain_deviation>0.087962</average_side_chain_deviation>
            <maximum>0.628106</maximum>
            <minimum>0.0632527</minimum>
          </protrusion_index>
        </residue>
        <residue>
          <name>ILE</name>
          <serial_id>255</serial_id>
          <asa>
            <total>1.1773</total>
            <backbone>1.1773</backbone>
            <side_chain>0</side_chain>
            <non_polar>1.0449</non_polar>
            <polar>0.1324</polar>
          </asa>
          <relative_asa>
            <total>0.67895</total>
            <backbone>3.78797</backbone>
            <side_chain>0</side_chain>
            <non_polar>0.70908</non_polar>
            <polar>0.508449</polar>
          </relative_asa>
          <depth_index>
            <average>1.81156</average>
            <average_deviation>1.26446</average_deviation>
            <average_side_chain>2.95137</average_side_chain>
            <average_side_chain_deviation>0.376568</average_side_chain_deviation>
            <maximum>3.53084</maximum>
            <minimum>0</minimum>
          </depth_index>
          <protrusion_index>
            <average>0.0318625</average>
            <average_deviation>0.0315159</average_deviation>
            <average_side_chain>0.0066472</average_side_chain>
            <average_side_chain_deviation>0.0115133</average_side_chain_deviation>
            <maximum>0.0797799</maximum>
            <minimum>0</minimum>
          </protrusion_index>
        </residue>
        <residue>
          <name>LEU</name>
          <serial_id>256</serial_id>
          <asa>
            <total>30.9282</total>
            <backbone>0.7148</backbone>
            <side_chain>30.2134</side_chain>
            <non_polar>30.2673</non_polar>
            <polar>0.6609</polar>
          </asa>
          <relative_asa>
            <total>17.3881</total>
            <backbone>2.18727</backbone>
            <side_chain>20.8096</side_chain>
            <non_polar>20.1648</non_polar>
            <polar>2.38076</polar>
          </relative_asa>
          <depth_index>
            <average>0.680335</average>
            <average_deviation>0.914903</average_deviation>
            <average_side_chain>0.377191</average_side_chain>
            <average_side_chain_deviation>0.653313</average_side_chain_deviation>
            <maximum>2.40571</maximum>
            <minimum>0</minimum>
          </depth_index>
          <protrusion_index>
            <average>0.0736981</average>
            <average_deviation>0.0494016</average_deviation>
            <average_side_chain>0.119411</average_side_chain>
            <average_side_chain_deviation>0.0237878</average_side_chain_deviation>
            <maximum>0.157764</maximum>
            <minimum>0.0165733</minimum>
          </protrusion_index>
        </residue>
        <residue>
          <name>ASP</name>
          <serial_id>257</serial_id>
          <asa>
            <total>0.242</total>
            <backbone>0</backbone>
            <side_chain>0.242</side_chain>
            <non_polar>0</non_polar>
            <polar>0.242</polar>
          </asa>
          <relative_asa>
            <total>0.167986</total>
            <backbone>0</backbone>
            <side_chain>0.224261</side_chain>
            <non_polar>0</non_polar>
            <polar>0.256112</polar>
          </relative_asa>
          <depth_index>
            <average>1.76224</average>
            <average_deviation>1.11484</average_deviation>
            <average_side_chain>0.89923</average_side_chain>
            <average_side_chain_deviation>0.980237</average_side_chain_deviation>
            <maximum>2.8154</maximum>
            <minimum>0</minimum>
          </depth_index>
          <protrusion_index>
            <average>0.0541109</average>
            <average_deviation>0.0311738</average_deviation>
            <average_side_chain>0.0442463</average_side_chain>
            <average_side_chain_deviation>0.0314838</average_side_chain_deviation>
            <maximum>0.0910865</maximum>
            <minimum>0.00191117</minimum>
          </protrusion_index>
        </residue>
        <residue>
          <name>THR</name>
          <serial_id>258</serial_id>
          <asa>
            <total>2.6545</total>
            <backbone>0.26</backbone>
            <side_chain>2.3945</side_chain>
            <non_polar>1.9465</non_polar>
            <polar>0.708</polar>
          </asa>
          <relative_asa>
            <total>1.94341</total>
            <backbone>0.76157</backbone>
            <side_chain>2.33724</side_chain>
            <non_polar>2.42132</non_polar>
            <polar>1.25979</polar>
          </relative_asa>
          <depth_index>
            <average>0.384702</average>
            <average_deviation>0.611576</average_deviation>
            <average_side_chain>0</average_side_chain>
            <average_side_chain_deviation>0</average_side_chain_deviation>
            <maximum>1.46531</maximum>
            <minimum>0</minimum>
          </depth_index>
          <protrusion_index>
            <average>0.0407349</average>
            <average_deviation>0.0291863</average_deviation>
            <average_side_chain>0.0139959</average_side_chain>
            <average_side_chain_deviation>0.0197932</average_side_chain_deviation>
            <maximum>0.0854038</maximum>
            <minimum>0</minimum>
          </protrusion_index>
        </residue>
        <residue>
          <name>ALA</name>
          <serial_id>259</serial_id>
          <asa>
            <total>7.9577</total>
            <backbone>6.4809</backbone>
            <side_chain>1.4768</side_chain>
            <non_polar>1.4768</non_polar>
            <polar>6.4809</polar>
          </asa>
          <relative_asa>
            <total>7.42046</total>
            <backbone>14.9605</backbone>
            <side_chain>2.31039</side_chain>
            <non_polar>1.94163</non_polar>
            <polar>20.7921</polar>
          </relative_asa>
          <depth_index>
            <average>0.537608</average>
            <average_deviation>0.662367</average_deviation>
            <average_side_chain>0</average_side_chain>
            <average_side_chain_deviation>0</average_side_chain_deviation>
            <maximum>1.458</maximum>
            <minimum>0</minimum>
          </depth_index>
          <protrusion_index>
            <average>0.0693338</average>
            <average_deviation>0.0261381</average_deviation>
            <average_side_chain>0.0797799</average_side_chain>
            <average_side_chain_deviation>0</average_side_chain_deviation>
            <maximum>0.114425</maximum>
            <minimum>0.0419876</minimum>
          </protrusion_index>
        </residue>
        <residue>
          <name>GLY</name>
          <serial_id>260</serial_id>
          <asa>
            <total>15.1375</total>
            <backbone>15.1375</backbone>
            <side_chain>0</side_chain>
            <non_polar>0</non_polar>
            <polar>15.1375</polar>
          </asa>
          <relative_asa>
            <total>18.795</total>
            <backbone>18.795</backbone>
            <side_chain>0</side_chain>
            <non_polar>0</non_polar>
            <polar>39.9196</polar>
          </relative_asa>
          <depth_index>
            <average>0.669892</average>
            <average_deviation>0.674429</average_deviation>
            <average_side_chain>0</average_side_chain>
            <average_side_chain_deviation>0</average_side_chain_deviation>
            <maximum>1.45023</maximum>
            <minimum>0</minimum>
          </depth_index>
          <protrusion_index>
            <average>0.155882</average>
            <average_deviation>0.0391976</average_deviation>
            <average_side_chain>0</average_side_chain>
            <average_side_chain_deviation>0</average_side_chain_deviation>
            <maximum>0.20461</maximum>
            <minimum>0.114425</minimum>
          </protrusion_index>
        </residue>
        <residue>
          <name>GLN</name>
          <serial_id>261</serial_id>
          <asa>
            <total>21.2953</total>
            <backbone>6.6558</backbone>
            <side_chain>14.6395</side_chain>
            <non_polar>13.3884</non_polar>
            <polar>7.9069</polar>
          </asa>
          <relative_asa>
            <total>11.9643</total>
            <backbone>18.8871</backbone>
            <side_chain>10.2546</side_chain>
            <non_polar>21.3259</non_polar>
            <polar>6.86303</polar>
          </relative_asa>
          <depth_index>
            <average>0.273921</average>
            <average_deviation>0.512459</average_deviation>
            <average_side_chain>0.246732</average_side_chain>
            <average_side_chain_deviation>0.493465</average_side_chain_deviation>
            <maximum>1.23366</maximum>
            <minimum>0</minimum>
          </depth_index>
          <protrusion_index>
            <average>0.192221</average>
            <average_deviation>0.0271044</average_deviation>
            <average_side_chain>0.201021</average_side_chain>
            <average_side_chain_deviation>0.0260793</average_side_chain_deviation>
            <maximum>0.225868</maximum>
            <minimum>0.145041</minimum>
          </protrusion_index>
        </residue>
        <residue>
          <name>GLU</name>
          <serial_id>262</serial_id>
          <asa>
            <total>39.402</total>
            <backbone>6.6517</backbone>
            <side_chain>32.7503</side_chain>
            <non_polar>11.6517</non_polar>
            <polar>27.7503</polar>
          </asa>
          <relative_asa>
            <total>22.9709</total>
            <backbone>18.6062</backbone>
            <side_chain>24.1219</side_chain>
            <non_polar>16.4758</non_polar>
            <polar>27.5273</polar>
          </relative_asa>
          <depth_index>
            <average>0.951067</average>
            <average_deviation>1.16047</average_deviation>
            <average_side_chain>0.304464</average_side_chain>
            <average_side_chain_deviation>0.608929</average_side_chain_deviation>
            <maximum>3.13751</maximum>
            <minimum>0</minimum>
          </depth_index>
          <protrusion_index>
            <average>0.232577</average>
            <average_deviation>0.0586096</average_deviation>
            <average_side_chain>0.261135</average_side_chain>
            <average_side_chain_deviation>0.058973</average_side_chain_deviation>
            <maximum>0.362075</maximum>
            <minimum>0.151368</minimum>
          </protrusion_index>
        </residue>
        <residue>
          <name>GLU</name>
          <serial_id>263</serial_id>
          <asa>
            <total>15.0342</total>
            <backbone>0.0287</backbone>
            <side_chain>15.0055</side_chain>
            <non_polar>9.7174</non_polar>
            <polar>5.3168</polar>
          </asa>
          <relative_asa>
            <total>8.76476</total>
            <backbone>0.0802797</backbone>
            <side_chain>11.0521</side_chain>
            <non_polar>13.7407</non_polar>
            <polar>5.27408</polar>
          </relative_asa>
          <depth_index>
            <average>0.720524</average>
            <average_deviation>0.873161</average_deviation>
            <average_side_chain>0.249169</average_side_chain>
            <average_side_chain_deviation>0.498339</average_side_chain_deviation>
            <maximum>2.47091</maximum>
            <minimum>0</minimum>
          </depth_index>
          <protrusion_index>
            <average>0.0889042</average>
            <average_deviation>0.0619319</average_deviation>
            <average_side_chain>0.0396797</average_side_chain>
            <average_side_chain_deviation>0.0291207</average_side_chain_deviation>
            <maximum>0.184077</maximum>
            <minimum>0.00675132</minimum>
          </protrusion_index>
        </residue>
        <residue>
          <name>TYR</name>
          <serial_id>264</serial_id>
          <asa>
            <total>13.8004</total>
            <backbone>4.5779</backbone>
            <side_chain>9.2225</side_chain>
            <non_polar>1.0032</non_polar>
            <polar>12.7972</polar>
          </asa>
          <relative_asa>
            <total>6.47268</total>
            <backbone>13.6288</backbone>
            <side_chain>5.13445</side_chain>
            <non_polar>0.696812</non_polar>
            <polar>18.4797</polar>
          </relative_asa>
          <depth_index>
            <average>0.583674</average>
            <average_deviation>0.690926</average_deviation>
            <average_side_chain>0.692471</average_side_chain>
            <average_side_chain_deviation>0.692487</average_side_chain_deviation>
            <maximum>1.46432</maximum>
            <minimum>0</minimum>
          </depth_index>
          <protrusion_index>
            <average>0.150359</average>
            <average_deviation>0.0743611</average_deviation>
            <average_side_chain>0.112279</average_side_chain>
            <average_side_chain_deviation>0.0595549</average_side_chain_deviation>
            <maximum>0.263015</maximum>
            <minimum>0.0525127</minimum>
          </protrusion_index>
        </residue>
        <residue>
          <name>SER</name>
          <serial_id>265</serial_id>
          <asa>
            <total>11.1999</total>
            <backbone>6.4252</backbone>
            <side_chain>4.7747</side_chain>
            <non_polar>4.6503</non_polar>
            <polar>6.5496</polar>
          </asa>
          <relative_asa>
            <total>9.7137</total>
            <backbone>15.7249</backbone>
            <side_chain>6.41416</side_chain>
            <non_polar>8.78575</non_polar>
            <polar>10.5012</polar>
          </relative_asa>
          <depth_index>
            <average>0.221567</average>
            <average_deviation>0.49544</average_deviation>
            <average_side_chain>0</average_side_chain>
            <average_side_chain_deviation>0</average_side_chain_deviation>
            <maximum>1.3294</maximum>
            <minimum>0</minimum>
          </depth_index>
          <protrusion_index>
            <average>0.25916</average>
            <average_deviation>0.0394688</average_deviation>
            <average_side_chain>0.264688</average_side_chain>
            <average_side_chain_deviation>0.0459886</average_side_chain_deviation>
            <maximum>0.310676</maximum>
            <minimum>0.211614</minimum>
          </protrusion_index>
        </residue>
        <residue>
          <name>ALA</name>
          <serial_id>266</serial_id>
          <asa>
            <total>26.2385</total>
            <backbone>18.9831</backbone>
            <side_chain>7.2554</side_chain>
            <non_polar>18.1627</non_polar>
            <polar>8.0758</polar>
          </asa>
          <relative_asa>
            <total>24.4671</total>
            <backbone>43.8206</backbone>
            <side_chain>11.3508</side_chain>
            <non_polar>23.8794</non_polar>
            <polar>25.9089</polar>
          </relative_asa>
          <depth_index>
            <average>0</average>
            <average_deviation>0</average_deviation>
            <average_side_chain>0</average_side_chain>
            <average_side_chain_deviation>0</average_side_chain_deviation>
            <maximum>0</maximum>
            <minimum>0</minimum>
          </depth_index>
          <protrusion_index>
            <average>0.369607</average>
            <average_deviation>0.125235</average_deviation>
            <average_side_chain>0.3445</average_side_chain>
            <average_side_chain_deviation>0</average_side_chain_deviation>
            <maximum>0.578769</maximum>
            <minimum>0.20461</minimum>
          </protrusion_index>
        </residue>
        <residue>
          <name>MET</name>
          <serial_id>267</serial_id>
          <asa>
            <total>37.0873</total>
            <backbone>0.5857</backbone>
            <side_chain>36.5016</side_chain>
            <non_polar>36.5016</non_polar>
            <polar>0.5857</polar>
          </asa>
          <relative_asa>
            <total>19.854</total>
            <backbone>1.71961</backbone>
            <side_chain>23.8979</side_chain>
            <non_polar>22.9353</non_polar>
            <polar>2.11826</polar>
          </relative_asa>
          <depth_index>
            <average>0.511283</average>
            <average_deviation>0.66462</average_deviation>
            <average_side_chain>0</average_side_chain>
            <average_side_chain_deviation>0</average_side_chain_deviation>
            <maximum>1.53349</maximum>
            <minimum>0</minimum>
          </depth_index>
          <protrusion_index>
            <average>0.315592</average>
            <average_deviation>0.0895485</average_deviation>
            <average_side_chain>0.249223</average_side_chain>
            <average_side_chain_deviation>0.0403515</average_side_chain_deviation>
            <maximum>0.477997</maximum>
            <minimum>0.184077</minimum>
          </protrusion_index>
        </residue>
        <residue>
          <name>ARG</name>
          <serial_id>268</serial_id>
          <asa>
            <total>30.6048</total>
            <backbone>0</backbone>
            <side_chain>30.6048</side_chain>
            <non_polar>2.1889</non_polar>
            <polar>28.4159</polar>
          </asa>
          <relative_asa>
            <total>13.1345</total>
            <backbone>0</backbone>
            <side_chain>15.6028</side_chain>
            <non_polar>2.53638</non_polar>
            <polar>19.3688</polar>
          </relative_asa>
          <depth_index>
            <average>0.789848</average>
            <average_deviation>0.911455</average_deviation>
            <average_side_chain>0.189544</average_side_chain>
            <average_side_chain_deviation>0.464286</average_side_chain_deviation>
            <maximum>2.25251</maximum>
            <minimum>0</minimum>
          </depth_index>
          <protrusion_index>
            <average>0.256911</average>
            <average_deviation>0.0442884</average_deviation>
            <average_side_chain>0.229148</average_side_chain>
            <average_side_chain_deviation>0.0149914</average_side_chain_deviation>
            <maximum>0.362075</maximum>
            <minimum>0.211614</minimum>
          </protrusion_index>
        </residue>
        <residue>
          <name>ASP</name>
          <serial_id>269</serial_id>
          <asa>
            <total>61.5335</total>
            <backbone>0.446</backbone>
            <side_chain>61.0875</side_chain>
            <non_polar>17.5666</non_polar>
            <polar>43.9669</polar>
          </asa>
          <relative_asa>
            <total>42.7138</total>
            <backbone>1.23375</backbone>
            <side_chain>56.6097</side_chain>
            <non_polar>35.438</non_polar>
            <polar>46.5307</polar>
          </relative_asa>
          <depth_index>
            <average>0.838881</average>
            <average_deviation>1.13724</average_deviation>
            <average_side_chain>0</average_side_chain>
            <average_side_chain_deviation>0</average_side_chain_deviation>
            <maximum>2.80215</maximum>
            <minimum>0</minimum>
          </depth_index>
          <protrusion_index>
            <average>0.638151</average>
            <average_deviation>0.107525</average_deviation>
            <average_side_chain>0.709411</average_side_chain>
            <average_side_chain_deviation>0.0918154</average_side_chain_deviation>
            <maximum>0.860692</maximum>
            <minimum>0.467588</minimum>
          </protrusion_index>
        </residue>
        <residue>
          <name>GLN</name>
          <serial_id>270</serial_id>
          <asa>
            <total>87.0108</total>
            <backbone>5.6766</backbone>
            <side_chain>81.3342</side_chain>
            <non_polar>32.4763</non_polar>
            <polar>54.5345</polar>
          </asa>
          <relative_asa>
            <total>48.8852</total>
            <backbone>16.1084</backbone>
            <side_chain>56.9727</side_chain>
            <non_polar>51.7303</non_polar>
            <polar>47.3349</polar>
          </relative_asa>
          <depth_index>
            <average>0.161765</average>
            <average_deviation>0.457541</average_deviation>
            <average_side_chain>0</average_side_chain>
            <average_side_chain_deviation>0</average_side_chain_deviation>
            <maximum>1.45589</maximum>
            <minimum>0</minimum>
          </depth_index>
          <protrusion_index>
            <average>0.98621</average>
            <average_deviation>0.220461</average_deviation>
            <average_side_chain>1.11776</average_side_chain>
            <average_side_chain_deviation>0.214628</average_side_chain_deviation>
            <maximum>1.48092</maximum>
            <minimum>0.766081</minimum>
          </protrusion_index>
        </residue>
        <residue>
          <name>TYR</name>
          <serial_id>271</serial_id>
          <asa>
            <total>13.8041</total>
            <backbone>2.3134</backbone>
            <side_chain>11.4907</side_chain>
            <non_polar>13.1421</non_polar>
            <polar>0.662</polar>
          </asa>
          <relative_asa>
            <total>6.47441</total>
            <backbone>6.88717</backbone>
            <side_chain>6.39723</side_chain>
            <non_polar>9.12836</non_polar>
            <polar>0.955957</polar>
          </relative_asa>
          <depth_index>
            <average>0.955148</average>
            <average_deviation>1.01385</average_deviation>
            <average_side_chain>0.941434</average_side_chain>
            <average_side_chain_deviation>1.00565</average_side_chain_deviation>
            <maximum>2.39979</maximum>
            <minimum>0</minimum>
          </depth_index>
          <protrusion_index>
            <average>0.161608</average>
            <average_deviation>0.156738</average_deviation>
            <average_side_chain>0.0700325</average_side_chain>
            <average_side_chain_deviation>0.0630739</average_side_chain_deviation>
            <maximum>0.532335</maximum>
            <minimum>0</minimum>
          </protrusion_index>
        </residue>
        <residue>
          <name>MET</name>
          <serial_id>272</serial_id>
          <asa>
            <total>0</total>
            <backbone>0</backbone>
            <side_chain>0</side_chain>
            <non_polar>0</non_polar>
            <polar>0</polar>
          </asa>
          <relative_asa>
            <total>0</total>
            <backbone>0</backbone>
            <side_chain>0</side_chain>
            <non_polar>0</non_polar>
            <polar>0</polar>
          </relative_asa>
          <depth_index>
            <average>3.4326</average>
            <average_deviation>0.766375</average_deviation>
            <average_side_chain>4.00431</average_side_chain>
            <average_side_chain_deviation>0.454642</average_side_chain_deviation>
            <maximum>4.77048</maximum>
            <minimum>2.44271</minimum>
          </depth_index>
          <protrusion_index>
            <average>0.157846</average>
            <average_deviation>0.101609</average_deviation>
            <average_side_chain>0.0725781</average_side_chain>
            <average_side_chain_deviation>0.0520396</average_side_chain_deviation>
            <maximum>0.335882</maximum>
            <minimum>0.0116385</minimum>
          </protrusion_index>
        </residue>
        <residue>
          <name>ARG</name>
          <serial_id>273</serial_id>
          <asa>
            <total>135.251</total>
            <backbone>21.1408</backbone>
            <side_chain>114.11</side_chain>
            <non_polar>53.6346</non_polar>
            <polar>81.616</polar>
          </asa>
          <relative_asa>
            <total>58.045</total>
            <backbone>57.3543</backbone>
            <side_chain>58.1748</side_chain>
            <non_polar>62.149</non_polar>
            <polar>55.6308</polar>
          </relative_asa>
          <depth_index>
            <average>0.132604</average>
            <average_deviation>0.41933</average_deviation>
            <average_side_chain>0</average_side_chain>
            <average_side_chain_deviation>0</average_side_chain_deviation>
            <maximum>1.45864</maximum>
            <minimum>0</minimum>
          </depth_index>
          <protrusion_index>
            <average>1.08457</average>
            <average_deviation>0.360784</average_deviation>
            <average_side_chain>1.313</average_side_chain>
            <average_side_chain_deviation>0.225004</average_side_chain_deviation>
            <maximum>1.60497</maximum>
            <minimum>0.499263</minimum>
          </protrusion_index>
        </residue>
        <residue>
          <name>THR</name>
          <serial_id>274</serial_id>
          <asa>
            <total>87.2947</total>
            <backbone>10.8111</backbone>
            <side_chain>76.4836</side_chain>
            <non_polar>68.8545</non_polar>
            <polar>18.4402</polar>
          </asa>
          <relative_asa>
            <total>63.91</total>
            <backbone>31.667</backbone>
            <side_chain>74.6546</side_chain>
            <non_polar>85.6506</non_polar>
            <polar>32.8117</polar>
          </relative_asa>
          <depth_index>
            <average>0.190097</average>
            <average_deviation>0.465641</average_deviation>
            <average_side_chain>0</average_side_chain>
            <average_side_chain_deviation>0</average_side_chain_deviation>
            <maximum>1.33068</maximum>
            <minimum>0</minimum>
          </depth_index>
          <protrusion_index>
            <average>0.868105</average>
            <average_deviation>0.269143</average_deviation>
            <average_side_chain>1.04091</average_side_chain>
            <average_side_chain_deviation>0.321365</average_side_chain_deviation>
            <maximum>1.45174</maximum>
            <minimum>0.66718</minimum>
          </protrusion_index>
        </residue>
        <residue>
          <name>GLY</name>
          <serial_id>275</serial_id>
          <asa>
            <total>2.7251</total>
            <backbone>2.7251</backbone>
            <side_chain>0</side_chain>
            <non_polar>2.0343</non_polar>
            <polar>0.6908</polar>
          </asa>
          <relative_asa>
            <total>3.38354</total>
            <backbone>3.38354</backbone>
            <side_chain>0</side_chain>
            <non_polar>4.77199</non_polar>
            <polar>1.82173</polar>
          </relative_asa>
          <depth_index>
            <average>0.307649</average>
            <average_deviation>0.532864</average_deviation>
            <average_side_chain>0</average_side_chain>
            <average_side_chain_deviation>0</average_side_chain_deviation>
            <maximum>1.2306</maximum>
            <minimum>0</minimum>
          </depth_index>
          <protrusion_index>
            <average>0.32071</average>
            <average_deviation>0.0732425</average_deviation>
            <average_side_chain>0</average_side_chain>
            <average_side_chain_deviation>0</average_side_chain_deviation>
            <maximum>0.447205</maximum>
            <minimum>0.270717</minimum>
          </protrusion_index>
        </residue>
        <residue>
          <name>GLU</name>
          <serial_id>276</serial_id>
          <asa>
            <total>43.5535</total>
            <backbone>6.2092</backbone>
            <side_chain>37.3443</side_chain>
            <non_polar>20.0361</non_polar>
            <polar>23.5174</polar>
          </asa>
          <relative_asa>
            <total>25.3912</total>
            <backbone>17.3684</backbone>
            <side_chain>27.5056</side_chain>
            <non_polar>28.3316</non_polar>
            <polar>23.3284</polar>
          </relative_asa>
          <depth_index>
            <average>0.298983</average>
            <average_deviation>0.561935</average_deviation>
            <average_side_chain>0</average_side_chain>
            <average_side_chain_deviation>0</average_side_chain_deviation>
            <maximum>1.45972</maximum>
            <minimum>0</minimum>
          </depth_index>
          <protrusion_index>
            <average>0.350946</average>
            <average_deviation>0.205946</average_deviation>
            <average_side_chain>0.474406</average_side_chain>
            <average_side_chain_deviation>0.199509</average_side_chain_deviation>
            <maximum>0.828048</maximum>
            <minimum>0.126473</minimum>
          </protrusion_index>
        </residue>
        <residue>
          <name>GLY</name>
          <serial_id>277</serial_id>
          <asa>
            <total>0</total>
            <backbone>0</backbone>
            <side_chain>0</side_chain>
            <non_polar>0</non_polar>
            <polar>0</polar>
          </asa>
          <relative_asa>
            <total>0</total>
            <backbone>0</backbone>
            <side_chain>0</side_chain>
            <non_polar>0</non_polar>
            <polar>0</polar>
          </relative_asa>
          <depth_index>
            <average>3.19017</average>
            <average_deviation>0.703478</average_deviation>
            <average_side_chain>0</average_side_chain>
            <average_side_chain_deviation>0</average_side_chain_deviation>
            <maximum>3.9573</maximum>
            <minimum>2.25399</minimum>
          </depth_index>
          <protrusion_index>
            <average>0.0145649</average>
            <average_deviation>0.0146753</average_deviation>
            <average_side_chain>0</average_side_chain>
            <average_side_chain_deviation>0</average_side_chain_deviation>
            <maximum>0.0316709</maximum>
            <minimum>0</minimum>
          </protrusion_index>
        </residue>
        <residue>
          <name>PHE</name>
          <serial_id>278</serial_id>
          <asa>
            <total>0</total>
            <backbone>0</backbone>
            <side_chain>0</side_chain>
            <non_polar>0</non_polar>
            <polar>0</polar>
          </asa>
          <relative_asa>
            <total>0</total>
            <backbone>0</backbone>
            <side_chain>0</side_chain>
            <non_polar>0</non_polar>
            <polar>0</polar>
          </relative_asa>
          <depth_index>
            <average>3.99054</average>
            <average_deviation>0.375947</average_deviation>
            <average_side_chain>4.07468</average_side_chain>
            <average_side_chain_deviation>0.432763</average_side_chain_deviation>
            <maximum>4.9864</maximum>
            <minimum>3.62149</minimum>
          </depth_index>
          <protrusion_index>
            <average>0.00816033</average>
            <average_deviation>0.00874018</average_deviation>
            <average_side_chain>0.00665736</average_side_chain>
            <average_side_chain_deviation>0.00633492</average_side_chain_deviation>
            <maximum>0.0265888</maximum>
            <minimum>0</minimum>
          </protrusion_index>
        </residue>
        <residue>
          <name>LEU</name>
          <serial_id>279</serial_id>
          <asa>
            <total>0.2017</total>
            <backbone>0</backbone>
            <side_chain>0.2017</side_chain>
            <non_polar>0.2017</non_polar>
            <polar>0</polar>
          </asa>
          <relative_asa>
            <total>0.113397</total>
            <backbone>0</backbone>
            <side_chain>0.138921</side_chain>
            <non_polar>0.134377</non_polar>
            <polar>0</polar>
          </relative_asa>
          <depth_index>
            <average>1.97955</average>
            <average_deviation>0.874715</average_deviation>
            <average_side_chain>1.62373</average_side_chain>
            <average_side_chain_deviation>1.0163</average_side_chain_deviation>
            <maximum>2.86537</maximum>
            <minimum>0</minimum>
          </depth_index>
          <protrusion_index>
            <average>0.00291557</average>
            <average_deviation>0.00561526</average_deviation>
            <average_side_chain>0</average_side_chain>
            <average_side_chain_deviation>0</average_side_chain_deviation>
            <maximum>0.0165733</maximum>
            <minimum>0</minimum>
          </protrusion_index>
        </residue>
        <residue>
          <name>CYS</name>
          <serial_id>280</serial_id>
          <asa>
            <total>2.1435</total>
            <backbone>0</backbone>
            <side_chain>2.1435</side_chain>
            <non_polar>2.1435</non_polar>
            <polar>0</polar>
          </asa>
          <relative_asa>
            <total>1.63053</total>
            <backbone>0</backbone>
            <side_chain>2.24827</side_chain>
            <non_polar>2.05967</non_polar>
            <polar>0</polar>
          </relative_asa>
          <depth_index>
            <average>1.56534</average>
            <average_deviation>1.18012</average_deviation>
            <average_side_chain>0</average_side_chain>
            <average_side_chain_deviation>0</average_side_chain_deviation>
            <maximum>2.88612</maximum>
            <minimum>0</minimum>
          </depth_index>
          <protrusion_index>
            <average>0.00193974</average>
            <average_deviation>0.0043374</average_deviation>
            <average_side_chain>0</average_side_chain>
            <average_side_chain_deviation>0</average_side_chain_deviation>
            <maximum>0.0116385</maximum>
            <minimum>0</minimum>
          </protrusion_index>
        </residue>
        <residue>
          <name>VAL</name>
          <serial_id>281</serial_id>
          <asa>
            <total>0</total>
            <backbone>0</backbone>
            <side_chain>0</side_chain>
            <non_polar>0</non_polar>
            <polar>0</polar>
          </asa>
          <relative_asa>
            <total>0</total>
            <backbone>0</backbone>
            <side_chain>0</side_chain>
            <non_polar>0</non_polar>
            <polar>0</polar>
          </relative_asa>
          <depth_index>
            <average>4.31551</average>
            <average_deviation>0.628968</average_deviation>
            <average_side_chain>4.90356</average_side_chain>
            <average_side_chain_deviation>0.326786</average_side_chain_deviation>
            <maximum>5.31442</maximum>
            <minimum>3.42199</minimum>
          </depth_index>
          <protrusion_index>
            <average>0</average>
            <average_deviation>0</average_deviation>
            <average_side_chain>0</average_side_chain>
            <average_side_chain_deviation>0</average_side_chain_deviation>
            <maximum>0</maximum>
            <minimum>0</minimum>
          </protrusion_index>
        </residue>
        <residue>
          <name>PHE</name>
          <serial_id>282</serial_id>
          <asa>
            <total>0</total>
            <backbone>0</backbone>
            <side_chain>0</side_chain>
            <non_polar>0</non_polar>
            <polar>0</polar>
          </asa>
          <relative_asa>
            <total>0</total>
            <backbone>0</backbone>
            <side_chain>0</side_chain>
            <non_polar>0</non_polar>
            <polar>0</polar>
          </relative_asa>
          <depth_index>
            <average>4.14282</average>
            <average_deviation>0.431621</average_deviation>
            <average_side_chain>4.06865</average_side_chain>
            <average_side_chain_deviation>0.374751</average_side_chain_deviation>
            <maximum>4.83815</maximum>
            <minimum>3.60017</minimum>
          </depth_index>
          <protrusion_index>
            <average>0</average>
            <average_deviation>0</average_deviation>
            <average_side_chain>0</average_side_chain>
            <average_side_chain_deviation>0</average_side_chain_deviation>
            <maximum>0</maximum>
            <minimum>0</minimum>
          </protrusion_index>
        </residue>
        <residue>
          <name>ALA</name>
          <serial_id>283</serial_id>
          <asa>
            <total>1.1745</total>
            <backbone>0</backbone>
            <side_chain>1.1745</side_chain>
            <non_polar>1.1745</non_polar>
            <polar>0</polar>
          </asa>
          <relative_asa>
            <total>1.09521</total>
            <backbone>0</backbone>
            <side_chain>1.83745</side_chain>
            <non_polar>1.54418</non_polar>
            <polar>0</polar>
          </relative_asa>
          <depth_index>
            <average>1.92646</average>
            <average_deviation>1.09173</average_deviation>
            <average_side_chain>0</average_side_chain>
            <average_side_chain_deviation>0</average_side_chain_deviation>
            <maximum>3.13718</maximum>
            <minimum>0</minimum>
          </depth_index>
          <protrusion_index>
            <average>0.0513376</average>
            <average_deviation>0.0582169</average_deviation>
            <average_side_chain>0.157764</average_side_chain>
            <average_side_chain_deviation>0</average_side_chain_deviation>
            <maximum>0.157764</maximum>
            <minimum>0.00191117</minimum>
          </protrusion_index>
        </residue>
        <residue>
          <name>ILE</name>
          <serial_id>284</serial_id>
          <asa>
            <total>0.4926</total>
            <backbone>0</backbone>
            <side_chain>0.4926</side_chain>
            <non_polar>0.4926</non_polar>
            <polar>0</polar>
          </asa>
          <relative_asa>
            <total>0.284083</total>
            <backbone>0</backbone>
            <side_chain>0.346097</side_chain>
            <non_polar>0.334283</non_polar>
            <polar>0</polar>
          </relative_asa>
          <depth_index>
            <average>1.92933</average>
            <average_deviation>1.31055</average_deviation>
            <average_side_chain>0.759355</average_side_chain>
            <average_side_chain_deviation>0.759369</average_side_chain_deviation>
            <maximum>3.45269</maximum>
            <minimum>0</minimum>
          </depth_index>
          <protrusion_index>
            <average>0.150089</average>
            <average_deviation>0.125635</average_deviation>
            <average_side_chain>0.155955</average_side_chain>
            <average_side_chain_deviation>0.140522</average_side_chain_deviation>
            <maximum>0.371036</maximum>
            <minimum>0</minimum>
          </protrusion_index>
        </residue>
        <residue>
          <name>ASN</name>
          <serial_id>285</serial_id>
          <asa>
            <total>54.4398</total>
            <backbone>18.3835</backbone>
            <side_chain>36.0563</side_chain>
            <non_polar>3.0916</non_polar>
            <polar>51.3482</polar>
          </asa>
          <relative_asa>
            <total>36.0887</total>
            <backbone>50.421</backbone>
            <side_chain>31.5205</side_chain>
            <non_polar>7.22843</non_polar>
            <polar>47.5094</polar>
          </relative_asa>
          <depth_index>
            <average>0.653269</average>
            <average_deviation>0.902267</average_deviation>
            <average_side_chain>0</average_side_chain>
            <average_side_chain_deviation>0</average_side_chain_deviation>
            <maximum>2.46223</maximum>
            <minimum>0</minimum>
          </depth_index>
          <protrusion_index>
            <average>0.510704</average>
            <average_deviation>0.168547</average_deviation>
            <average_side_chain>0.56186</average_side_chain>
            <average_side_chain_deviation>0.171993</average_side_chain_deviation>
            <maximum>0.828048</maximum>
            <minimum>0.263015</minimum>
          </protrusion_index>
        </residue>
        <residue>
          <name>ASN</name>
          <serial_id>286</serial_id>
          <asa>
            <total>46.8431</total>
            <backbone>3.8048</backbone>
            <side_chain>43.0383</side_chain>
            <non_polar>16.1084</non_polar>
            <polar>30.7347</polar>
          </asa>
          <relative_asa>
            <total>31.0528</total>
            <backbone>10.4355</backbone>
            <side_chain>37.6242</side_chain>
            <non_polar>37.6628</non_polar>
            <polar>28.437</polar>
          </relative_asa>
          <depth_index>
            <average>0.629831</average>
            <average_deviation>0.850665</average_deviation>
            <average_side_chain>0</average_side_chain>
            <average_side_chain_deviation>0</average_side_chain_deviation>
            <maximum>2.25177</maximum>
            <minimum>0</minimum>
          </depth_index>
          <protrusion_index>
            <average>0.31787</average>
            <average_deviation>0.0518464</average_deviation>
            <average_side_chain>0.320162</average_side_chain>
            <average_side_chain_deviation>0.0660462</average_side_chain_deviation>
            <maximum>0.41767</maximum>
            <minimum>0.233121</minimum>
          </protrusion_index>
        </residue>
        <residue>
          <name>THR</name>
          <serial_id>287</serial_id>
          <asa>
            <total>63.0586</total>
            <backbone>4.2406</backbone>
            <side_chain>58.818</side_chain>
            <non_polar>50.3449</non_polar>
            <polar>12.7137</polar>
          </asa>
          <relative_asa>
            <total>46.1663</total>
            <backbone>12.4212</backbone>
            <side_chain>57.4114</side_chain>
            <non_polar>62.6258</non_polar>
            <polar>22.6222</polar>
          </relative_asa>
          <depth_index>
            <average>0.720469</average>
            <average_deviation>0.873576</average_deviation>
            <average_side_chain>0</average_side_chain>
            <average_side_chain_deviation>0</average_side_chain_deviation>
            <maximum>2.25185</maximum>
            <minimum>0</minimum>
          </depth_index>
          <protrusion_index>
            <average>0.784657</average>
            <average_deviation>0.162855</average_deviation>
            <average_side_chain>0.962383</average_side_chain>
            <average_side_chain_deviation>0.0713885</average_side_chain_deviation>
            <maximum>1.06334</maximum>
            <minimum>0.603058</minimum>
          </protrusion_index>
        </residue>
        <residue>
          <name>LYS</name>
          <serial_id>288</serial_id>
          <asa>
            <total>100.426</total>
            <backbone>3.4525</backbone>
            <side_chain>96.9738</side_chain>
            <non_polar>71.6801</non_polar>
            <polar>28.7462</polar>
          </asa>
          <relative_asa>
            <total>51.2013</total>
            <backbone>9.71167</backbone>
            <side_chain>60.386</side_chain>
            <non_polar>58.0171</non_polar>
            <polar>39.6008</polar>
          </relative_asa>
          <depth_index>
            <average>0.397448</average>
            <average_deviation>0.774376</average_deviation>
            <average_side_chain>0</average_side_chain>
            <average_side_chain_deviation>0</average_side_chain_deviation>
            <maximum>2.24733</maximum>
            <minimum>0</minimum>
          </depth_index>
          <protrusion_index>
            <average>0.703883</average>
            <average_deviation>0.136437</average_deviation>
            <average_side_chain>0.79219</average_side_chain>
            <average_side_chain_deviation>0.0940321</average_side_chain_deviation>
            <maximum>0.929607</maximum>
            <minimum>0.457325</minimum>
          </protrusion_index>
        </residue>
        <residue>
          <name>SER</name>
          <serial_id>289</serial_id>
          <asa>
            <total>0.3524</total>
            <backbone>0.3524</backbone>
            <side_chain>0</side_chain>
            <non_polar>0.1028</non_polar>
            <polar>0.2496</polar>
          </asa>
          <relative_asa>
            <total>0.305637</total>
            <backbone>0.862457</backbone>
            <side_chain>0</side_chain>
            <non_polar>0.194219</non_polar>
            <polar>0.400192</polar>
          </relative_asa>
          <depth_index>
            <average>0.864815</average>
            <average_deviation>0.937008</average_deviation>
            <average_side_chain>1.97945</average_side_chain>
            <average_side_chain_deviation>0.450563</average_side_chain_deviation>
            <maximum>2.43001</maximum>
            <minimum>0</minimum>
          </depth_index>
          <protrusion_index>
            <average>0.203201</average>
            <average_deviation>0.0851122</average_deviation>
            <average_side_chain>0.148204</average_side_chain>
            <average_side_chain_deviation>0.0031631</average_side_chain_deviation>
            <maximum>0.380116</maximum>
            <minimum>0.138784</minimum>
          </protrusion_index>
        </residue>
        <residue>
          <name>PHE</name>
          <serial_id>290</serial_id>
          <asa>
            <total>14.6645</total>
            <backbone>0</backbone>
            <side_chain>14.6645</side_chain>
            <non_polar>14.6645</non_polar>
            <polar>0</polar>
          </asa>
          <relative_asa>
            <total>7.29831</total>
            <backbone>0</backbone>
            <side_chain>8.76749</side_chain>
            <non_polar>8.42013</non_polar>
            <polar>0</polar>
          </relative_asa>
          <depth_index>
            <average>1.63275</average>
            <average_deviation>1.09421</average_deviation>
            <average_side_chain>1.0998</average_side_chain>
            <average_side_chain_deviation>1.03485</average_side_chain_deviation>
            <maximum>2.79513</maximum>
            <minimum>0</minimum>
          </depth_index>
          <protrusion_index>
            <average>0.145089</average>
            <average_deviation>0.0725869</average_deviation>
            <average_side_chain>0.12388</average_side_chain>
            <average_side_chain_deviation>0.0779235</average_side_chain_deviation>
            <maximum>0.225868</maximum>
            <minimum>0</minimum>
          </protrusion_index>
        </residue>
        <residue>
          <name>GLU</name>
          <serial_id>291</serial_id>
          <asa>
            <total>87.9366</total>
            <backbone>7.3329</backbone>
            <side_chain>80.6037</side_chain>
            <non_polar>36.8392</non_polar>
            <polar>51.0974</polar>
          </asa>
          <relative_asa>
            <total>51.266</total>
            <backbone>20.5116</backbone>
            <side_chain>59.3678</side_chain>
            <non_polar>52.0916</non_polar>
            <polar>50.6868</polar>
          </relative_asa>
          <depth_index>
            <average>0.1622</average>
            <average_deviation>0.45877</average_deviation>
            <average_side_chain>0</average_side_chain>
            <average_side_chain_deviation>0</average_side_chain_deviation>
            <maximum>1.4598</maximum>
            <minimum>0</minimum>
          </depth_index>
          <protrusion_index>
            <average>0.976722</average>
            <average_deviation>0.408204</average_deviation>
            <average_side_chain>1.28656</average_side_chain>
            <average_side_chain_deviation>0.273284</average_side_chain_deviation>
            <maximum>1.74207</maximum>
            <minimum>0.41767</minimum>
          </protrusion_index>
        </residue>
        <residue>
          <name>ASP</name>
          <serial_id>292</serial_id>
          <asa>
            <total>31.0939</total>
            <backbone>0.116</backbone>
            <side_chain>30.9779</side_chain>
            <non_polar>11.7514</non_polar>
            <polar>19.3425</polar>
          </asa>
          <relative_asa>
            <total>21.584</total>
            <backbone>0.320885</backbone>
            <side_chain>28.7072</side_chain>
            <non_polar>23.7067</non_polar>
            <polar>20.4704</polar>
          </relative_asa>
          <depth_index>
            <average>0.655513</average>
            <average_deviation>0.892482</average_deviation>
            <average_side_chain>0</average_side_chain>
            <average_side_chain_deviation>0</average_side_chain_deviation>
            <maximum>2.39374</maximum>
            <minimum>0</minimum>
          </depth_index>
          <protrusion_index>
            <average>0.339666</average>
            <average_deviation>0.0817614</average_deviation>
            <average_side_chain>0.323526</average_side_chain>
            <average_side_chain_deviation>0.0788389</average_side_chain_deviation>
            <maximum>0.477997</maximum>
            <minimum>0.233121</minimum>
          </protrusion_index>
        </residue>
        <residue>
          <name>ILE</name>
          <serial_id>293</serial_id>
          <asa>
            <total>0.9891</total>
            <backbone>0.471</backbone>
            <side_chain>0.5181</side_chain>
            <non_polar>0.5181</non_polar>
            <polar>0.471</polar>
          </asa>
          <relative_asa>
            <total>0.570415</total>
            <backbone>1.51544</backbone>
            <side_chain>0.364013</side_chain>
            <non_polar>0.351588</non_polar>
            <polar>1.80876</polar>
          </relative_asa>
          <depth_index>
            <average>1.26084</average>
            <average_deviation>1.06302</average_deviation>
            <average_side_chain>1.00903</average_side_chain>
            <average_side_chain_deviation>1.06668</average_side_chain_deviation>
            <maximum>2.50728</maximum>
            <minimum>0</minimum>
          </depth_index>
          <protrusion_index>
            <average>0.0913393</average>
            <average_deviation>0.0668174</average_deviation>
            <average_side_chain>0.029166</average_side_chain>
            <average_side_chain_deviation>0.0237066</average_side_chain_deviation>
            <maximum>0.184077</maximum>
            <minimum>0</minimum>
          </protrusion_index>
        </residue>
        <residue>
          <name>HIS</name>
          <serial_id>294</serial_id>
          <asa>
            <total>61.1325</total>
            <backbone>1.9823</backbone>
            <side_chain>59.1502</side_chain>
            <non_polar>41.1452</non_polar>
            <polar>19.9873</polar>
          </asa>
          <relative_asa>
            <total>33.7879</total>
            <backbone>5.68972</backbone>
            <side_chain>40.4889</side_chain>
            <non_polar>38.7176</non_polar>
            <polar>26.7711</polar>
          </relative_asa>
          <depth_index>
            <average>0.633995</average>
            <average_deviation>0.816333</average_deviation>
            <average_side_chain>0.220279</average_side_chain>
            <average_side_chain_deviation>0.492559</average_side_chain_deviation>
            <maximum>2.24728</maximum>
            <minimum>0</minimum>
          </depth_index>
          <protrusion_index>
            <average>0.547123</average>
            <average_deviation>0.145272</average_deviation>
            <average_side_chain>0.602044</average_side_chain>
            <average_side_chain_deviation>0.14399</average_side_chain_deviation>
            <maximum>0.781175</maximum>
            <minimum>0.302485</minimum>
          </protrusion_index>
        </residue>
        <residue>
          <name>GLN</name>
          <serial_id>295</serial_id>
          <asa>
            <total>101.504</total>
            <backbone>1.1377</backbone>
            <side_chain>100.366</side_chain>
            <non_polar>35.5084</non_polar>
            <polar>65.9951</polar>
          </asa>
          <relative_asa>
            <total>57.0276</total>
            <backbone>3.22843</backbone>
            <side_chain>70.3039</side_chain>
            <non_polar>56.5601</non_polar>
            <polar>57.2824</polar>
          </relative_asa>
          <depth_index>
            <average>0.557698</average>
            <average_deviation>0.826929</average_deviation>
            <average_side_chain>0</average_side_chain>
            <average_side_chain_deviation>0</average_side_chain_deviation>
            <maximum>2.2566</maximum>
            <minimum>0</minimum>
          </depth_index>
          <protrusion_index>
            <average>0.669886</average>
            <average_deviation>0.21915</average_deviation>
            <average_side_chain>0.824785</average_side_chain>
            <average_side_chain_deviation>0.168044</average_side_chain_deviation>
            <maximum>1.04311</maximum>
            <minimum>0.389317</minimum>
          </protrusion_index>
        </residue>
        <residue>
          <name>TYR</name>
          <serial_id>296</serial_id>
          <asa>
            <total>10.3541</total>
            <backbone>0.1674</backbone>
            <side_chain>10.1867</side_chain>
            <non_polar>9.3132</non_polar>
            <polar>1.0409</polar>
          </asa>
          <relative_asa>
            <total>4.85629</total>
            <backbone>0.498363</backbone>
            <side_chain>5.67125</side_chain>
            <non_polar>6.46885</non_polar>
            <polar>1.5031</polar>
          </relative_asa>
          <depth_index>
            <average>0.566169</average>
            <average_deviation>0.833896</average_deviation>
            <average_side_chain>0.360406</average_side_chain>
            <average_side_chain_deviation>0.625135</average_side_chain_deviation>
            <maximum>2.39045</maximum>
            <minimum>0</minimum>
          </depth_index>
          <protrusion_index>
            <average>0.106816</average>
            <average_deviation>0.0740596</average_deviation>
            <average_side_chain>0.0722021</average_side_chain>
            <average_side_chain_deviation>0.0490156</average_side_chain_deviation>
            <maximum>0.286404</maximum>
            <minimum>0.0265888</minimum>
          </protrusion_index>
        </residue>
        <residue>
          <name>ARG</name>
          <serial_id>297</serial_id>
          <asa>
            <total>50.2696</total>
            <backbone>0</backbone>
            <side_chain>50.2696</side_chain>
            <non_polar>2.2517</non_polar>
            <polar>48.0179</polar>
          </asa>
          <relative_asa>
            <total>21.574</total>
            <backbone>0</backbone>
            <side_chain>25.6281</side_chain>
            <non_polar>2.60915</non_polar>
            <polar>32.7298</polar>
          </relative_asa>
          <depth_index>
            <average>0.806863</average>
            <average_deviation>0.938979</average_deviation>
            <average_side_chain>0.189623</average_side_chain>
            <average_side_chain_deviation>0.46448</average_side_chain_deviation>
            <maximum>2.42187</maximum>
            <minimum>0</minimum>
          </depth_index>
          <protrusion_index>
            <average>0.283904</average>
            <average_deviation>0.175286</average_deviation>
            <average_side_chain>0.345718</average_side_chain>
            <average_side_chain_deviation>0.19139</average_side_chain_deviation>
            <maximum>0.708176</maximum>
            <minimum>0.126473</minimum>
          </protrusion_index>
        </residue>
        <residue>
          <name>GLU</name>
          <serial_id>298</serial_id>
          <asa>
            <total>72.9306</total>
            <backbone>3.3598</backbone>
            <side_chain>69.5708</side_chain>
            <non_polar>23.2167</non_polar>
            <polar>49.7139</polar>
          </asa>
          <relative_asa>
            <total>42.5177</total>
            <backbone>9.39804</backbone>
            <side_chain>51.2417</side_chain>
            <non_polar>32.829</non_polar>
            <polar>49.3145</polar>
          </relative_asa>
          <depth_index>
            <average>0.299017</average>
            <average_deviation>0.56203</average_deviation>
            <average_side_chain>0</average_side_chain>
            <average_side_chain_deviation>0</average_side_chain_deviation>
            <maximum>1.46056</maximum>
            <minimum>0</minimum>
          </depth_index>
          <protrusion_index>
            <average>0.879014</average>
            <average_deviation>0.264425</average_deviation>
            <average_side_chain>1.08779</average_side_chain>
            <average_side_chain_deviation>0.15688</average_side_chain_deviation>
            <maximum>1.26519</maximum>
            <minimum>0.510127</minimum>
          </protrusion_index>
        </residue>
        <residue>
          <name>GLN</name>
          <serial_id>299</serial_id>
          <asa>
            <total>27.0744</total>
            <backbone>0</backbone>
            <side_chain>27.0744</side_chain>
            <non_polar>8.0863</non_polar>
            <polar>18.9881</polar>
          </asa>
          <relative_asa>
            <total>15.2112</total>
            <backbone>0</backbone>
            <side_chain>18.965</side_chain>
            <non_polar>12.8804</non_polar>
            <polar>16.4813</polar>
          </relative_asa>
          <depth_index>
            <average>1.05569</average>
            <average_deviation>1.24597</average_deviation>
            <average_side_chain>0</average_side_chain>
            <average_side_chain_deviation>0</average_side_chain_deviation>
            <maximum>3.20456</maximum>
            <minimum>0</minimum>
          </depth_index>
          <protrusion_index>
            <average>0.351728</average>
            <average_deviation>0.0439752</average_deviation>
            <average_side_chain>0.347105</average_side_chain>
            <average_side_chain_deviation>0.0338668</average_side_chain_deviation>
            <maximum>0.437224</maximum>
            <minimum>0.286404</minimum>
          </protrusion_index>
        </residue>
        <residue>
          <name>ILE</name>
          <serial_id>300</serial_id>
          <asa>
            <total>0</total>
            <backbone>0</backbone>
            <side_chain>0</side_chain>
            <non_polar>0</non_polar>
            <polar>0</polar>
          </asa>
          <relative_asa>
            <total>0</total>
            <backbone>0</backbone>
            <side_chain>0</side_chain>
            <non_polar>0</non_polar>
            <polar>0</polar>
          </relative_asa>
          <depth_index>
            <average>3.91806</average>
            <average_deviation>0.723272</average_deviation>
            <average_side_chain>4.44827</average_side_chain>
            <average_side_chain_deviation>0.424302</average_side_chain_deviation>
            <maximum>4.97988</maximum>
            <minimum>3.01852</minimum>
          </depth_index>
          <protrusion_index>
            <average>0.083543</average>
            <average_deviation>0.0863711</average_deviation>
            <average_side_chain>0.00538912</average_side_chain>
            <average_side_chain_deviation>0.00933423</average_side_chain_deviation>
            <maximum>0.218699</maximum>
            <minimum>0</minimum>
          </protrusion_index>
        </residue>
        <residue>
          <name>LYS</name>
          <serial_id>301</serial_id>
          <asa>
            <total>54.041</total>
            <backbone>3.5489</backbone>
            <side_chain>50.4921</side_chain>
            <non_polar>21.4105</non_polar>
            <polar>32.6305</polar>
          </asa>
          <relative_asa>
            <total>27.5523</total>
            <backbone>9.98284</backbone>
            <side_chain>31.4416</side_chain>
            <non_polar>17.3294</non_polar>
            <polar>44.9518</polar>
          </relative_asa>
          <depth_index>
            <average>0.441995</average>
            <average_deviation>0.855873</average_deviation>
            <average_side_chain>0</average_side_chain>
            <average_side_chain_deviation>0</average_side_chain_deviation>
            <maximum>2.4574</maximum>
            <minimum>0</minimum>
          </depth_index>
          <protrusion_index>
            <average>0.577523</average>
            <average_deviation>0.160425</average_deviation>
            <average_side_chain>0.595611</average_side_chain>
            <average_side_chain_deviation>0.178144</average_side_chain_deviation>
            <maximum>0.894523</maximum>
            <minimum>0.353231</minimum>
          </protrusion_index>
        </residue>
        <residue>
          <name>ARG</name>
          <serial_id>302</serial_id>
          <asa>
            <total>161.967</total>
            <backbone>24.7995</backbone>
            <side_chain>137.167</side_chain>
            <non_polar>71.9902</non_polar>
            <polar>89.9768</polar>
          </asa>
          <relative_asa>
            <total>69.5108</total>
            <backbone>67.2802</backbone>
            <side_chain>69.9299</side_chain>
            <non_polar>83.4185</non_polar>
            <polar>61.3297</polar>
          </relative_asa>
          <depth_index>
            <average>0.111907</average>
            <average_deviation>0.353881</average_deviation>
            <average_side_chain>0</average_side_chain>
            <average_side_chain_deviation>0</average_side_chain_deviation>
            <maximum>1.23098</maximum>
            <minimum>0</minimum>
          </depth_index>
          <protrusion_index>
            <average>1.23344</average>
            <average_deviation>0.398494</average_deviation>
            <average_side_chain>1.47666</average_side_chain>
            <average_side_chain_deviation>0.27454</average_side_chain_deviation>
            <maximum>1.85476</maximum>
            <minimum>0.603058</minimum>
          </protrusion_index>
        </residue>
        <residue>
          <name>VAL</name>
          <serial_id>303</serial_id>
          <asa>
            <total>28.0783</total>
            <backbone>23.7655</backbone>
            <side_chain>4.3128</side_chain>
            <non_polar>11.166</non_polar>
            <polar>16.9123</polar>
          </asa>
          <relative_asa>
            <total>18.8016</total>
            <backbone>75.8554</backbone>
            <side_chain>3.65461</side_chain>
            <non_polar>9.04642</non_polar>
            <polar>65.2733</polar>
          </relative_asa>
          <depth_index>
            <average>0.601284</average>
            <average_deviation>0.699026</average_deviation>
            <average_side_chain>0.505721</average_side_chain>
            <average_side_chain_deviation>0.715198</average_side_chain_deviation>
            <maximum>1.51716</maximum>
            <minimum>0</minimum>
          </depth_index>
          <protrusion_index>
            <average>0.608917</average>
            <average_deviation>0.154829</average_deviation>
            <average_side_chain>0.447624</average_side_chain>
            <average_side_chain_deviation>0.0246299</average_side_chain_deviation>
            <maximum>0.877455</maximum>
            <minimum>0.41767</minimum>
          </protrusion_index>
        </residue>
        <residue>
          <name>LYS</name>
          <serial_id>304</serial_id>
          <asa>
            <total>58.3362</total>
            <backbone>26.1776</backbone>
            <side_chain>32.1586</side_chain>
            <non_polar>32.7707</non_polar>
            <polar>25.5655</polar>
          </asa>
          <relative_asa>
            <total>29.7421</total>
            <backbone>73.636</backbone>
            <side_chain>20.0253</side_chain>
            <non_polar>26.5242</non_polar>
            <polar>35.219</polar>
          </relative_asa>
          <depth_index>
            <average>0.331242</average>
            <average_deviation>0.619838</average_deviation>
            <average_side_chain>0.303725</average_side_chain>
            <average_side_chain_deviation>0.60745</average_side_chain_deviation>
            <maximum>1.51863</maximum>
            <minimum>0</minimum>
          </depth_index>
          <protrusion_index>
            <average>0.540603</average>
            <average_deviation>0.323024</average_deviation>
            <average_side_chain>0.313246</average_side_chain>
            <average_side_chain_deviation>0.0580462</average_side_chain_deviation>
            <maximum>1.26519</maximum>
            <minimum>0.240461</minimum>
          </protrusion_index>
        </residue>
        <residue>
          <name>ASP</name>
          <serial_id>305</serial_id>
          <asa>
            <total>125.706</total>
            <backbone>21.9786</backbone>
            <side_chain>103.727</side_chain>
            <non_polar>31.8725</non_polar>
            <polar>93.8332</polar>
          </asa>
          <relative_asa>
            <total>87.2593</total>
            <backbone>60.7983</backbone>
            <side_chain>96.1237</side_chain>
            <non_polar>64.298</non_polar>
            <polar>99.3049</polar>
          </relative_asa>
          <depth_index>
            <average>0.16617</average>
            <average_deviation>0.439645</average_deviation>
            <average_side_chain>0</average_side_chain>
            <average_side_chain_deviation>0</average_side_chain_deviation>
            <maximum>1.32936</maximum>
            <minimum>0</minimum>
          </depth_index>
          <protrusion_index>
            <average>2.10713</average>
            <average_deviation>0.803173</average_deviation>
            <average_side_chain>2.74641</average_side_chain>
            <average_side_chain_deviation>0.588049</average_side_chain_deviation>
            <maximum>3.63106</maximum>
            <minimum>0.984738</minimum>
          </protrusion_index>
        </residue>
        <residue>
          <name>SER</name>
          <serial_id>306</serial_id>
          <asa>
            <total>41.3736</total>
            <backbone>10.9262</backbone>
            <side_chain>30.4474</side_chain>
            <non_polar>27.8371</non_polar>
            <polar>13.5365</polar>
          </asa>
          <relative_asa>
            <total>35.8834</total>
            <backbone>26.7406</backbone>
            <side_chain>40.9019</side_chain>
            <non_polar>52.5923</non_polar>
            <polar>21.7035</polar>
          </relative_asa>
          <depth_index>
            <average>0</average>
            <average_deviation>0</average_deviation>
            <average_side_chain>0</average_side_chain>
            <average_side_chain_deviation>0</average_side_chain_deviation>
            <maximum>0</maximum>
            <minimum>0</minimum>
          </depth_index>
          <protrusion_index>
            <average>1.11901</average>
            <average_deviation>0.144647</average_deviation>
            <average_side_chain>1.1285</average_side_chain>
            <average_side_chain_deviation>0.0651582</average_side_chain_deviation>
            <maximum>1.31553</maximum>
            <minimum>0.844226</minimum>
          </protrusion_index>
        </residue>
        <residue>
          <name>ASP</name>
          <serial_id>307</serial_id>
          <asa>
            <total>142.026</total>
            <backbone>33.7994</backbone>
            <side_chain>108.227</side_chain>
            <non_polar>42.7449</non_polar>
            <polar>99.2811</polar>
          </asa>
          <relative_asa>
            <total>98.5881</total>
            <backbone>93.4976</backbone>
            <side_chain>100.293</side_chain>
            <non_polar>86.2314</non_polar>
            <polar>105.07</polar>
          </relative_asa>
          <depth_index>
            <average>0</average>
            <average_deviation>0</average_deviation>
            <average_side_chain>0</average_side_chain>
            <average_side_chain_deviation>0</average_side_chain_deviation>
            <maximum>0</maximum>
            <minimum>0</minimum>
          </depth_index>
          <protrusion_index>
            <average>1.90648</average>
            <average_deviation>0.651216</average_deviation>
            <average_side_chain>2.46016</average_side_chain>
            <average_side_chain_deviation>0.473406</average_side_chain_deviation>
            <maximum>3.25301</maximum>
            <minimum>1.21699</minimum>
          </protrusion_index>
        </residue>
        <residue>
          <name>ASP</name>
          <serial_id>308</serial_id>
          <asa>
            <total>96.0379</total>
            <backbone>5.4369</backbone>
            <side_chain>90.601</side_chain>
            <non_polar>39.6824</non_polar>
            <polar>56.3555</polar>
          </asa>
          <relative_asa>
            <total>66.6652</total>
            <backbone>15.0398</backbone>
            <side_chain>83.9598</side_chain>
            <non_polar>80.0533</non_polar>
            <polar>59.6418</polar>
          </relative_asa>
          <depth_index>
            <average>0</average>
            <average_deviation>0</average_deviation>
            <average_side_chain>0</average_side_chain>
            <average_side_chain_deviation>0</average_side_chain_deviation>
            <maximum>0</maximum>
            <minimum>0</minimum>
          </depth_index>
          <protrusion_index>
            <average>1.05383</average>
            <average_deviation>0.298485</average_deviation>
            <average_side_chain>1.27521</average_side_chain>
            <average_side_chain_deviation>0.184095</average_side_chain_deviation>
            <maximum>1.45174</maximum>
            <minimum>0.615485</minimum>
          </protrusion_index>
        </residue>
        <residue>
          <name>VAL</name>
          <serial_id>309</serial_id>
          <asa>
            <total>11.2679</total>
            <backbone>10.1893</backbone>
            <side_chain>1.0786</side_chain>
            <non_polar>3.0175</non_polar>
            <polar>8.2504</polar>
          </asa>
          <relative_asa>
            <total>7.54513</total>
            <backbone>32.5225</backbone>
            <side_chain>0.91399</side_chain>
            <non_polar>2.44471</non_polar>
            <polar>31.8425</polar>
          </relative_asa>
          <depth_index>
            <average>0.217822</average>
            <average_deviation>0.533552</average_deviation>
            <average_side_chain>0.50825</average_side_chain>
            <average_side_chain_deviation>0.718774</average_side_chain_deviation>
            <maximum>1.52475</maximum>
            <minimum>0</minimum>
          </depth_index>
          <protrusion_index>
            <average>0.256319</average>
            <average_deviation>0.0963097</average_deviation>
            <average_side_chain>0.225392</average_side_chain>
            <average_side_chain_deviation>0.0904098</average_side_chain_deviation>
            <maximum>0.398641</maximum>
            <minimum>0.114425</minimum>
          </protrusion_index>
        </residue>
        <residue>
          <name>PRO</name>
          <serial_id>310</serial_id>
          <asa>
            <total>7.8691</total>
            <backbone>4.4662</backbone>
            <side_chain>3.4029</side_chain>
            <non_polar>7.8691</non_polar>
            <polar>0</polar>
          </asa>
          <relative_asa>
            <total>5.88212</total>
            <backbone>13.5751</backbone>
            <side_chain>3.37322</side_chain>
            <non_polar>6.97492</non_polar>
            <polar>0</polar>
          </relative_asa>
          <depth_index>
            <average>0.91705</average>
            <average_deviation>0.844073</average_deviation>
            <average_side_chain>0.498921</average_side_chain>
            <average_side_chain_deviation>0.705581</average_side_chain_deviation>
            <maximum>2.2499</maximum>
            <minimum>0</minimum>
          </depth_index>
          <protrusion_index>
            <average>0.145151</average>
            <average_deviation>0.0727105</average_deviation>
            <average_side_chain>0.196061</average_side_chain>
            <average_side_chain_deviation>0.0584209</average_side_chain_deviation>
            <maximum>0.247889</maximum>
            <minimum>0.0525127</minimum>
          </protrusion_index>
        </residue>
        <residue>
          <name>MET</name>
          <serial_id>311</serial_id>
          <asa>
            <total>5.0178</total>
            <backbone>0.2705</backbone>
            <side_chain>4.7473</side_chain>
            <non_polar>4.7473</non_polar>
            <polar>0.2705</polar>
          </asa>
          <relative_asa>
            <total>2.68619</total>
            <backbone>0.794187</backbone>
            <side_chain>3.10809</side_chain>
            <non_polar>2.98291</non_polar>
            <polar>0.9783</polar>
          </relative_asa>
          <depth_index>
            <average>1.37596</average>
            <average_deviation>1.13267</average_deviation>
            <average_side_chain>1.07114</average_side_chain>
            <average_side_chain_deviation>1.09583</average_side_chain_deviation>
            <maximum>2.77758</maximum>
            <minimum>0</minimum>
          </depth_index>
          <protrusion_index>
            <average>0.0563559</average>
            <average_deviation>0.0390993</average_deviation>
            <average_side_chain>0.037446</average_side_chain>
            <average_side_chain_deviation>0.0346501</average_side_chain_deviation>
            <maximum>0.126473</maximum>
            <minimum>0</minimum>
          </protrusion_index>
        </residue>
        <residue>
          <name>VAL</name>
          <serial_id>312</serial_id>
          <asa>
            <total>0</total>
            <backbone>0</backbone>
            <side_chain>0</side_chain>
            <non_polar>0</non_polar>
            <polar>0</polar>
          </asa>
          <relative_asa>
            <total>0</total>
            <backbone>0</backbone>
            <side_chain>0</side_chain>
            <non_polar>0</non_polar>
            <polar>0</polar>
          </relative_asa>
          <depth_index>
            <average>4.05945</average>
            <average_deviation>0.262329</average_deviation>
            <average_side_chain>4.07534</average_side_chain>
            <average_side_chain_deviation>0.222565</average_side_chain_deviation>
            <maximum>4.35489</maximum>
            <minimum>3.64244</minimum>
          </depth_index>
          <protrusion_index>
            <average>0.0378735</average>
            <average_deviation>0.0308788</average_deviation>
            <average_side_chain>0.0599454</average_side_chain>
            <average_side_chain_deviation>0.0177002</average_side_chain_deviation>
            <maximum>0.0797799</maximum>
            <minimum>0</minimum>
          </protrusion_index>
        </residue>
        <residue>
          <name>LEU</name>
          <serial_id>313</serial_id>
          <asa>
            <total>1.1271</total>
            <backbone>0</backbone>
            <side_chain>1.1271</side_chain>
            <non_polar>1.1271</non_polar>
            <polar>0</polar>
          </asa>
          <relative_asa>
            <total>0.633665</total>
            <backbone>0</backbone>
            <side_chain>0.776293</side_chain>
            <non_polar>0.750899</non_polar>
            <polar>0</polar>
          </relative_asa>
          <depth_index>
            <average>2.67435</average>
            <average_deviation>1.29162</average_deviation>
            <average_side_chain>1.63144</average_side_chain>
            <average_side_chain_deviation>1.02229</average_side_chain_deviation>
            <maximum>3.99079</maximum>
            <minimum>0</minimum>
          </depth_index>
          <protrusion_index>
            <average>0.0189176</average>
            <average_deviation>0.0250718</average_deviation>
            <average_side_chain>0.000477792</average_side_chain>
            <average_side_chain_deviation>0.000827559</average_side_chain_deviation>
            <maximum>0.0687052</maximum>
            <minimum>0</minimum>
          </protrusion_index>
        </residue>
        <residue>
          <name>VAL</name>
          <serial_id>314</serial_id>
          <asa>
            <total>0</total>
            <backbone>0</backbone>
            <side_chain>0</side_chain>
            <non_polar>0</non_polar>
            <polar>0</polar>
          </asa>
          <relative_asa>
            <total>0</total>
            <backbone>0</backbone>
            <side_chain>0</side_chain>
            <non_polar>0</non_polar>
            <polar>0</polar>
          </relative_asa>
          <depth_index>
            <average>5.14919</average>
            <average_deviation>0.482313</average_deviation>
            <average_side_chain>5.40078</average_side_chain>
            <average_side_chain_deviation>0.366703</average_side_chain_deviation>
            <maximum>5.68999</maximum>
            <minimum>4.16516</minimum>
          </depth_index>
          <protrusion_index>
            <average>0</average>
            <average_deviation>0</average_deviation>
            <average_side_chain>0</average_side_chain>
            <average_side_chain_deviation>0</average_side_chain_deviation>
            <maximum>0</maximum>
            <minimum>0</minimum>
          </protrusion_index>
        </residue>
        <residue>
          <name>GLY</name>
          <serial_id>315</serial_id>
          <asa>
            <total>0</total>
            <backbone>0</backbone>
            <side_chain>0</side_chain>
            <non_polar>0</non_polar>
            <polar>0</polar>
          </asa>
          <relative_asa>
            <total>0</total>
            <backbone>0</backbone>
            <side_chain>0</side_chain>
            <non_polar>0</non_polar>
            <polar>0</polar>
          </relative_asa>
          <depth_index>
            <average>4.00378</average>
            <average_deviation>0.238009</average_deviation>
            <average_side_chain>0</average_side_chain>
            <average_side_chain_deviation>0</average_side_chain_deviation>
            <maximum>4.30608</maximum>
            <minimum>3.70884</minimum>
          </depth_index>
          <protrusion_index>
            <average>0.00707695</average>
            <average_deviation>0.00880241</average_deviation>
            <average_side_chain>0</average_side_chain>
            <average_side_chain_deviation>0</average_side_chain_deviation>
            <maximum>0.0215565</maximum>
            <minimum>0</minimum>
          </protrusion_index>
        </residue>
        <residue>
          <name>ASN</name>
          <serial_id>316</serial_id>
          <asa>
            <total>2.5633</total>
            <backbone>0</backbone>
            <side_chain>2.5633</side_chain>
            <non_polar>0</non_polar>
            <polar>2.5633</polar>
          </asa>
          <relative_asa>
            <total>1.69924</total>
            <backbone>0</backbone>
            <side_chain>2.24084</side_chain>
            <non_polar>0</non_polar>
            <polar>2.37167</polar>
          </relative_asa>
          <depth_index>
            <average>2.45861</average>
            <average_deviation>1.32587</average_deviation>
            <average_side_chain>1.49896</average_side_chain>
            <average_side_chain_deviation>0.960047</average_side_chain_deviation>
            <maximum>4.73804</maximum>
            <minimum>0</minimum>
          </depth_index>
          <protrusion_index>
            <average>0.0284871</average>
            <average_deviation>0.0324134</average_deviation>
            <average_side_chain>0.0144639</average_side_chain>
            <average_side_chain_deviation>0.0250521</average_side_chain_deviation>
            <maximum>0.0797799</maximum>
            <minimum>0</minimum>
          </protrusion_index>
        </residue>
        <residue>
          <name>LYS</name>
          <serial_id>317</serial_id>
          <asa>
            <total>56.679</total>
            <backbone>0.6735</backbone>
            <side_chain>56.0055</side_chain>
            <non_polar>28.4754</non_polar>
            <polar>28.2036</polar>
          </asa>
          <relative_asa>
            <total>28.8972</total>
            <backbone>1.89451</backbone>
            <side_chain>34.8748</side_chain>
            <non_polar>23.0477</non_polar>
            <polar>38.8533</polar>
          </relative_asa>
          <depth_index>
            <average>0.60004</average>
            <average_deviation>0.88413</average_deviation>
            <average_side_chain>0</average_side_chain>
            <average_side_chain_deviation>0</average_side_chain_deviation>
            <maximum>2.40666</maximum>
            <minimum>0</minimum>
          </depth_index>
          <protrusion_index>
            <average>0.248378</average>
            <average_deviation>0.116472</average_deviation>
            <average_side_chain>0.310765</average_side_chain>
            <average_side_chain_deviation>0.106705</average_side_chain_deviation>
            <maximum>0.499263</maximum>
            <minimum>0.0797799</minimum>
          </protrusion_index>
        </residue>
        <residue>
          <name>CYS</name>
          <serial_id>318</serial_id>
          <asa>
            <total>24.9311</total>
            <backbone>22.354</backbone>
            <side_chain>2.5771</side_chain>
            <non_polar>2.5771</non_polar>
            <polar>22.354</polar>
          </asa>
          <relative_asa>
            <total>18.9648</total>
            <backbone>61.8882</backbone>
            <side_chain>2.70306</side_chain>
            <non_polar>2.47631</non_polar>
            <polar>81.5839</polar>
          </relative_asa>
          <depth_index>
            <average>0.866722</average>
            <average_deviation>0.939636</average_deviation>
            <average_side_chain>0</average_side_chain>
            <average_side_chain_deviation>0</average_side_chain_deviation>
            <maximum>2.43793</maximum>
            <minimum>0</minimum>
          </depth_index>
          <protrusion_index>
            <average>0.40773</average>
            <average_deviation>0.148746</average_deviation>
            <average_side_chain>0.37586</average_side_chain>
            <average_side_chain_deviation>0.0814654</average_side_chain_deviation>
            <maximum>0.653949</maximum>
            <minimum>0.211614</minimum>
          </protrusion_index>
        </residue>
        <residue>
          <name>ASP</name>
          <serial_id>319</serial_id>
          <asa>
            <total>55.5082</total>
            <backbone>37.582</backbone>
            <side_chain>17.9262</side_chain>
            <non_polar>19.23</non_polar>
            <polar>36.2782</polar>
          </asa>
          <relative_asa>
            <total>38.5313</total>
            <backbone>103.961</backbone>
            <side_chain>16.6122</side_chain>
            <non_polar>38.7936</non_polar>
            <polar>38.3937</polar>
          </relative_asa>
          <depth_index>
            <average>0.182311</average>
            <average_deviation>0.482349</average_deviation>
            <average_side_chain>0</average_side_chain>
            <average_side_chain_deviation>0</average_side_chain_deviation>
            <maximum>1.45849</maximum>
            <minimum>0</minimum>
          </depth_index>
          <protrusion_index>
            <average>0.828748</average>
            <average_deviation>0.283668</average_deviation>
            <average_side_chain>0.760394</average_side_chain>
            <average_side_chain_deviation>0.146279</average_side_chain_deviation>
            <maximum>1.48092</maximum>
            <minimum>0.532335</minimum>
          </protrusion_index>
        </residue>
        <residue>
          <name>LEU</name>
          <serial_id>320</serial_id>
          <asa>
            <total>74.837</total>
            <backbone>7.6676</backbone>
            <side_chain>67.1694</side_chain>
            <non_polar>69.2509</non_polar>
            <polar>5.5861</polar>
          </asa>
          <relative_asa>
            <total>42.074</total>
            <backbone>23.4627</backbone>
            <side_chain>46.2631</side_chain>
            <non_polar>46.1365</non_polar>
            <polar>20.1228</polar>
          </relative_asa>
          <depth_index>
            <average>0.166369</average>
            <average_deviation>0.44017</average_deviation>
            <average_side_chain>0</average_side_chain>
            <average_side_chain_deviation>0</average_side_chain_deviation>
            <maximum>1.33095</maximum>
            <minimum>0</minimum>
          </depth_index>
          <protrusion_index>
            <average>1.00593</average>
            <average_deviation>0.18387</average_deviation>
            <average_side_chain>0.966604</average_side_chain>
            <average_side_chain_deviation>0.199579</average_side_chain_deviation>
            <maximum>1.29008</maximum>
            <minimum>0.75124</minimum>
          </protrusion_index>
        </residue>
        <residue>
          <name>ALA</name>
          <serial_id>321</serial_id>
          <asa>
            <total>106.641</total>
            <backbone>38.3513</backbone>
            <side_chain>68.2896</side_chain>
            <non_polar>79.9823</non_polar>
            <polar>26.6586</polar>
          </asa>
          <relative_asa>
            <total>99.4413</total>
            <backbone>88.5302</backbone>
            <side_chain>106.836</side_chain>
            <non_polar>105.157</non_polar>
            <polar>85.5265</polar>
          </relative_asa>
          <depth_index>
            <average>0</average>
            <average_deviation>0</average_deviation>
            <average_side_chain>0</average_side_chain>
            <average_side_chain_deviation>0</average_side_chain_deviation>
            <maximum>0</maximum>
            <minimum>0</minimum>
          </depth_index>
          <protrusion_index>
            <average>2.23871</average>
            <average_deviation>0.526727</average_deviation>
            <average_side_chain>3.25301</average_side_chain>
            <average_side_chain_deviation>0</average_side_chain_deviation>
            <maximum>3.25301</maximum>
            <minimum>1.85476</minimum>
          </protrusion_index>
        </residue>
        <residue>
          <name>ALA</name>
          <serial_id>322</serial_id>
          <asa>
            <total>71.4466</total>
            <backbone>15.0264</backbone>
            <side_chain>56.4202</side_chain>
            <non_polar>68.9991</non_polar>
            <polar>2.4475</polar>
          </asa>
          <relative_asa>
            <total>66.6231</total>
            <backbone>34.687</backbone>
            <side_chain>88.2669</side_chain>
            <non_polar>90.7167</non_polar>
            <polar>7.8521</polar>
          </relative_asa>
          <depth_index>
            <average>0</average>
            <average_deviation>0</average_deviation>
            <average_side_chain>0</average_side_chain>
            <average_side_chain_deviation>0</average_side_chain_deviation>
            <maximum>0</maximum>
            <minimum>0</minimum>
          </depth_index>
          <protrusion_index>
            <average>1.67227</average>
            <average_deviation>0.330495</average_deviation>
            <average_side_chain>2.15754</average_side_chain>
            <average_side_chain_deviation>0</average_side_chain_deviation>
            <maximum>2.15754</maximum>
            <minimum>1.24083</minimum>
          </protrusion_index>
        </residue>
        <residue>
          <name>ARG</name>
          <serial_id>323</serial_id>
          <asa>
            <total>90.2491</total>
            <backbone>27.1753</backbone>
            <side_chain>63.0738</side_chain>
            <non_polar>34.691</non_polar>
            <polar>55.5581</polar>
          </asa>
          <relative_asa>
            <total>38.7319</total>
            <backbone>73.7257</backbone>
            <side_chain>32.1559</side_chain>
            <non_polar>40.1981</non_polar>
            <polar>37.8693</polar>
          </relative_asa>
          <depth_index>
            <average>0.13267</average>
            <average_deviation>0.419539</average_deviation>
            <average_side_chain>0</average_side_chain>
            <average_side_chain_deviation>0</average_side_chain_deviation>
            <maximum>1.45937</maximum>
            <minimum>0</minimum>
          </depth_index>
          <protrusion_index>
            <average>0.777428</average>
            <average_deviation>0.344634</average_deviation>
            <average_side_chain>0.562608</average_side_chain>
            <average_side_chain_deviation>0.200034</average_side_chain_deviation>
            <maximum>1.39537</maximum>
            <minimum>0.278512</minimum>
          </protrusion_index>
        </residue>
        <residue>
          <name>THR</name>
          <serial_id>324</serial_id>
          <asa>
            <total>76.6344</total>
            <backbone>27.0331</backbone>
            <side_chain>49.6013</side_chain>
            <non_polar>61.4254</non_polar>
            <polar>15.209</polar>
          </asa>
          <relative_asa>
            <total>56.1054</total>
            <backbone>79.1831</backbone>
            <side_chain>48.4151</side_chain>
            <non_polar>76.4093</non_polar>
            <polar>27.0623</polar>
          </relative_asa>
          <depth_index>
            <average>0.190544</average>
            <average_deviation>0.466735</average_deviation>
            <average_side_chain>0</average_side_chain>
            <average_side_chain_deviation>0</average_side_chain_deviation>
            <maximum>1.33381</maximum>
            <minimum>0</minimum>
          </depth_index>
          <protrusion_index>
            <average>0.930697</average>
            <average_deviation>0.237598</average_deviation>
            <average_side_chain>1.05354</average_side_chain>
            <average_side_chain_deviation>0.297679</average_side_chain_deviation>
            <maximum>1.42323</maximum>
            <minimum>0.694289</minimum>
          </protrusion_index>
        </residue>
        <residue>
          <name>VAL</name>
          <serial_id>325</serial_id>
          <asa>
            <total>0.6298</total>
            <backbone>0.0406</backbone>
            <side_chain>0.5892</side_chain>
            <non_polar>0.5892</non_polar>
            <polar>0.0406</polar>
          </asa>
          <relative_asa>
            <total>0.421722</total>
            <backbone>0.129588</backbone>
            <side_chain>0.49928</side_chain>
            <non_polar>0.477356</non_polar>
            <polar>0.156696</polar>
          </relative_asa>
          <depth_index>
            <average>0.926301</average>
            <average_deviation>0.874711</average_deviation>
            <average_side_chain>0.507343</average_side_chain>
            <average_side_chain_deviation>0.717491</average_side_chain_deviation>
            <maximum>2.39945</maximum>
            <minimum>0</minimum>
          </depth_index>
          <protrusion_index>
            <average>0.330777</average>
            <average_deviation>0.111034</average_deviation>
            <average_side_chain>0.223631</average_side_chain>
            <average_side_chain_deviation>0.0555355</average_side_chain_deviation>
            <maximum>0.488554</maximum>
            <minimum>0.151368</minimum>
          </protrusion_index>
        </residue>
        <residue>
          <name>GLU</name>
          <serial_id>326</serial_id>
          <asa>
            <total>92.6628</total>
            <backbone>2.9896</backbone>
            <side_chain>89.6732</side_chain>
            <non_polar>32.7043</non_polar>
            <polar>59.9585</polar>
          </asa>
          <relative_asa>
            <total>54.0213</total>
            <backbone>8.36252</backbone>
            <side_chain>66.0479</side_chain>
            <non_polar>46.2448</non_polar>
            <polar>59.4767</polar>
          </relative_asa>
          <depth_index>
            <average>0.137075</average>
            <average_deviation>0.387706</average_deviation>
            <average_side_chain>0</average_side_chain>
            <average_side_chain_deviation>0</average_side_chain_deviation>
            <maximum>1.23367</maximum>
            <minimum>0</minimum>
          </depth_index>
          <protrusion_index>
            <average>1.08076</average>
            <average_deviation>0.479863</average_deviation>
            <average_side_chain>1.44053</average_side_chain>
            <average_side_chain_deviation>0.345731</average_side_chain_deviation>
            <maximum>1.81618</maximum>
            <minimum>0.52115</minimum>
          </protrusion_index>
        </residue>
        <residue>
          <name>SER</name>
          <serial_id>327</serial_id>
          <asa>
            <total>33.399</total>
            <backbone>3.1587</backbone>
            <side_chain>30.2403</side_chain>
            <non_polar>20.949</non_polar>
            <polar>12.45</polar>
          </asa>
          <relative_asa>
            <total>28.967</total>
            <backbone>7.73054</backbone>
            <side_chain>40.6237</side_chain>
            <non_polar>39.5787</non_polar>
            <polar>19.9615</polar>
          </relative_asa>
          <depth_index>
            <average>0.596662</average>
            <average_deviation>0.884579</average_deviation>
            <average_side_chain>0</average_side_chain>
            <average_side_chain_deviation>0</average_side_chain_deviation>
            <maximum>2.24978</maximum>
            <minimum>0</minimum>
          </depth_index>
          <protrusion_index>
            <average>0.630392</average>
            <average_deviation>0.0606069</average_deviation>
            <average_side_chain>0.687678</average_side_chain>
            <average_side_chain_deviation>0.0204981</average_side_chain_deviation>
            <maximum>0.708176</maximum>
            <minimum>0.543685</minimum>
          </protrusion_index>
        </residue>
        <residue>
          <name>ARG</name>
          <serial_id>328</serial_id>
          <asa>
            <total>145.294</total>
            <backbone>2.5642</backbone>
            <side_chain>142.73</side_chain>
            <non_polar>52.7143</non_polar>
            <polar>92.5799</polar>
          </asa>
          <relative_asa>
            <total>62.3553</total>
            <backbone>6.95659</backbone>
            <side_chain>72.7657</side_chain>
            <non_polar>61.0826</non_polar>
            <polar>63.104</polar>
          </relative_asa>
          <depth_index>
            <average>0.35689</average>
            <average_deviation>0.779205</average_deviation>
            <average_side_chain>0</average_side_chain>
            <average_side_chain_deviation>0</average_side_chain_deviation>
            <maximum>2.39529</maximum>
            <minimum>0</minimum>
          </depth_index>
          <protrusion_index>
            <average>1.65607</average>
            <average_deviation>0.609459</average_deviation>
            <average_side_chain>2.06151</average_side_chain>
            <average_side_chain_deviation>0.357432</average_side_chain_deviation>
            <maximum>2.72138</maximum>
            <minimum>0.860692</minimum>
          </protrusion_index>
        </residue>
        <residue>
          <name>GLN</name>
          <serial_id>329</serial_id>
          <asa>
            <total>68.8185</total>
            <backbone>7.9872</backbone>
            <side_chain>60.8313</side_chain>
            <non_polar>23.869</non_polar>
            <polar>44.9495</polar>
          </asa>
          <relative_asa>
            <total>38.6643</total>
            <backbone>22.6652</backbone>
            <side_chain>42.6109</side_chain>
            <non_polar>38.0201</non_polar>
            <polar>39.0153</polar>
          </relative_asa>
          <depth_index>
            <average>0.468717</average>
            <average_deviation>0.666756</average_deviation>
            <average_side_chain>0.304625</average_side_chain>
            <average_side_chain_deviation>0.60925</average_side_chain_deviation>
            <maximum>1.52312</maximum>
            <minimum>0</minimum>
          </depth_index>
          <protrusion_index>
            <average>0.651661</average>
            <average_deviation>0.12302</average_deviation>
            <average_side_chain>0.658353</average_side_chain>
            <average_side_chain_deviation>0.0837483</average_side_chain_deviation>
            <maximum>0.844226</maximum>
            <minimum>0.467588</minimum>
          </protrusion_index>
        </residue>
        <residue>
          <name>ALA</name>
          <serial_id>330</serial_id>
          <asa>
            <total>0.0449</total>
            <backbone>0</backbone>
            <side_chain>0.0449</side_chain>
            <non_polar>0.0449</non_polar>
            <polar>0</polar>
          </asa>
          <relative_asa>
            <total>0.0418687</total>
            <backbone>0</backbone>
            <side_chain>0.0702441</side_chain>
            <non_polar>0.0590323</non_polar>
            <polar>0</polar>
          </relative_asa>
          <depth_index>
            <average>1.80638</average>
            <average_deviation>0.996437</average_deviation>
            <average_side_chain>0</average_side_chain>
            <average_side_chain_deviation>0</average_side_chain_deviation>
            <maximum>2.808</maximum>
            <minimum>0</minimum>
          </depth_index>
          <protrusion_index>
            <average>0.171013</average>
            <average_deviation>0.0936132</average_deviation>
            <average_side_chain>0.102632</average_side_chain>
            <average_side_chain_deviation>0</average_side_chain_deviation>
            <maximum>0.353231</maximum>
            <minimum>0.102632</minimum>
          </protrusion_index>
        </residue>
        <residue>
          <name>GLN</name>
          <serial_id>331</serial_id>
          <asa>
            <total>66.8503</total>
            <backbone>4.9269</backbone>
            <side_chain>61.9234</side_chain>
            <non_polar>23.0889</non_polar>
            <polar>43.7614</polar>
          </asa>
          <relative_asa>
            <total>37.5585</total>
            <backbone>13.981</backbone>
            <side_chain>43.3759</side_chain>
            <non_polar>36.7775</non_polar>
            <polar>37.984</polar>
          </relative_asa>
          <depth_index>
            <average>0.162323</average>
            <average_deviation>0.459119</average_deviation>
            <average_side_chain>0</average_side_chain>
            <average_side_chain_deviation>0</average_side_chain_deviation>
            <maximum>1.46091</maximum>
            <minimum>0</minimum>
          </depth_index>
          <protrusion_index>
            <average>0.702032</average>
            <average_deviation>0.334577</average_deviation>
            <average_side_chain>0.926155</average_side_chain>
            <average_side_chain_deviation>0.279508</average_side_chain_deviation>
            <maximum>1.26519</maximum>
            <minimum>0.310676</minimum>
          </protrusion_index>
        </residue>
        <residue>
          <name>ASP</name>
          <serial_id>332</serial_id>
          <asa>
            <total>53.7521</total>
            <backbone>2.0052</backbone>
            <side_chain>51.7469</side_chain>
            <non_polar>20.5721</non_polar>
            <polar>33.18</polar>
          </asa>
          <relative_asa>
            <total>37.3123</total>
            <backbone>5.54689</backbone>
            <side_chain>47.9538</side_chain>
            <non_polar>41.5011</non_polar>
            <polar>35.1148</polar>
          </relative_asa>
          <depth_index>
            <average>0.166502</average>
            <average_deviation>0.440523</average_deviation>
            <average_side_chain>0</average_side_chain>
            <average_side_chain_deviation>0</average_side_chain_deviation>
            <maximum>1.33202</maximum>
            <minimum>0</minimum>
          </depth_index>
          <protrusion_index>
            <average>0.939225</average>
            <average_deviation>0.300471</average_deviation>
            <average_side_chain>1.19998</average_side_chain>
            <average_side_chain_deviation>0.192149</average_side_chain_deviation>
            <maximum>1.42323</maximum>
            <minimum>0.555205</minimum>
          </protrusion_index>
        </residue>
        <residue>
          <name>LEU</name>
          <serial_id>333</serial_id>
          <asa>
            <total>26.3566</total>
            <backbone>3.0535</backbone>
            <side_chain>23.3031</side_chain>
            <non_polar>26.0464</non_polar>
            <polar>0.3102</polar>
          </asa>
          <relative_asa>
            <total>14.8179</total>
            <backbone>9.34364</backbone>
            <side_chain>16.0501</side_chain>
            <non_polar>17.3527</non_polar>
            <polar>1.11744</polar>
          </relative_asa>
          <depth_index>
            <average>0.993835</average>
            <average_deviation>1.0466</average_deviation>
            <average_side_chain>1.00603</average_side_chain>
            <average_side_chain_deviation>1.06339</average_side_chain_deviation>
            <maximum>2.49927</maximum>
            <minimum>0</minimum>
          </depth_index>
          <protrusion_index>
            <average>0.339732</average>
            <average_deviation>0.124426</average_deviation>
            <average_side_chain>0.253673</average_side_chain>
            <average_side_chain_deviation>0.122195</average_side_chain_deviation>
            <maximum>0.477997</maximum>
            <minimum>0.108497</minimum>
          </protrusion_index>
        </residue>
        <residue>
          <name>ALA</name>
          <serial_id>334</serial_id>
          <asa>
            <total>2.2266</total>
            <backbone>0</backbone>
            <side_chain>2.2266</side_chain>
            <non_polar>2.2266</non_polar>
            <polar>0</polar>
          </asa>
          <relative_asa>
            <total>2.07628</total>
            <backbone>0</backbone>
            <side_chain>3.48342</side_chain>
            <non_polar>2.92743</non_polar>
            <polar>0</polar>
          </relative_asa>
          <depth_index>
            <average>1.50644</average>
            <average_deviation>0.860405</average_deviation>
            <average_side_chain>0</average_side_chain>
            <average_side_chain_deviation>0</average_side_chain_deviation>
            <maximum>2.42129</maximum>
            <minimum>0</minimum>
          </depth_index>
          <protrusion_index>
            <average>0.427554</average>
            <average_deviation>0.161763</average_deviation>
            <average_side_chain>0.270717</average_side_chain>
            <average_side_chain_deviation>0</average_side_chain_deviation>
            <maximum>0.653949</maximum>
            <minimum>0.270717</minimum>
          </protrusion_index>
        </residue>
        <residue>
          <name>ARG</name>
          <serial_id>335</serial_id>
          <asa>
            <total>166.352</total>
            <backbone>20.0786</backbone>
            <side_chain>146.273</side_chain>
            <non_polar>83.0132</non_polar>
            <polar>83.3384</polar>
          </asa>
          <relative_asa>
            <total>71.3925</total>
            <backbone>54.4726</backbone>
            <side_chain>74.572</side_chain>
            <non_polar>96.1914</non_polar>
            <polar>56.8049</polar>
          </relative_asa>
          <depth_index>
            <average>0.111881</average>
            <average_deviation>0.353798</average_deviation>
            <average_side_chain>0</average_side_chain>
            <average_side_chain_deviation>0</average_side_chain_deviation>
            <maximum>1.23069</maximum>
            <minimum>0</minimum>
          </depth_index>
          <protrusion_index>
            <average>1.55778</average>
            <average_deviation>0.50625</average_deviation>
            <average_side_chain>1.81222</average_side_chain>
            <average_side_chain_deviation>0.416526</average_side_chain_deviation>
            <maximum>2.47329</maximum>
            <minimum>0.694289</minimum>
          </protrusion_index>
        </residue>
        <residue>
          <name>SER</name>
          <serial_id>336</serial_id>
          <asa>
            <total>72.7461</total>
            <backbone>35.4792</backbone>
            <side_chain>37.2669</side_chain>
            <non_polar>40.6331</non_polar>
            <polar>32.113</polar>
          </asa>
          <relative_asa>
            <total>63.0929</total>
            <backbone>86.8311</backbone>
            <side_chain>50.063</side_chain>
            <non_polar>76.7676</non_polar>
            <polar>51.4879</polar>
          </relative_asa>
          <depth_index>
            <average>0.243576</average>
            <average_deviation>0.544653</average_deviation>
            <average_side_chain>0</average_side_chain>
            <average_side_chain_deviation>0</average_side_chain_deviation>
            <maximum>1.46146</maximum>
            <minimum>0</minimum>
          </depth_index>
          <protrusion_index>
            <average>1.37687</average>
            <average_deviation>0.203865</average_deviation>
            <average_side_chain>1.21575</average_side_chain>
            <average_side_chain_deviation>0.152406</average_side_chain_deviation>
            <maximum>1.67176</maximum>
            <minimum>1.06334</minimum>
          </protrusion_index>
        </residue>
        <residue>
          <name>TYR</name>
          <serial_id>337</serial_id>
          <asa>
            <total>37.582</total>
            <backbone>17.9691</backbone>
            <side_chain>19.6129</side_chain>
            <non_polar>15.9579</non_polar>
            <polar>21.6241</polar>
          </asa>
          <relative_asa>
            <total>17.6268</total>
            <backbone>53.4954</backbone>
            <side_chain>10.9191</side_chain>
            <non_polar>11.0842</non_polar>
            <polar>31.2261</polar>
          </relative_asa>
          <depth_index>
            <average>0.34169</average>
            <average_deviation>0.591976</average_deviation>
            <average_side_chain>0.346146</average_side_chain>
            <average_side_chain_deviation>0.599569</average_side_chain_deviation>
            <maximum>1.39586</maximum>
            <minimum>0</minimum>
          </depth_index>
          <protrusion_index>
            <average>0.511029</average>
            <average_deviation>0.224969</average_deviation>
            <average_side_chain>0.384549</average_side_chain>
            <average_side_chain_deviation>0.139132</average_side_chain_deviation>
            <maximum>0.984738</maximum>
            <minimum>0.138784</minimum>
          </protrusion_index>
        </residue>
        <residue>
          <name>GLY</name>
          <serial_id>338</serial_id>
          <asa>
            <total>64.6571</total>
            <backbone>64.6571</backbone>
            <side_chain>0</side_chain>
            <non_polar>33.3458</non_polar>
            <polar>31.3113</polar>
          </asa>
          <relative_asa>
            <total>80.2795</total>
            <backbone>80.2795</backbone>
            <side_chain>0</side_chain>
            <non_polar>78.2214</non_polar>
            <polar>82.572</polar>
          </relative_asa>
          <depth_index>
            <average>0.333167</average>
            <average_deviation>0.577062</average_deviation>
            <average_side_chain>0</average_side_chain>
            <average_side_chain_deviation>0</average_side_chain_deviation>
            <maximum>1.33267</maximum>
            <minimum>0</minimum>
          </depth_index>
          <protrusion_index>
            <average>0.89908</average>
            <average_deviation>0.0931309</average_deviation>
            <average_side_chain>0</average_side_chain>
            <average_side_chain_deviation>0</average_side_chain_deviation>
            <maximum>1.02328</maximum>
            <minimum>0.781175</minimum>
          </protrusion_index>
        </residue>
        <residue>
          <name>ILE</name>
          <serial_id>339</serial_id>
          <asa>
            <total>27.4603</total>
            <backbone>12.0895</backbone>
            <side_chain>15.3708</side_chain>
            <non_polar>20.311</non_polar>
            <polar>7.1493</polar>
          </asa>
          <relative_asa>
            <total>15.8364</total>
            <backbone>38.898</backbone>
            <side_chain>10.7994</side_chain>
            <non_polar>13.7833</non_polar>
            <polar>27.4551</polar>
          </relative_asa>
          <depth_index>
            <average>0.545235</average>
            <average_deviation>0.705996</average_deviation>
            <average_side_chain>0.758368</average_side_chain>
            <average_side_chain_deviation>0.758376</average_side_chain_deviation>
            <maximum>1.52149</maximum>
            <minimum>0</minimum>
          </depth_index>
          <protrusion_index>
            <average>0.381892</average>
            <average_deviation>0.180277</average_deviation>
            <average_side_chain>0.217416</average_side_chain>
            <average_side_chain_deviation>0.0820098</average_side_chain_deviation>
            <maximum>0.628106</maximum>
            <minimum>0.0854038</minimum>
          </protrusion_index>
        </residue>
        <residue>
          <name>PRO</name>
          <serial_id>340</serial_id>
          <asa>
            <total>39.1717</total>
            <backbone>9.8438</backbone>
            <side_chain>29.3279</side_chain>
            <non_polar>39.017</non_polar>
            <polar>0.1547</polar>
          </asa>
          <relative_asa>
            <total>29.2807</total>
            <backbone>29.9204</backbone>
            <side_chain>29.0721</side_chain>
            <non_polar>34.5834</non_polar>
            <polar>0.738073</polar>
          </relative_asa>
          <depth_index>
            <average>0.512906</average>
            <average_deviation>0.848143</average_deviation>
            <average_side_chain>0</average_side_chain>
            <average_side_chain_deviation>0</average_side_chain_deviation>
            <maximum>2.25975</maximum>
            <minimum>0</minimum>
          </depth_index>
          <protrusion_index>
            <average>0.374483</average>
            <average_deviation>0.106883</average_deviation>
            <average_side_chain>0.412229</average_side_chain>
            <average_side_chain_deviation>0.077777</average_side_chain_deviation>
            <maximum>0.52115</maximum>
            <minimum>0.184077</minimum>
          </protrusion_index>
        </residue>
        <residue>
          <name>TYR</name>
          <serial_id>341</serial_id>
          <asa>
            <total>37.6817</total>
            <backbone>27.3022</backbone>
            <side_chain>10.3795</side_chain>
            <non_polar>10.1836</non_polar>
            <polar>27.4981</polar>
          </asa>
          <relative_asa>
            <total>17.6735</total>
            <backbone>81.2807</backbone>
            <side_chain>5.77859</side_chain>
            <non_polar>7.07342</non_polar>
            <polar>39.7084</polar>
          </relative_asa>
          <depth_index>
            <average>0.852273</average>
            <average_deviation>0.918586</average_deviation>
            <average_side_chain>0.94209</average_side_chain>
            <average_side_chain_deviation>1.00606</average_side_chain_deviation>
            <maximum>2.38898</maximum>
            <minimum>0</minimum>
          </depth_index>
          <protrusion_index>
            <average>0.239317</average>
            <average_deviation>0.155812</average_deviation>
            <average_side_chain>0.158097</average_side_chain>
            <average_side_chain_deviation>0.08833</average_side_chain_deviation>
            <maximum>0.590821</maximum>
            <minimum>0.0316709</minimum>
          </protrusion_index>
        </residue>
        <residue>
          <name>ILE</name>
          <serial_id>342</serial_id>
          <asa>
            <total>19.7891</total>
            <backbone>2.8747</backbone>
            <side_chain>16.9144</side_chain>
            <non_polar>19.7891</non_polar>
            <polar>0</polar>
          </asa>
          <relative_asa>
            <total>11.4124</total>
            <backbone>9.24936</backbone>
            <side_chain>11.8839</side_chain>
            <non_polar>13.4291</non_polar>
            <polar>0</polar>
          </relative_asa>
          <depth_index>
            <average>0.821701</average>
            <average_deviation>0.859592</average_deviation>
            <average_side_chain>0.383406</average_side_chain>
            <average_side_chain_deviation>0.664079</average_side_chain_deviation>
            <maximum>2.24878</maximum>
            <minimum>0</minimum>
          </depth_index>
          <protrusion_index>
            <average>0.264167</average>
            <average_deviation>0.103583</average_deviation>
            <average_side_chain>0.344999</average_side_chain>
            <average_side_chain_deviation>0.0593063</average_side_chain_deviation>
            <maximum>0.41767</maximum>
            <minimum>0.074214</minimum>
          </protrusion_index>
        </residue>
        <residue>
          <name>GLU</name>
          <serial_id>343</serial_id>
          <asa>
            <total>42.0278</total>
            <backbone>11.5512</backbone>
            <side_chain>30.4766</side_chain>
            <non_polar>17.634</non_polar>
            <polar>24.3938</polar>
          </asa>
          <relative_asa>
            <total>24.5017</total>
            <backbone>32.311</backbone>
            <side_chain>22.4472</side_chain>
            <non_polar>24.935</non_polar>
            <polar>24.1978</polar>
          </relative_asa>
          <depth_index>
            <average>0.437844</average>
            <average_deviation>0.622109</average_deviation>
            <average_side_chain>0.250018</average_side_chain>
            <average_side_chain_deviation>0.500036</average_side_chain_deviation>
            <maximum>1.46017</maximum>
            <minimum>0</minimum>
          </depth_index>
          <protrusion_index>
            <average>0.283056</average>
            <average_deviation>0.0770616</average_deviation>
            <average_side_chain>0.309523</average_side_chain>
            <average_side_chain_deviation>0.0539484</average_side_chain_deviation>
            <maximum>0.408091</maximum>
            <minimum>0.170773</minimum>
          </protrusion_index>
        </residue>
        <residue>
          <name>THR</name>
          <serial_id>344</serial_id>
          <asa>
            <total>0</total>
            <backbone>0</backbone>
            <side_chain>0</side_chain>
            <non_polar>0</non_polar>
            <polar>0</polar>
          </asa>
          <relative_asa>
            <total>0</total>
            <backbone>0</backbone>
            <side_chain>0</side_chain>
            <non_polar>0</non_polar>
            <polar>0</polar>
          </relative_asa>
          <depth_index>
            <average>3.34657</average>
            <average_deviation>0.737848</average_deviation>
            <average_side_chain>4.01631</average_side_chain>
            <average_side_chain_deviation>0.520876</average_side_chain_deviation>
            <maximum>4.74466</maximum>
            <minimum>2.24889</minimum>
          </depth_index>
          <protrusion_index>
            <average>0.0666299</average>
            <average_deviation>0.0472572</average_deviation>
            <average_side_chain>0.0146329</average_side_chain>
            <average_side_chain_deviation>0.0193584</average_side_chain_deviation>
            <maximum>0.120417</maximum>
            <minimum>0</minimum>
          </protrusion_index>
        </residue>
        <residue>
          <name>SER</name>
          <serial_id>345</serial_id>
          <asa>
            <total>0</total>
            <backbone>0</backbone>
            <side_chain>0</side_chain>
            <non_polar>0</non_polar>
            <polar>0</polar>
          </asa>
          <relative_asa>
            <total>0</total>
            <backbone>0</backbone>
            <side_chain>0</side_chain>
            <non_polar>0</non_polar>
            <polar>0</polar>
          </relative_asa>
          <depth_index>
            <average>2.5485</average>
            <average_deviation>0.661599</average_deviation>
            <average_side_chain>3.01343</average_side_chain>
            <average_side_chain_deviation>0.228198</average_side_chain_deviation>
            <maximum>3.25932</maximum>
            <minimum>1.33079</minimum>
          </depth_index>
          <protrusion_index>
            <average>0.323185</average>
            <average_deviation>0.140296</average_deviation>
            <average_side_chain>0.503075</average_side_chain>
            <average_side_chain_deviation>0.0756944</average_side_chain_deviation>
            <maximum>0.578769</maximum>
            <minimum>0.164232</minimum>
          </protrusion_index>
        </residue>
        <residue>
          <name>ALA</name>
          <serial_id>346</serial_id>
          <asa>
            <total>3.8033</total>
            <backbone>1.585</backbone>
            <side_chain>2.2183</side_chain>
            <non_polar>2.2183</non_polar>
            <polar>1.585</polar>
          </asa>
          <relative_asa>
            <total>3.54653</total>
            <backbone>3.65882</backbone>
            <side_chain>3.47043</side_chain>
            <non_polar>2.91651</non_polar>
            <polar>5.08502</polar>
          </relative_asa>
          <depth_index>
            <average>1.00792</average>
            <average_deviation>0.88175</average_deviation>
            <average_side_chain>0</average_side_chain>
            <average_side_chain_deviation>0</average_side_chain_deviation>
            <maximum>2.25333</maximum>
            <minimum>0</minimum>
          </depth_index>
          <protrusion_index>
            <average>0.134343</average>
            <average_deviation>0.0444638</average_deviation>
            <average_side_chain>0.0687052</average_side_chain>
            <average_side_chain_deviation>0</average_side_chain_deviation>
            <maximum>0.197687</maximum>
            <minimum>0.0687052</minimum>
          </protrusion_index>
        </residue>
        <residue>
          <name>LYS</name>
          <serial_id>347</serial_id>
          <asa>
            <total>121.637</total>
            <backbone>17.518</backbone>
            <side_chain>104.119</side_chain>
            <non_polar>59.5395</non_polar>
            <polar>62.0978</polar>
          </asa>
          <relative_asa>
            <total>62.0156</total>
            <backbone>49.2771</backbone>
            <side_chain>64.8355</side_chain>
            <non_polar>48.1906</non_polar>
            <polar>85.5459</polar>
          </relative_asa>
          <depth_index>
            <average>0.16218</average>
            <average_deviation>0.458713</average_deviation>
            <average_side_chain>0</average_side_chain>
            <average_side_chain_deviation>0</average_side_chain_deviation>
            <maximum>1.45962</maximum>
            <minimum>0</minimum>
          </depth_index>
          <protrusion_index>
            <average>0.954086</average>
            <average_deviation>0.572022</average_deviation>
            <average_side_chain>1.30062</average_side_chain>
            <average_side_chain_deviation>0.534231</average_side_chain_deviation>
            <maximum>1.93518</maximum>
            <minimum>0.263015</minimum>
          </protrusion_index>
        </residue>
        <residue>
          <name>THR</name>
          <serial_id>348</serial_id>
          <asa>
            <total>83.4817</total>
            <backbone>31.8046</backbone>
            <side_chain>51.6771</side_chain>
            <non_polar>61.2753</non_polar>
            <polar>22.2064</polar>
          </asa>
          <relative_asa>
            <total>61.1185</total>
            <backbone>93.1593</backbone>
            <side_chain>50.4413</side_chain>
            <non_polar>76.2225</non_polar>
            <polar>39.5132</polar>
          </relative_asa>
          <depth_index>
            <average>0.189603</average>
            <average_deviation>0.46443</average_deviation>
            <average_side_chain>0</average_side_chain>
            <average_side_chain_deviation>0</average_side_chain_deviation>
            <maximum>1.32722</maximum>
            <minimum>0</minimum>
          </depth_index>
          <protrusion_index>
            <average>0.980364</average>
            <average_deviation>0.2216</average_deviation>
            <average_side_chain>1.14732</average_side_chain>
            <average_side_chain_deviation>0.168991</average_side_chain_deviation>
            <maximum>1.34155</maximum>
            <minimum>0.640925</minimum>
          </protrusion_index>
        </residue>
        <residue>
          <name>ARG</name>
          <serial_id>349</serial_id>
          <asa>
            <total>72.1408</total>
            <backbone>8.8728</backbone>
            <side_chain>63.268</side_chain>
            <non_polar>43.4502</non_polar>
            <polar>28.6906</polar>
          </asa>
          <relative_asa>
            <total>30.9604</total>
            <backbone>24.0716</backbone>
            <side_chain>32.2549</side_chain>
            <non_polar>50.3479</non_polar>
            <polar>19.556</polar>
          </relative_asa>
          <depth_index>
            <average>0.381139</average>
            <average_deviation>0.624373</average_deviation>
            <average_side_chain>0.189193</average_side_chain>
            <average_side_chain_deviation>0.463425</average_side_chain_deviation>
            <maximum>1.53169</maximum>
            <minimum>0</minimum>
          </depth_index>
          <protrusion_index>
            <average>0.564743</average>
            <average_deviation>0.116809</average_deviation>
            <average_side_chain>0.609979</average_side_chain>
            <average_side_chain_deviation>0.117469</average_side_chain_deviation>
            <maximum>0.781175</maximum>
            <minimum>0.41767</minimum>
          </protrusion_index>
        </residue>
        <residue>
          <name>GLN</name>
          <serial_id>350</serial_id>
          <asa>
            <total>99.9214</total>
            <backbone>9.1258</backbone>
            <side_chain>90.7956</side_chain>
            <non_polar>39.1114</non_polar>
            <polar>60.81</polar>
          </asa>
          <relative_asa>
            <total>56.1388</total>
            <backbone>25.8961</backbone>
            <side_chain>63.6002</side_chain>
            <non_polar>62.2991</non_polar>
            <polar>52.7819</polar>
          </relative_asa>
          <depth_index>
            <average>0.545706</average>
            <average_deviation>0.811581</average_deviation>
            <average_side_chain>0</average_side_chain>
            <average_side_chain_deviation>0</average_side_chain_deviation>
            <maximum>2.25229</maximum>
            <minimum>0</minimum>
          </depth_index>
          <protrusion_index>
            <average>0.804191</average>
            <average_deviation>0.300554</average_deviation>
            <average_side_chain>1.02319</average_side_chain>
            <average_side_chain_deviation>0.199922</average_side_chain_deviation>
            <maximum>1.34155</maximum>
            <minimum>0.353231</minimum>
          </protrusion_index>
        </residue>
        <residue>
          <name>GLY</name>
          <serial_id>351</serial_id>
          <asa>
            <total>24.0199</total>
            <backbone>24.0199</backbone>
            <side_chain>0</side_chain>
            <non_polar>13.4396</non_polar>
            <polar>10.5803</polar>
          </asa>
          <relative_asa>
            <total>29.8236</total>
            <backbone>29.8236</backbone>
            <side_chain>0</side_chain>
            <non_polar>31.5262</non_polar>
            <polar>27.9016</polar>
          </relative_asa>
          <depth_index>
            <average>0.896288</average>
            <average_deviation>0.953923</average_deviation>
            <average_side_chain>0</average_side_chain>
            <average_side_chain_deviation>0</average_side_chain_deviation>
            <maximum>2.25439</maximum>
            <minimum>0</minimum>
          </depth_index>
          <protrusion_index>
            <average>0.3557</average>
            <average_deviation>0.136868</average_deviation>
            <average_side_chain>0</average_side_chain>
            <average_side_chain_deviation>0</average_side_chain_deviation>
            <maximum>0.555205</maximum>
            <minimum>0.211614</minimum>
          </protrusion_index>
        </residue>
        <residue>
          <name>VAL</name>
          <serial_id>352</serial_id>
          <asa>
            <total>0.1829</total>
            <backbone>0.1829</backbone>
            <side_chain>0</side_chain>
            <non_polar>0</non_polar>
            <polar>0.1829</polar>
          </asa>
          <relative_asa>
            <total>0.122472</total>
            <backbone>0.583786</backbone>
            <side_chain>0</side_chain>
            <non_polar>0</non_polar>
            <polar>0.705905</polar>
          </relative_asa>
          <depth_index>
            <average>2.01354</average>
            <average_deviation>1.1018</average_deviation>
            <average_side_chain>3.01573</average_side_chain>
            <average_side_chain_deviation>0.448963</average_side_chain_deviation>
            <maximum>3.58892</maximum>
            <minimum>0</minimum>
          </depth_index>
          <protrusion_index>
            <average>0.143461</average>
            <average_deviation>0.0664089</average_deviation>
            <average_side_chain>0.0820772</average_side_chain>
            <average_side_chain_deviation>0.02143</average_side_chain_deviation>
            <maximum>0.247889</maximum>
            <minimum>0.0525127</minimum>
          </protrusion_index>
        </residue>
        <residue>
          <name>GLU</name>
          <serial_id>353</serial_id>
          <asa>
            <total>72.4681</total>
            <backbone>1.639</backbone>
            <side_chain>70.8291</side_chain>
            <non_polar>24.1663</non_polar>
            <polar>48.3018</polar>
          </asa>
          <relative_asa>
            <total>42.2481</total>
            <backbone>4.58462</backbone>
            <side_chain>52.1684</side_chain>
            <non_polar>34.1718</non_polar>
            <polar>47.9137</polar>
          </relative_asa>
          <depth_index>
            <average>0.56026</average>
            <average_deviation>0.826448</average_deviation>
            <average_side_chain>0</average_side_chain>
            <average_side_chain_deviation>0</average_side_chain_deviation>
            <maximum>2.25137</maximum>
            <minimum>0</minimum>
          </depth_index>
          <protrusion_index>
            <average>0.644354</average>
            <average_deviation>0.271461</average_deviation>
            <average_side_chain>0.856757</average_side_chain>
            <average_side_chain_deviation>0.173314</average_side_chain_deviation>
            <maximum>1.12651</maximum>
            <minimum>0.318972</minimum>
          </protrusion_index>
        </residue>
        <residue>
          <name>ASP</name>
          <serial_id>354</serial_id>
          <asa>
            <total>70.3604</total>
            <backbone>8.0326</backbone>
            <side_chain>62.3278</side_chain>
            <non_polar>27.1505</non_polar>
            <polar>43.2099</polar>
          </asa>
          <relative_asa>
            <total>48.841</total>
            <backbone>22.2202</backbone>
            <side_chain>57.7591</side_chain>
            <non_polar>54.772</non_polar>
            <polar>45.7296</polar>
          </relative_asa>
          <depth_index>
            <average>0.492653</average>
            <average_deviation>0.880876</average_deviation>
            <average_side_chain>0</average_side_chain>
            <average_side_chain_deviation>0</average_side_chain_deviation>
            <maximum>2.40798</maximum>
            <minimum>0</minimum>
          </depth_index>
          <protrusion_index>
            <average>0.628523</average>
            <average_deviation>0.223156</average_deviation>
            <average_side_chain>0.831122</average_side_chain>
            <average_side_chain_deviation>0.0756167</average_side_chain_deviation>
            <maximum>0.94764</maximum>
            <minimum>0.302485</minimum>
          </protrusion_index>
        </residue>
        <residue>
          <name>ALA</name>
          <serial_id>355</serial_id>
          <asa>
            <total>0</total>
            <backbone>0</backbone>
            <side_chain>0</side_chain>
            <non_polar>0</non_polar>
            <polar>0</polar>
          </asa>
          <relative_asa>
            <total>0</total>
            <backbone>0</backbone>
            <side_chain>0</side_chain>
            <non_polar>0</non_polar>
            <polar>0</polar>
          </relative_asa>
          <depth_index>
            <average>3.92242</average>
            <average_deviation>0.8164</average_deviation>
            <average_side_chain>4.24505</average_side_chain>
            <average_side_chain_deviation>0</average_side_chain_deviation>
            <maximum>4.72517</maximum>
            <minimum>2.43433</minimum>
          </depth_index>
          <protrusion_index>
            <average>0.0907823</average>
            <average_deviation>0.0705942</average_deviation>
            <average_side_chain>0.0578554</average_side_chain>
            <average_side_chain_deviation>0</average_side_chain_deviation>
            <maximum>0.225868</maximum>
            <minimum>0.0265888</minimum>
          </protrusion_index>
        </residue>
        <residue>
          <name>PHE</name>
          <serial_id>356</serial_id>
          <asa>
            <total>0</total>
            <backbone>0</backbone>
            <side_chain>0</side_chain>
            <non_polar>0</non_polar>
            <polar>0</polar>
          </asa>
          <relative_asa>
            <total>0</total>
            <backbone>0</backbone>
            <side_chain>0</side_chain>
            <non_polar>0</non_polar>
            <polar>0</polar>
          </relative_asa>
          <depth_index>
            <average>4.06758</average>
            <average_deviation>0.364299</average_deviation>
            <average_side_chain>3.91281</average_side_chain>
            <average_side_chain_deviation>0.207936</average_side_chain_deviation>
            <maximum>4.86119</maximum>
            <minimum>3.57259</minimum>
          </depth_index>
          <protrusion_index>
            <average>0.0243644</average>
            <average_deviation>0.0352278</average_deviation>
            <average_side_chain>0.00452441</average_side_chain>
            <average_side_chain_deviation>0.0110825</average_side_chain_deviation>
            <maximum>0.108497</maximum>
            <minimum>0</minimum>
          </protrusion_index>
        </residue>
        <residue>
          <name>TYR</name>
          <serial_id>357</serial_id>
          <asa>
            <total>31.1644</total>
            <backbone>0</backbone>
            <side_chain>31.1644</side_chain>
            <non_polar>20.032</non_polar>
            <polar>11.1324</polar>
          </asa>
          <relative_asa>
            <total>14.6168</total>
            <backbone>0</backbone>
            <side_chain>17.3502</side_chain>
            <non_polar>13.914</non_polar>
            <polar>16.0757</polar>
          </relative_asa>
          <depth_index>
            <average>1.15849</average>
            <average_deviation>1.1128</average_deviation>
            <average_side_chain>0.51931</average_side_chain>
            <average_side_chain_deviation>0.670438</average_side_chain_deviation>
            <maximum>3.23464</maximum>
            <minimum>0</minimum>
          </depth_index>
          <protrusion_index>
            <average>0.367324</average>
            <average_deviation>0.129634</average_deviation>
            <average_side_chain>0.424177</average_side_chain>
            <average_side_chain_deviation>0.12429</average_side_chain_deviation>
            <maximum>0.578769</maximum>
            <minimum>0.218699</minimum>
          </protrusion_index>
        </residue>
        <residue>
          <name>THR</name>
          <serial_id>358</serial_id>
          <asa>
            <total>21.0368</total>
            <backbone>0</backbone>
            <side_chain>21.0368</side_chain>
            <non_polar>16.976</non_polar>
            <polar>4.0608</polar>
          </asa>
          <relative_asa>
            <total>15.4014</total>
            <backbone>0</backbone>
            <side_chain>20.5337</side_chain>
            <non_polar>21.1171</non_polar>
            <polar>7.22562</polar>
          </relative_asa>
          <depth_index>
            <average>1.81042</average>
            <average_deviation>1.24744</average_deviation>
            <average_side_chain>0.478237</average_side_chain>
            <average_side_chain_deviation>0.67633</average_side_chain_deviation>
            <maximum>2.99044</maximum>
            <minimum>0</minimum>
          </depth_index>
          <protrusion_index>
            <average>0.287736</average>
            <average_deviation>0.110562</average_deviation>
            <average_side_chain>0.387688</average_side_chain>
            <average_side_chain_deviation>0.0794458</average_side_chain_deviation>
            <maximum>0.488554</maximum>
            <minimum>0.145041</minimum>
          </protrusion_index>
        </residue>
        <residue>
          <name>LEU</name>
          <serial_id>359</serial_id>
          <asa>
            <total>0.0237</total>
            <backbone>0</backbone>
            <side_chain>0.0237</side_chain>
            <non_polar>0.0237</non_polar>
            <polar>0</polar>
          </asa>
          <relative_asa>
            <total>0.0133243</total>
            <backbone>0</backbone>
            <side_chain>0.0163234</side_chain>
            <non_polar>0.0157895</non_polar>
            <polar>0</polar>
          </relative_asa>
          <depth_index>
            <average>2.92277</average>
            <average_deviation>1.50176</average_deviation>
            <average_side_chain>1.62755</average_side_chain>
            <average_side_chain_deviation>1.02063</average_side_chain_deviation>
            <maximum>4.6505</maximum>
            <minimum>0</minimum>
          </depth_index>
          <protrusion_index>
            <average>0.016033</average>
            <average_deviation>0.0215059</average_deviation>
            <average_side_chain>0</average_side_chain>
            <average_side_chain_deviation>0</average_side_chain_deviation>
            <maximum>0.0632527</maximum>
            <minimum>0</minimum>
          </protrusion_index>
        </residue>
        <residue>
          <name>VAL</name>
          <serial_id>360</serial_id>
          <asa>
            <total>0.3178</total>
            <backbone>0</backbone>
            <side_chain>0.3178</side_chain>
            <non_polar>0.3178</non_polar>
            <polar>0</polar>
          </asa>
          <relative_asa>
            <total>0.212803</total>
            <backbone>0</backbone>
            <side_chain>0.269299</side_chain>
            <non_polar>0.257474</non_polar>
            <polar>0</polar>
          </relative_asa>
          <depth_index>
            <average>2.34713</average>
            <average_deviation>1.15746</average_deviation>
            <average_side_chain>1.343</average_side_chain>
            <average_side_chain_deviation>1.02938</average_side_chain_deviation>
            <maximum>3.81993</maximum>
            <minimum>0</minimum>
          </depth_index>
          <protrusion_index>
            <average>0.0413959</average>
            <average_deviation>0.0491193</average_deviation>
            <average_side_chain>0.0127424</average_side_chain>
            <average_side_chain_deviation>0.0108829</average_side_chain_deviation>
            <maximum>0.126473</maximum>
            <minimum>0</minimum>
          </protrusion_index>
        </residue>
        <residue>
          <name>ARG</name>
          <serial_id>361</serial_id>
          <asa>
            <total>70.6004</total>
            <backbone>0</backbone>
            <side_chain>70.6004</side_chain>
            <non_polar>27.1462</non_polar>
            <polar>43.4542</polar>
          </asa>
          <relative_asa>
            <total>30.2993</total>
            <backbone>0</backbone>
            <side_chain>35.9931</side_chain>
            <non_polar>31.4556</non_polar>
            <polar>29.6191</polar>
          </relative_asa>
          <depth_index>
            <average>0.999136</average>
            <average_deviation>1.16421</average_deviation>
            <average_side_chain>0.215692</average_side_chain>
            <average_side_chain_deviation>0.528335</average_side_chain_deviation>
            <maximum>3.00928</maximum>
            <minimum>0</minimum>
          </depth_index>
          <protrusion_index>
            <average>0.602721</average>
            <average_deviation>0.198999</average_deviation>
            <average_side_chain>0.707731</average_side_chain>
            <average_side_chain_deviation>0.138215</average_side_chain_deviation>
            <maximum>0.894523</maximum>
            <minimum>0.218699</minimum>
          </protrusion_index>
        </residue>
        <residue>
          <name>GLU</name>
          <serial_id>362</serial_id>
          <asa>
            <total>41.9533</total>
            <backbone>2.3609</backbone>
            <side_chain>39.5924</side_chain>
            <non_polar>9.6257</non_polar>
            <polar>32.3276</polar>
          </asa>
          <relative_asa>
            <total>24.4583</total>
            <backbone>6.60392</backbone>
            <side_chain>29.1614</side_chain>
            <non_polar>13.611</non_polar>
            <polar>32.0679</polar>
          </relative_asa>
          <depth_index>
            <average>0.92461</average>
            <average_deviation>1.15364</average_deviation>
            <average_side_chain>0.302133</average_side_chain>
            <average_side_chain_deviation>0.604267</average_side_chain_deviation>
            <maximum>3.18261</maximum>
            <minimum>0</minimum>
          </depth_index>
          <protrusion_index>
            <average>0.359775</average>
            <average_deviation>0.115218</average_deviation>
            <average_side_chain>0.375783</average_side_chain>
            <average_side_chain_deviation>0.13748</average_side_chain_deviation>
            <maximum>0.590821</maximum>
            <minimum>0.177387</minimum>
          </protrusion_index>
        </residue>
        <residue>
          <name>ILE</name>
          <serial_id>363</serial_id>
          <asa>
            <total>0.4937</total>
            <backbone>0</backbone>
            <side_chain>0.4937</side_chain>
            <non_polar>0.4937</non_polar>
            <polar>0</polar>
          </asa>
          <relative_asa>
            <total>0.284717</total>
            <backbone>0</backbone>
            <side_chain>0.34687</side_chain>
            <non_polar>0.33503</non_polar>
            <polar>0</polar>
          </relative_asa>
          <depth_index>
            <average>2.14118</average>
            <average_deviation>0.910399</average_deviation>
            <average_side_chain>1.77446</average_side_chain>
            <average_side_chain_deviation>1.16198</average_side_chain_deviation>
            <maximum>3.05861</maximum>
            <minimum>0</minimum>
          </depth_index>
          <protrusion_index>
            <average>0.245683</average>
            <average_deviation>0.192379</average_deviation>
            <average_side_chain>0.101765</average_side_chain>
            <average_side_chain_deviation>0.0973384</average_side_chain_deviation>
            <maximum>0.603058</maximum>
            <minimum>0</minimum>
          </protrusion_index>
        </residue>
        <residue>
          <name>ARG</name>
          <serial_id>364</serial_id>
          <asa>
            <total>77.9693</total>
            <backbone>10.1609</backbone>
            <side_chain>67.8084</side_chain>
            <non_polar>39.4787</non_polar>
            <polar>38.4906</polar>
          </asa>
          <relative_asa>
            <total>33.4618</total>
            <backbone>27.5662</backbone>
            <side_chain>34.5697</side_chain>
            <non_polar>45.7459</non_polar>
            <polar>26.2358</polar>
          </relative_asa>
          <depth_index>
            <average>0.271185</average>
            <average_deviation>0.575415</average_deviation>
            <average_side_chain>0.217416</average_side_chain>
            <average_side_chain_deviation>0.532558</average_side_chain_deviation>
            <maximum>1.52191</maximum>
            <minimum>0</minimum>
          </depth_index>
          <protrusion_index>
            <average>0.733283</average>
            <average_deviation>0.22767</average_deviation>
            <average_side_chain>0.679729</average_side_chain>
            <average_side_chain_deviation>0.0905143</average_side_chain_deviation>
            <maximum>1.29008</maximum>
            <minimum>0.447205</minimum>
          </protrusion_index>
        </residue>
        <residue>
          <name>GLN</name>
          <serial_id>365</serial_id>
          <asa>
            <total>131.207</total>
            <backbone>37.0065</backbone>
            <side_chain>94.2007</side_chain>
            <non_polar>53.8029</non_polar>
            <polar>77.4043</polar>
          </asa>
          <relative_asa>
            <total>73.7161</total>
            <backbone>105.013</backbone>
            <side_chain>65.9854</side_chain>
            <non_polar>85.7007</non_polar>
            <polar>67.1854</polar>
          </relative_asa>
          <depth_index>
            <average>0.148022</average>
            <average_deviation>0.418671</average_deviation>
            <average_side_chain>0</average_side_chain>
            <average_side_chain_deviation>0</average_side_chain_deviation>
            <maximum>1.3322</maximum>
            <minimum>0</minimum>
          </depth_index>
          <protrusion_index>
            <average>1.23409</average>
            <average_deviation>0.244023</average_deviation>
            <average_side_chain>1.14483</average_side_chain>
            <average_side_chain_deviation>0.171766</average_side_chain_deviation>
            <maximum>1.77863</maximum>
            <minimum>0.877455</minimum>
          </protrusion_index>
        </residue>
        <residue>
          <name>HIS</name>
          <serial_id>366</serial_id>
          <asa>
            <total>100.39</total>
            <backbone>27.9387</backbone>
            <side_chain>72.4516</side_chain>
            <non_polar>58.3824</non_polar>
            <polar>42.0079</polar>
          </asa>
          <relative_asa>
            <total>55.4857</total>
            <backbone>80.1914</backbone>
            <side_chain>49.5938</side_chain>
            <non_polar>54.9378</non_polar>
            <polar>56.2656</polar>
          </relative_asa>
          <depth_index>
            <average>0.25851</average>
            <average_deviation>0.517765</average_deviation>
            <average_side_chain>0.225778</average_side_chain>
            <average_side_chain_deviation>0.504855</average_side_chain_deviation>
            <maximum>1.35467</maximum>
            <minimum>0</minimum>
          </depth_index>
          <protrusion_index>
            <average>1.14366</average>
            <average_deviation>0.274449</average_deviation>
            <average_side_chain>1.00147</average_side_chain>
            <average_side_chain_deviation>0.119232</average_side_chain_deviation>
            <maximum>1.85476</maximum>
            <minimum>0.812152</minimum>
          </protrusion_index>
        </residue>
        <residue>
          <name>LYS</name>
          <serial_id>367</serial_id>
          <asa>
            <total>128.342</total>
            <backbone>60.9356</backbone>
            <side_chain>67.4061</side_chain>
            <non_polar>83.8217</non_polar>
            <polar>44.52</polar>
          </asa>
          <relative_asa>
            <total>65.4337</total>
            <backbone>171.408</backbone>
            <side_chain>41.974</side_chain>
            <non_polar>67.8444</non_polar>
            <polar>61.3308</polar>
          </relative_asa>
          <depth_index>
            <average>0.162187</average>
            <average_deviation>0.458733</average_deviation>
            <average_side_chain>0</average_side_chain>
            <average_side_chain_deviation>0</average_side_chain_deviation>
            <maximum>1.45968</maximum>
            <minimum>0</minimum>
          </depth_index>
          <protrusion_index>
            <average>1.40861</average>
            <average_deviation>0.58616</average_deviation>
            <average_side_chain>1.00645</average_side_chain>
            <average_side_chain_deviation>0.116351</average_side_chain_deviation>
            <maximum>2.6561</maximum>
            <minimum>0.860692</minimum>
          </protrusion_index>
        </residue>
      </residues>
    </chain>
    <chain>
      <serial_id>C</serial_id>
      <asa>
        <total>4099.93</total>
        <backbone>804.392</backbone>
        <side_chain>3295.53</side_chain>
        <non_polar>2247.1</non_polar>
        <polar>1852.82</polar>
      </asa>
      <residues>
        <residue>
          <name>GLY</name>
          <serial_id>14</serial_id>
          <asa>
            <total>61.2125</total>
            <backbone>61.2125</backbone>
            <side_chain>0</side_chain>
            <non_polar>18.3126</non_polar>
            <polar>42.8999</polar>
          </asa>
          <relative_asa>
            <total>76.0026</total>
            <backbone>76.0026</backbone>
            <side_chain>0</side_chain>
            <non_polar>42.9571</non_polar>
            <polar>113.133</polar>
          </relative_asa>
          <depth_index>
            <average>0.89568</average>
            <average_deviation>0.95304</average_deviation>
            <average_side_chain>0</average_side_chain>
            <average_side_chain_deviation>0</average_side_chain_deviation>
            <maximum>2.25189</maximum>
            <minimum>0</minimum>
          </depth_index>
          <protrusion_index>
            <average>0.52942</average>
            <average_deviation>0.0890053</average_deviation>
            <average_side_chain>0</average_side_chain>
            <average_side_chain_deviation>0</average_side_chain_deviation>
            <maximum>0.603058</maximum>
            <minimum>0.380116</minimum>
          </protrusion_index>
        </residue>
        <residue>
          <name>ASP</name>
          <serial_id>15</serial_id>
          <asa>
            <total>68.5598</total>
            <backbone>3.3089</backbone>
            <side_chain>65.2509</side_chain>
            <non_polar>10.9316</non_polar>
            <polar>57.6282</polar>
          </asa>
          <relative_asa>
            <total>47.5911</total>
            <backbone>9.15325</backbone>
            <side_chain>60.4679</side_chain>
            <non_polar>22.0529</non_polar>
            <polar>60.9887</polar>
          </relative_asa>
          <depth_index>
            <average>0.336914</average>
            <average_deviation>0.586377</average_deviation>
            <average_side_chain>0</average_side_chain>
            <average_side_chain_deviation>0</average_side_chain_deviation>
            <maximum>1.46264</maximum>
            <minimum>0</minimum>
          </depth_index>
          <protrusion_index>
            <average>0.706821</average>
            <average_deviation>0.176046</average_deviation>
            <average_side_chain>0.855329</average_side_chain>
            <average_side_chain_deviation>0.114551</average_side_chain_deviation>
            <maximum>1.00382</maximum>
            <minimum>0.457325</minimum>
          </protrusion_index>
        </residue>
        <residue>
          <name>CYS</name>
          <serial_id>16</serial_id>
          <asa>
            <total>3.3238</total>
            <backbone>3.1874</backbone>
            <side_chain>0.1364</side_chain>
            <non_polar>0.1364</non_polar>
            <polar>3.1874</polar>
          </asa>
          <relative_asa>
            <total>2.52837</total>
            <backbone>8.82447</backbone>
            <side_chain>0.143067</side_chain>
            <non_polar>0.131066</non_polar>
            <polar>11.6328</polar>
          </relative_asa>
          <depth_index>
            <average>1.27806</average>
            <average_deviation>0.977557</average_deviation>
            <average_side_chain>0.891582</average_side_chain>
            <average_side_chain_deviation>0.891582</average_side_chain_deviation>
            <maximum>2.39503</maximum>
            <minimum>0</minimum>
          </depth_index>
          <protrusion_index>
            <average>0.248469</average>
            <average_deviation>0.0725511</average_deviation>
            <average_side_chain>0.154778</average_side_chain>
            <average_side_chain_deviation>0.0159942</average_side_chain_deviation>
            <maximum>0.335882</maximum>
            <minimum>0.138784</minimum>
          </protrusion_index>
        </residue>
        <residue>
          <name>CYS</name>
          <serial_id>17</serial_id>
          <asa>
            <total>5.7029</total>
            <backbone>0</backbone>
            <side_chain>5.7029</side_chain>
            <non_polar>5.7029</non_polar>
            <polar>0</polar>
          </asa>
          <relative_asa>
            <total>4.33813</total>
            <backbone>0</backbone>
            <side_chain>5.98164</side_chain>
            <non_polar>5.47987</non_polar>
            <polar>0</polar>
          </relative_asa>
          <depth_index>
            <average>1.58702</average>
            <average_deviation>1.22527</average_deviation>
            <average_side_chain>0</average_side_chain>
            <average_side_chain_deviation>0</average_side_chain_deviation>
            <maximum>3.21324</maximum>
            <minimum>0</minimum>
          </depth_index>
          <protrusion_index>
            <average>0.196945</average>
            <average_deviation>0.0424206</average_deviation>
            <average_side_chain>0.230008</average_side_chain>
            <average_side_chain_deviation>0.0253984</average_side_chain_deviation>
            <maximum>0.255407</maximum>
            <minimum>0.114425</minimum>
          </protrusion_index>
        </residue>
        <residue>
          <name>ILE</name>
          <serial_id>18</serial_id>
          <asa>
            <total>5.3163</total>
            <backbone>0.5878</backbone>
            <side_chain>4.7285</side_chain>
            <non_polar>4.7285</non_polar>
            <polar>0.5878</polar>
          </asa>
          <relative_asa>
            <total>3.06592</total>
            <backbone>1.89125</backbone>
            <side_chain>3.32221</side_chain>
            <non_polar>3.20881</non_polar>
            <polar>2.2573</polar>
          </relative_asa>
          <depth_index>
            <average>1.70442</average>
            <average_deviation>1.1452</average_deviation>
            <average_side_chain>1.78796</average_side_chain>
            <average_side_chain_deviation>1.17435</average_side_chain_deviation>
            <maximum>3.07655</maximum>
            <minimum>0</minimum>
          </depth_index>
          <protrusion_index>
            <average>0.203866</average>
            <average_deviation>0.0341786</average_deviation>
            <average_side_chain>0.195729</average_side_chain>
            <average_side_chain_deviation>0.0415874</average_side_chain_deviation>
            <maximum>0.240461</maximum>
            <minimum>0.132595</minimum>
          </protrusion_index>
        </residue>
        <residue>
          <name>ILE</name>
          <serial_id>19</serial_id>
          <asa>
            <total>0</total>
            <backbone>0</backbone>
            <side_chain>0</side_chain>
            <non_polar>0</non_polar>
            <polar>0</polar>
          </asa>
          <relative_asa>
            <total>0</total>
            <backbone>0</backbone>
            <side_chain>0</side_chain>
            <non_polar>0</non_polar>
            <polar>0</polar>
          </relative_asa>
          <depth_index>
            <average>3.41557</average>
            <average_deviation>0.579657</average_deviation>
            <average_side_chain>3.83905</average_side_chain>
            <average_side_chain_deviation>0.144391</average_side_chain_deviation>
            <maximum>4.07404</maximum>
            <minimum>2.24318</minimum>
          </depth_index>
          <protrusion_index>
            <average>0.0634976</average>
            <average_deviation>0.0443765</average_deviation>
            <average_side_chain>0.0282322</average_side_chain>
            <average_side_chain_deviation>0.0303218</average_side_chain_deviation>
            <maximum>0.126473</maximum>
            <minimum>0</minimum>
          </protrusion_index>
        </residue>
        <residue>
          <name>ARG</name>
          <serial_id>20</serial_id>
          <asa>
            <total>37.6361</total>
            <backbone>0.785</backbone>
            <side_chain>36.8511</side_chain>
            <non_polar>16.6475</non_polar>
            <polar>20.9886</polar>
          </asa>
          <relative_asa>
            <total>16.1521</total>
            <backbone>2.12968</backbone>
            <side_chain>18.7872</side_chain>
            <non_polar>19.2903</non_polar>
            <polar>14.3062</polar>
          </relative_asa>
          <depth_index>
            <average>0.358018</average>
            <average_deviation>0.783259</average_deviation>
            <average_side_chain>0</average_side_chain>
            <average_side_chain_deviation>0</average_side_chain_deviation>
            <maximum>2.41837</maximum>
            <minimum>0</minimum>
          </depth_index>
          <protrusion_index>
            <average>0.223866</average>
            <average_deviation>0.114203</average_deviation>
            <average_side_chain>0.30061</average_side_chain>
            <average_side_chain_deviation>0.0591652</average_side_chain_deviation>
            <maximum>0.380116</maximum>
            <minimum>0.0265888</minimum>
          </protrusion_index>
        </residue>
        <residue>
          <name>VAL</name>
          <serial_id>21</serial_id>
          <asa>
            <total>0.1037</total>
            <backbone>0</backbone>
            <side_chain>0.1037</side_chain>
            <non_polar>0.1037</non_polar>
            <polar>0</polar>
          </asa>
          <relative_asa>
            <total>0.0694389</total>
            <backbone>0</backbone>
            <side_chain>0.0878739</side_chain>
            <non_polar>0.0840152</non_polar>
            <polar>0</polar>
          </relative_asa>
          <depth_index>
            <average>1.14083</average>
            <average_deviation>0.77701</average_deviation>
            <average_side_chain>0.507372</average_side_chain>
            <average_side_chain_deviation>0.717532</average_side_chain_deviation>
            <maximum>2.25251</maximum>
            <minimum>0</minimum>
          </depth_index>
          <protrusion_index>
            <average>0.0233615</average>
            <average_deviation>0.0287837</average_deviation>
            <average_side_chain>0</average_side_chain>
            <average_side_chain_deviation>0</average_side_chain_deviation>
            <maximum>0.074214</maximum>
            <minimum>0</minimum>
          </protrusion_index>
        </residue>
        <residue>
          <name>SER</name>
          <serial_id>22</serial_id>
          <asa>
            <total>22.9994</total>
            <backbone>0.0053</backbone>
            <side_chain>22.9941</side_chain>
            <non_polar>10.8398</non_polar>
            <polar>12.1596</polar>
          </asa>
          <relative_asa>
            <total>19.9474</total>
            <backbone>0.0129711</backbone>
            <side_chain>30.8894</side_chain>
            <non_polar>20.4795</non_polar>
            <polar>19.4959</polar>
          </relative_asa>
          <depth_index>
            <average>0.83693</average>
            <average_deviation>0.884913</average_deviation>
            <average_side_chain>0</average_side_chain>
            <average_side_chain_deviation>0</average_side_chain_deviation>
            <maximum>2.24429</maximum>
            <minimum>0</minimum>
          </depth_index>
          <protrusion_index>
            <average>0.20358</average>
            <average_deviation>0.108815</average_deviation>
            <average_side_chain>0.342523</average_side_chain>
            <average_side_chain_deviation>0.0561183</average_side_chain_deviation>
            <maximum>0.398641</maximum>
            <minimum>0.074214</minimum>
          </protrusion_index>
        </residue>
        <residue>
          <name>LEU</name>
          <serial_id>23</serial_id>
          <asa>
            <total>24.9551</total>
            <backbone>10.9211</backbone>
            <side_chain>14.034</side_chain>
            <non_polar>14.034</non_polar>
            <polar>10.9211</polar>
          </asa>
          <relative_asa>
            <total>14.03</total>
            <backbone>33.4183</backbone>
            <side_chain>9.66595</side_chain>
            <non_polar>9.34977</non_polar>
            <polar>39.3411</polar>
          </relative_asa>
          <depth_index>
            <average>0.336558</average>
            <average_deviation>0.585658</average_deviation>
            <average_side_chain>0</average_side_chain>
            <average_side_chain_deviation>0</average_side_chain_deviation>
            <maximum>1.45904</maximum>
            <minimum>0</minimum>
          </depth_index>
          <protrusion_index>
            <average>0.343374</average>
            <average_deviation>0.139278</average_deviation>
            <average_side_chain>0.257107</average_side_chain>
            <average_side_chain_deviation>0.0825384</average_side_chain_deviation>
            <maximum>0.590821</maximum>
            <minimum>0.138784</minimum>
          </protrusion_index>
        </residue>
        <residue>
          <name>ASP</name>
          <serial_id>24</serial_id>
          <asa>
            <total>88.2258</total>
            <backbone>31.0255</backbone>
            <side_chain>57.2003</side_chain>
            <non_polar>21.5053</non_polar>
            <polar>66.7205</polar>
          </asa>
          <relative_asa>
            <total>61.2424</total>
            <backbone>85.8243</backbone>
            <side_chain>53.0074</side_chain>
            <non_polar>43.3837</non_polar>
            <polar>70.6112</polar>
          </relative_asa>
          <depth_index>
            <average>0</average>
            <average_deviation>0</average_deviation>
            <average_side_chain>0</average_side_chain>
            <average_side_chain_deviation>0</average_side_chain_deviation>
            <maximum>0</maximum>
            <minimum>0</minimum>
          </depth_index>
          <protrusion_index>
            <average>1.32043</average>
            <average_deviation>0.415546</average_deviation>
            <average_side_chain>1.4755</average_side_chain>
            <average_side_chain_deviation>0.309155</average_side_chain_deviation>
            <maximum>1.93518</maximum>
            <minimum>0.653949</minimum>
          </protrusion_index>
        </residue>
        <residue>
          <name>VAL</name>
          <serial_id>25</serial_id>
          <asa>
            <total>98.1515</total>
            <backbone>15.3482</backbone>
            <side_chain>82.8033</side_chain>
            <non_polar>89.0152</non_polar>
            <polar>9.1363</polar>
          </asa>
          <relative_asa>
            <total>65.7235</total>
            <backbone>48.9888</backbone>
            <side_chain>70.1663</side_chain>
            <non_polar>72.118</non_polar>
            <polar>35.2617</polar>
          </relative_asa>
          <depth_index>
            <average>0.190534</average>
            <average_deviation>0.466712</average_deviation>
            <average_side_chain>0</average_side_chain>
            <average_side_chain_deviation>0</average_side_chain_deviation>
            <maximum>1.33374</maximum>
            <minimum>0</minimum>
          </depth_index>
          <protrusion_index>
            <average>1.38782</average>
            <average_deviation>0.341939</average_deviation>
            <average_side_chain>1.51547</average_side_chain>
            <average_side_chain_deviation>0.422448</average_side_chain_deviation>
            <maximum>2.11041</maximum>
            <minimum>1.02328</minimum>
          </protrusion_index>
        </residue>
        <residue>
          <name>ASP</name>
          <serial_id>26</serial_id>
          <asa>
            <total>141.093</total>
            <backbone>30.0036</backbone>
            <side_chain>111.09</side_chain>
            <non_polar>49.0512</non_polar>
            <polar>92.0419</polar>
          </asa>
          <relative_asa>
            <total>97.9405</total>
            <backbone>82.9975</backbone>
            <side_chain>102.946</side_chain>
            <non_polar>98.9534</non_polar>
            <polar>97.4091</polar>
          </relative_asa>
          <depth_index>
            <average>0.153823</average>
            <average_deviation>0.406977</average_deviation>
            <average_side_chain>0</average_side_chain>
            <average_side_chain_deviation>0</average_side_chain_deviation>
            <maximum>1.23058</maximum>
            <minimum>0</minimum>
          </depth_index>
          <protrusion_index>
            <average>2.255</average>
            <average_deviation>0.276328</average_deviation>
            <average_side_chain>2.4397</average_side_chain>
            <average_side_chain_deviation>0.181325</average_side_chain_deviation>
            <maximum>2.72138</maximum>
            <minimum>1.77863</minimum>
          </protrusion_index>
        </residue>
        <residue>
          <name>ASN</name>
          <serial_id>27</serial_id>
          <asa>
            <total>58.0844</total>
            <backbone>15.6762</backbone>
            <side_chain>42.4082</side_chain>
            <non_polar>31.5686</non_polar>
            <polar>26.5158</polar>
          </asa>
          <relative_asa>
            <total>38.5047</total>
            <backbone>42.9956</backbone>
            <side_chain>37.0733</side_chain>
            <non_polar>73.8101</non_polar>
            <polar>24.5335</polar>
          </relative_asa>
          <depth_index>
            <average>0.154127</average>
            <average_deviation>0.407781</average_deviation>
            <average_side_chain>0.308254</average_side_chain>
            <average_side_chain_deviation>0.533911</average_side_chain_deviation>
            <maximum>1.23301</maximum>
            <minimum>0</minimum>
          </depth_index>
          <protrusion_index>
            <average>0.755001</average>
            <average_deviation>0.234327</average_deviation>
            <average_side_chain>0.644686</average_side_chain>
            <average_side_chain_deviation>0.155829</average_side_chain_deviation>
            <maximum>1.14843</maximum>
            <minimum>0.532335</minimum>
          </protrusion_index>
        </residue>
        <residue>
          <name>GLY</name>
          <serial_id>28</serial_id>
          <asa>
            <total>22.6171</total>
            <backbone>22.6171</backbone>
            <side_chain>0</side_chain>
            <non_polar>17.3418</non_polar>
            <polar>5.2753</polar>
          </asa>
          <relative_asa>
            <total>28.0818</total>
            <backbone>28.0818</backbone>
            <side_chain>0</side_chain>
            <non_polar>40.6798</non_polar>
            <polar>13.9117</polar>
          </relative_asa>
          <depth_index>
            <average>0.307852</average>
            <average_deviation>0.533214</average_deviation>
            <average_side_chain>0</average_side_chain>
            <average_side_chain_deviation>0</average_side_chain_deviation>
            <maximum>1.23141</maximum>
            <minimum>0</minimum>
          </depth_index>
          <protrusion_index>
            <average>0.449292</average>
            <average_deviation>0.173853</average_deviation>
            <average_side_chain>0</average_side_chain>
            <average_side_chain_deviation>0</average_side_chain_deviation>
            <maximum>0.722294</maximum>
            <minimum>0.294395</minimum>
          </protrusion_index>
        </residue>
        <residue>
          <name>ASN</name>
          <serial_id>29</serial_id>
          <asa>
            <total>18.2433</total>
            <backbone>13.2025</backbone>
            <side_chain>5.0408</side_chain>
            <non_polar>3.0638</non_polar>
            <polar>15.1795</polar>
          </asa>
          <relative_asa>
            <total>12.0937</total>
            <backbone>36.2109</backbone>
            <side_chain>4.40668</side_chain>
            <non_polar>7.16343</non_polar>
            <polar>14.0447</polar>
          </relative_asa>
          <depth_index>
            <average>0.510986</average>
            <average_deviation>0.663798</average_deviation>
            <average_side_chain>0.308358</average_side_chain>
            <average_side_chain_deviation>0.534091</average_side_chain_deviation>
            <maximum>1.52356</maximum>
            <minimum>0</minimum>
          </depth_index>
          <protrusion_index>
            <average>0.230232</average>
            <average_deviation>0.115923</average_deviation>
            <average_side_chain>0.145437</average_side_chain>
            <average_side_chain_deviation>0.0630691</average_side_chain_deviation>
            <maximum>0.447205</maximum>
            <minimum>0.0525127</minimum>
          </protrusion_index>
        </residue>
        <residue>
          <name>MET</name>
          <serial_id>30</serial_id>
          <asa>
            <total>80.2621</total>
            <backbone>10.9241</backbone>
            <side_chain>69.338</side_chain>
            <non_polar>71.8705</non_polar>
            <polar>8.3916</polar>
          </asa>
          <relative_asa>
            <total>42.9669</total>
            <backbone>32.0731</backbone>
            <side_chain>45.3961</side_chain>
            <non_polar>45.159</non_polar>
            <polar>30.3494</polar>
          </relative_asa>
          <depth_index>
            <average>0.320303</average>
            <average_deviation>0.555334</average_deviation>
            <average_side_chain>0</average_side_chain>
            <average_side_chain_deviation>0</average_side_chain_deviation>
            <maximum>1.33073</maximum>
            <minimum>0</minimum>
          </depth_index>
          <protrusion_index>
            <average>0.499418</average>
            <average_deviation>0.317155</average_deviation>
            <average_side_chain>0.723882</average_side_chain>
            <average_side_chain_deviation>0.316151</average_side_chain_deviation>
            <maximum>1.21699</maximum>
            <minimum>0.255407</minimum>
          </protrusion_index>
        </residue>
        <residue>
          <name>TYR</name>
          <serial_id>31</serial_id>
          <asa>
            <total>50.0065</total>
            <backbone>0</backbone>
            <side_chain>50.0065</side_chain>
            <non_polar>36.8886</non_polar>
            <polar>13.1179</polar>
          </asa>
          <relative_asa>
            <total>23.4541</total>
            <backbone>0</backbone>
            <side_chain>27.8402</side_chain>
            <non_polar>25.6224</non_polar>
            <polar>18.9428</polar>
          </relative_asa>
          <depth_index>
            <average>1.23636</average>
            <average_deviation>1.16384</average_deviation>
            <average_side_chain>0.648194</average_side_chain>
            <average_side_chain_deviation>0.885708</average_side_chain_deviation>
            <maximum>3.35206</maximum>
            <minimum>0</minimum>
          </depth_index>
          <protrusion_index>
            <average>0.266232</average>
            <average_deviation>0.125368</average_deviation>
            <average_side_chain>0.327531</average_side_chain>
            <average_side_chain_deviation>0.106356</average_side_chain_deviation>
            <maximum>0.467588</maximum>
            <minimum>0.0968291</minimum>
          </protrusion_index>
        </residue>
        <residue>
          <name>LYS</name>
          <serial_id>32</serial_id>
          <asa>
            <total>18.5375</total>
            <backbone>0</backbone>
            <side_chain>18.5375</side_chain>
            <non_polar>8.3167</non_polar>
            <polar>10.2208</polar>
          </asa>
          <relative_asa>
            <total>9.45116</total>
            <backbone>0</backbone>
            <side_chain>11.5434</side_chain>
            <non_polar>6.73144</non_polar>
            <polar>14.0802</polar>
          </relative_asa>
          <depth_index>
            <average>2.51736</average>
            <average_deviation>1.56227</average_deviation>
            <average_side_chain>1.55948</average_side_chain>
            <average_side_chain_deviation>1.46215</average_side_chain_deviation>
            <maximum>4.30183</maximum>
            <minimum>0</minimum>
          </depth_index>
          <protrusion_index>
            <average>0.0296314</average>
            <average_deviation>0.0215617</average_deviation>
            <average_side_chain>0.027003</average_side_chain>
            <average_side_chain_deviation>0.0207666</average_side_chain_deviation>
            <maximum>0.0632527</maximum>
            <minimum>0</minimum>
          </protrusion_index>
        </residue>
        <residue>
          <name>SER</name>
          <serial_id>33</serial_id>
          <asa>
            <total>0.0833</total>
            <backbone>0.0833</backbone>
            <side_chain>0</side_chain>
            <non_polar>0</non_polar>
            <polar>0.0833</polar>
          </asa>
          <relative_asa>
            <total>0.0722463</total>
            <backbone>0.203867</backbone>
            <side_chain>0</side_chain>
            <non_polar>0</non_polar>
            <polar>0.133558</polar>
          </relative_asa>
          <depth_index>
            <average>2.06611</average>
            <average_deviation>1.10946</average_deviation>
            <average_side_chain>2.92911</average_side_chain>
            <average_side_chain_deviation>0.2374</average_side_chain_deviation>
            <maximum>3.16651</maximum>
            <minimum>0</minimum>
          </depth_index>
          <protrusion_index>
            <average>0.0647046</average>
            <average_deviation>0.0395995</average_deviation>
            <average_side_chain>0.117421</average_side_chain>
            <average_side_chain_deviation>0.00299577</average_side_chain_deviation>
            <maximum>0.120417</maximum>
            <minimum>0.0215565</minimum>
          </protrusion_index>
        </residue>
        <residue>
          <name>ILE</name>
          <serial_id>34</serial_id>
          <asa>
            <total>0.1831</total>
            <backbone>0</backbone>
            <side_chain>0.1831</side_chain>
            <non_polar>0.1831</non_polar>
            <polar>0</polar>
          </asa>
          <relative_asa>
            <total>0.105594</total>
            <backbone>0</backbone>
            <side_chain>0.128645</side_chain>
            <non_polar>0.124254</non_polar>
            <polar>0</polar>
          </relative_asa>
          <depth_index>
            <average>2.46531</average>
            <average_deviation>1.171</average_deviation>
            <average_side_chain>1.78672</average_side_chain>
            <average_side_chain_deviation>1.1735</average_side_chain_deviation>
            <maximum>3.98001</maximum>
            <minimum>0</minimum>
          </depth_index>
          <protrusion_index>
            <average>0.0141047</average>
            <average_deviation>0.0195246</average_deviation>
            <average_side_chain>0</average_side_chain>
            <average_side_chain_deviation>0</average_side_chain_deviation>
            <maximum>0.0472237</maximum>
            <minimum>0</minimum>
          </protrusion_index>
        </residue>
        <residue>
          <name>LEU</name>
          <serial_id>35</serial_id>
          <asa>
            <total>0.416</total>
            <backbone>0</backbone>
            <side_chain>0.416</side_chain>
            <non_polar>0.416</non_polar>
            <polar>0</polar>
          </asa>
          <relative_asa>
            <total>0.233879</total>
            <backbone>0</backbone>
            <side_chain>0.286521</side_chain>
            <non_polar>0.277149</non_polar>
            <polar>0</polar>
          </relative_asa>
          <depth_index>
            <average>1.69274</average>
            <average_deviation>1.09155</average_deviation>
            <average_side_chain>0.999614</average_side_chain>
            <average_side_chain_deviation>1.05736</average_side_chain_deviation>
            <maximum>3.0693</maximum>
            <minimum>0</minimum>
          </depth_index>
          <protrusion_index>
            <average>0.0620711</average>
            <average_deviation>0.0300791</average_deviation>
            <average_side_chain>0.0641537</average_side_chain>
            <average_side_chain_deviation>0.030989</average_side_chain_deviation>
            <maximum>0.108497</maximum>
            <minimum>0.0215565</minimum>
          </protrusion_index>
        </residue>
        <residue>
          <name>VAL</name>
          <serial_id>36</serial_id>
          <asa>
            <total>0</total>
            <backbone>0</backbone>
            <side_chain>0</side_chain>
            <non_polar>0</non_polar>
            <polar>0</polar>
          </asa>
          <relative_asa>
            <total>0</total>
            <backbone>0</backbone>
            <side_chain>0</side_chain>
            <non_polar>0</non_polar>
            <polar>0</polar>
          </relative_asa>
          <depth_index>
            <average>4.00027</average>
            <average_deviation>0.518649</average_deviation>
            <average_side_chain>4.29093</average_side_chain>
            <average_side_chain_deviation>0.320516</average_side_chain_deviation>
            <maximum>4.67545</maximum>
            <minimum>3.35253</minimum>
          </depth_index>
          <protrusion_index>
            <average>0.03521</average>
            <average_deviation>0.0309224</average_deviation>
            <average_side_chain>0.0196207</average_side_chain>
            <average_side_chain_deviation>0.0200883</average_side_chain_deviation>
            <maximum>0.0968291</maximum>
            <minimum>0</minimum>
          </protrusion_index>
        </residue>
        <residue>
          <name>THR</name>
          <serial_id>37</serial_id>
          <asa>
            <total>10.3088</total>
            <backbone>0</backbone>
            <side_chain>10.3088</side_chain>
            <non_polar>10.2488</non_polar>
            <polar>0.06</polar>
          </asa>
          <relative_asa>
            <total>7.54726</total>
            <backbone>0</backbone>
            <side_chain>10.0623</side_chain>
            <non_polar>12.7488</non_polar>
            <polar>0.106762</polar>
          </relative_asa>
          <depth_index>
            <average>1.37027</average>
            <average_deviation>1.25572</average_deviation>
            <average_side_chain>0</average_side_chain>
            <average_side_chain_deviation>0</average_side_chain_deviation>
            <maximum>3.0584</maximum>
            <minimum>0</minimum>
          </depth_index>
          <protrusion_index>
            <average>0.201238</average>
            <average_deviation>0.080371</average_deviation>
            <average_side_chain>0.219378</average_side_chain>
            <average_side_chain_deviation>0.0609751</average_side_chain_deviation>
            <maximum>0.294395</maximum>
            <minimum>0.0687052</minimum>
          </protrusion_index>
        </residue>
        <residue>
          <name>SER</name>
          <serial_id>38</serial_id>
          <asa>
            <total>41.8018</total>
            <backbone>6.6482</backbone>
            <side_chain>35.1536</side_chain>
            <non_polar>20.3278</non_polar>
            <polar>21.474</polar>
          </asa>
          <relative_asa>
            <total>36.2548</total>
            <backbone>16.2707</backbone>
            <side_chain>47.2241</side_chain>
            <non_polar>38.4051</non_polar>
            <polar>34.43</polar>
          </relative_asa>
          <depth_index>
            <average>0.665152</average>
            <average_deviation>0.978629</average_deviation>
            <average_side_chain>0</average_side_chain>
            <average_side_chain_deviation>0</average_side_chain_deviation>
            <maximum>2.46298</maximum>
            <minimum>0</minimum>
          </depth_index>
          <protrusion_index>
            <average>0.704707</average>
            <average_deviation>0.169627</average_deviation>
            <average_side_chain>0.912065</average_side_chain>
            <average_side_chain_deviation>0.0175419</average_side_chain_deviation>
            <maximum>0.929607</maximum>
            <minimum>0.42738</minimum>
          </protrusion_index>
        </residue>
        <residue>
          <name>GLN</name>
          <serial_id>39</serial_id>
          <asa>
            <total>115.473</total>
            <backbone>18.1116</backbone>
            <side_chain>97.3613</side_chain>
            <non_polar>37.4051</non_polar>
            <polar>78.0678</polar>
          </asa>
          <relative_asa>
            <total>64.8761</total>
            <backbone>51.395</backbone>
            <side_chain>68.1993</side_chain>
            <non_polar>59.5812</non_polar>
            <polar>67.7613</polar>
          </relative_asa>
          <depth_index>
            <average>0.28466</average>
            <average_deviation>0.533061</average_deviation>
            <average_side_chain>0</average_side_chain>
            <average_side_chain_deviation>0</average_side_chain_deviation>
            <maximum>1.3305</maximum>
            <minimum>0</minimum>
          </depth_index>
          <protrusion_index>
            <average>0.843069</average>
            <average_deviation>0.363769</average_deviation>
            <average_side_chain>1.09564</average_side_chain>
            <average_side_chain_deviation>0.300973</average_side_chain_deviation>
            <maximum>1.45174</maximum>
            <minimum>0.41767</minimum>
          </protrusion_index>
        </residue>
        <residue>
          <name>ASP</name>
          <serial_id>40</serial_id>
          <asa>
            <total>0.8728</total>
            <backbone>0.8728</backbone>
            <side_chain>0</side_chain>
            <non_polar>0.8728</non_polar>
            <polar>0</polar>
          </asa>
          <relative_asa>
            <total>0.605859</total>
            <backbone>2.41438</backbone>
            <side_chain>0</side_chain>
            <non_polar>1.76074</non_polar>
            <polar>0</polar>
          </relative_asa>
          <depth_index>
            <average>1.9182</average>
            <average_deviation>1.00087</average_deviation>
            <average_side_chain>2.57436</average_side_chain>
            <average_side_chain_deviation>0.696795</average_side_chain_deviation>
            <maximum>3.48168</maximum>
            <minimum>0</minimum>
          </depth_index>
          <protrusion_index>
            <average>0.214101</average>
            <average_deviation>0.111337</average_deviation>
            <average_side_chain>0.10692</average_side_chain>
            <average_side_chain_deviation>0.039084</average_side_chain_deviation>
            <maximum>0.335882</maximum>
            <minimum>0.0632527</minimum>
          </protrusion_index>
        </residue>
        <residue>
          <name>LYS</name>
          <serial_id>41</serial_id>
          <asa>
            <total>104.791</total>
            <backbone>0.6158</backbone>
            <side_chain>104.176</side_chain>
            <non_polar>72.3809</non_polar>
            <polar>32.4105</polar>
          </asa>
          <relative_asa>
            <total>53.4268</total>
            <backbone>1.73221</backbone>
            <side_chain>64.8705</side_chain>
            <non_polar>58.5843</non_polar>
            <polar>44.6487</polar>
          </relative_asa>
          <depth_index>
            <average>0.715642</average>
            <average_deviation>1.0518</average_deviation>
            <average_side_chain>0</average_side_chain>
            <average_side_chain_deviation>0</average_side_chain_deviation>
            <maximum>2.59977</maximum>
            <minimum>0</minimum>
          </depth_index>
          <protrusion_index>
            <average>0.788192</average>
            <average_deviation>0.500044</average_deviation>
            <average_side_chain>1.15844</average_side_chain>
            <average_side_chain_deviation>0.373295</average_side_chain_deviation>
            <maximum>1.57281</maximum>
            <minimum>0.240461</minimum>
          </protrusion_index>
        </residue>
        <residue>
          <name>ALA</name>
          <serial_id>42</serial_id>
          <asa>
            <total>1.3904</total>
            <backbone>0</backbone>
            <side_chain>1.3904</side_chain>
            <non_polar>1.3904</non_polar>
            <polar>0</polar>
          </asa>
          <relative_asa>
            <total>1.29653</total>
            <backbone>0</backbone>
            <side_chain>2.17522</side_chain>
            <non_polar>1.82803</non_polar>
            <polar>0</polar>
          </relative_asa>
          <depth_index>
            <average>1.83536</average>
            <average_deviation>1.00552</average_deviation>
            <average_side_chain>0</average_side_chain>
            <average_side_chain_deviation>0</average_side_chain_deviation>
            <maximum>2.74838</maximum>
            <minimum>0</minimum>
          </depth_index>
          <protrusion_index>
            <average>0.219523</average>
            <average_deviation>0.0785753</average_deviation>
            <average_side_chain>0.263015</average_side_chain>
            <average_side_chain_deviation>0</average_side_chain_deviation>
            <maximum>0.335882</maximum>
            <minimum>0.102632</minimum>
          </protrusion_index>
        </residue>
        <residue>
          <name>PRO</name>
          <serial_id>43</serial_id>
          <asa>
            <total>48.4741</total>
            <backbone>4.9191</backbone>
            <side_chain>43.555</side_chain>
            <non_polar>45.1462</non_polar>
            <polar>3.3279</polar>
          </asa>
          <relative_asa>
            <total>36.2342</total>
            <backbone>14.9517</backbone>
            <side_chain>43.1751</side_chain>
            <non_polar>40.0161</non_polar>
            <polar>15.8774</polar>
          </relative_asa>
          <depth_index>
            <average>0.209891</average>
            <average_deviation>0.514125</average_deviation>
            <average_side_chain>0</average_side_chain>
            <average_side_chain_deviation>0</average_side_chain_deviation>
            <maximum>1.46924</maximum>
            <minimum>0</minimum>
          </depth_index>
          <protrusion_index>
            <average>0.393307</average>
            <average_deviation>0.159522</average_deviation>
            <average_side_chain>0.563966</average_side_chain>
            <average_side_chain_deviation>0.0881464</average_side_chain_deviation>
            <maximum>0.680625</maximum>
            <minimum>0.233121</minimum>
          </protrusion_index>
        </residue>
        <residue>
          <name>THR</name>
          <serial_id>44</serial_id>
          <asa>
            <total>36.7825</total>
            <backbone>4.5511</backbone>
            <side_chain>32.2314</side_chain>
            <non_polar>13.0731</non_polar>
            <polar>23.7094</polar>
          </asa>
          <relative_asa>
            <total>26.9291</total>
            <backbone>13.3307</backbone>
            <side_chain>31.4606</side_chain>
            <non_polar>16.2621</non_polar>
            <polar>42.1875</polar>
          </relative_asa>
          <depth_index>
            <average>0.562248</average>
            <average_deviation>0.919193</average_deviation>
            <average_side_chain>0</average_side_chain>
            <average_side_chain_deviation>0</average_side_chain_deviation>
            <maximum>2.40505</maximum>
            <minimum>0</minimum>
          </depth_index>
          <protrusion_index>
            <average>0.25448</average>
            <average_deviation>0.0540042</average_deviation>
            <average_side_chain>0.279363</average_side_chain>
            <average_side_chain_deviation>0.0326981</average_side_chain_deviation>
            <maximum>0.335882</maximum>
            <minimum>0.184077</minimum>
          </protrusion_index>
        </residue>
        <residue>
          <name>VAL</name>
          <serial_id>45</serial_id>
          <asa>
            <total>0</total>
            <backbone>0</backbone>
            <side_chain>0</side_chain>
            <non_polar>0</non_polar>
            <polar>0</polar>
          </asa>
          <relative_asa>
            <total>0</total>
            <backbone>0</backbone>
            <side_chain>0</side_chain>
            <non_polar>0</non_polar>
            <polar>0</polar>
          </relative_asa>
          <depth_index>
            <average>3.95737</average>
            <average_deviation>0.812874</average_deviation>
            <average_side_chain>4.53707</average_side_chain>
            <average_side_chain_deviation>0.50809</average_side_chain_deviation>
            <maximum>4.90095</maximum>
            <minimum>2.43511</minimum>
          </depth_index>
          <protrusion_index>
            <average>0.0372326</average>
            <average_deviation>0.0434759</average_deviation>
            <average_side_chain>0.00612993</average_side_chain>
            <average_side_chain_deviation>0.00477165</average_side_chain_deviation>
            <maximum>0.126473</maximum>
            <minimum>0</minimum>
          </protrusion_index>
        </residue>
        <residue>
          <name>ILE</name>
          <serial_id>46</serial_id>
          <asa>
            <total>9.7646</total>
            <backbone>0</backbone>
            <side_chain>9.7646</side_chain>
            <non_polar>9.7646</non_polar>
            <polar>0</polar>
          </asa>
          <relative_asa>
            <total>5.63126</total>
            <backbone>0</backbone>
            <side_chain>6.86054</side_chain>
            <non_polar>6.62636</non_polar>
            <polar>0</polar>
          </relative_asa>
          <depth_index>
            <average>2.74401</average>
            <average_deviation>1.27788</average_deviation>
            <average_side_chain>1.77344</average_side_chain>
            <average_side_chain_deviation>1.16201</average_side_chain_deviation>
            <maximum>3.89422</maximum>
            <minimum>0</minimum>
          </depth_index>
          <protrusion_index>
            <average>0.0473264</average>
            <average_deviation>0.0328999</average_deviation>
            <average_side_chain>0.0342392</average_side_chain>
            <average_side_chain_deviation>0.0230353</average_side_chain_deviation>
            <maximum>0.108497</maximum>
            <minimum>0</minimum>
          </protrusion_index>
        </residue>
        <residue>
          <name>ARG</name>
          <serial_id>47</serial_id>
          <asa>
            <total>51.1975</total>
            <backbone>0</backbone>
            <side_chain>51.1975</side_chain>
            <non_polar>31.8669</non_polar>
            <polar>19.3306</polar>
          </asa>
          <relative_asa>
            <total>21.9722</total>
            <backbone>0</backbone>
            <side_chain>26.1012</side_chain>
            <non_polar>36.9257</non_polar>
            <polar>13.1761</polar>
          </relative_asa>
          <depth_index>
            <average>1.08345</average>
            <average_deviation>1.08484</average_deviation>
            <average_side_chain>0.380143</average_side_chain>
            <average_side_chain_deviation>0.601062</average_side_chain_deviation>
            <maximum>2.80241</maximum>
            <minimum>0</minimum>
          </depth_index>
          <protrusion_index>
            <average>0.273266</average>
            <average_deviation>0.111309</average_deviation>
            <average_side_chain>0.343627</average_side_chain>
            <average_side_chain_deviation>0.0749836</average_side_chain_deviation>
            <maximum>0.488554</maximum>
            <minimum>0.120417</minimum>
          </protrusion_index>
        </residue>
        <residue>
          <name>LYS</name>
          <serial_id>48</serial_id>
          <asa>
            <total>1.0819</total>
            <backbone>1.0819</backbone>
            <side_chain>0</side_chain>
            <non_polar>0.0482</non_polar>
            <polar>1.0337</polar>
          </asa>
          <relative_asa>
            <total>0.551596</total>
            <backbone>3.04332</backbone>
            <side_chain>0</side_chain>
            <non_polar>0.0390125</non_polar>
            <polar>1.42403</polar>
          </relative_asa>
          <depth_index>
            <average>1.86764</average>
            <average_deviation>1.3008</average_deviation>
            <average_side_chain>2.82155</average_side_chain>
            <average_side_chain_deviation>0.792477</average_side_chain_deviation>
            <maximum>3.8927</maximum>
            <minimum>0</minimum>
          </depth_index>
          <protrusion_index>
            <average>0.0838358</average>
            <average_deviation>0.0182562</average_deviation>
            <average_side_chain>0.0790886</average_side_chain>
            <average_side_chain_deviation>0.0213061</average_side_chain_deviation>
            <maximum>0.102632</maximum>
            <minimum>0.0419876</minimum>
          </protrusion_index>
        </residue>
        <residue>
          <name>ALA</name>
          <serial_id>49</serial_id>
          <asa>
            <total>0.0482</total>
            <backbone>0</backbone>
            <side_chain>0.0482</side_chain>
            <non_polar>0.0482</non_polar>
            <polar>0</polar>
          </asa>
          <relative_asa>
            <total>0.0449459</total>
            <backbone>0</backbone>
            <side_chain>0.0754068</side_chain>
            <non_polar>0.063371</non_polar>
            <polar>0</polar>
          </relative_asa>
          <depth_index>
            <average>1.91489</average>
            <average_deviation>1.11325</average_deviation>
            <average_side_chain>0</average_side_chain>
            <average_side_chain_deviation>0</average_side_chain_deviation>
            <maximum>3.3001</maximum>
            <minimum>0</minimum>
          </depth_index>
          <protrusion_index>
            <average>0.0195676</average>
            <average_deviation>0.0358549</average_deviation>
            <average_side_chain>0</average_side_chain>
            <average_side_chain_deviation>0</average_side_chain_deviation>
            <maximum>0.0910865</maximum>
            <minimum>0</minimum>
          </protrusion_index>
        </residue>
        <residue>
          <name>MET</name>
          <serial_id>50</serial_id>
          <asa>
            <total>0</total>
            <backbone>0</backbone>
            <side_chain>0</side_chain>
            <non_polar>0</non_polar>
            <polar>0</polar>
          </asa>
          <relative_asa>
            <total>0</total>
            <backbone>0</backbone>
            <side_chain>0</side_chain>
            <non_polar>0</non_polar>
            <polar>0</polar>
          </relative_asa>
          <depth_index>
            <average>3.65817</average>
            <average_deviation>0.615636</average_deviation>
            <average_side_chain>4.02158</average_side_chain>
            <average_side_chain_deviation>0.455495</average_side_chain_deviation>
            <maximum>4.44984</maximum>
            <minimum>2.89131</minimum>
          </depth_index>
          <protrusion_index>
            <average>0.150344</average>
            <average_deviation>0.103425</average_deviation>
            <average_side_chain>0.125666</average_side_chain>
            <average_side_chain_deviation>0.0774564</average_side_chain_deviation>
            <maximum>0.318972</maximum>
            <minimum>0.00675132</minimum>
          </protrusion_index>
        </residue>
        <residue>
          <name>ASP</name>
          <serial_id>51</serial_id>
          <asa>
            <total>28.813</total>
            <backbone>1.1525</backbone>
            <side_chain>27.6605</side_chain>
            <non_polar>17.9885</non_polar>
            <polar>10.8245</polar>
          </asa>
          <relative_asa>
            <total>20.0007</total>
            <backbone>3.18811</backbone>
            <side_chain>25.6329</side_chain>
            <non_polar>36.2891</non_polar>
            <polar>11.4557</polar>
          </relative_asa>
          <depth_index>
            <average>0.647922</average>
            <average_deviation>0.893278</average_deviation>
            <average_side_chain>0</average_side_chain>
            <average_side_chain_deviation>0</average_side_chain_deviation>
            <maximum>2.432</maximum>
            <minimum>0</minimum>
          </depth_index>
          <protrusion_index>
            <average>0.284435</average>
            <average_deviation>0.0510091</average_deviation>
            <average_side_chain>0.265854</average_side_chain>
            <average_side_chain_deviation>0.033835</average_side_chain_deviation>
            <maximum>0.389317</maximum>
            <minimum>0.211614</minimum>
          </protrusion_index>
        </residue>
        <residue>
          <name>LYS</name>
          <serial_id>52</serial_id>
          <asa>
            <total>6.2754</total>
            <backbone>1.4247</backbone>
            <side_chain>4.8507</side_chain>
            <non_polar>4.0866</non_polar>
            <polar>2.1888</polar>
          </asa>
          <relative_asa>
            <total>3.19945</total>
            <backbone>4.00759</backbone>
            <side_chain>3.02055</side_chain>
            <non_polar>3.30765</non_polar>
            <polar>3.01529</polar>
          </relative_asa>
          <depth_index>
            <average>0.304627</average>
            <average_deviation>0.573642</average_deviation>
            <average_side_chain>0.301895</average_side_chain>
            <average_side_chain_deviation>0.603791</average_side_chain_deviation>
            <maximum>1.50948</maximum>
            <minimum>0</minimum>
          </depth_index>
          <protrusion_index>
            <average>0.120267</average>
            <average_deviation>0.0764929</average_deviation>
            <average_side_chain>0.0577424</average_side_chain>
            <average_side_chain_deviation>0.032023</average_side_chain_deviation>
            <maximum>0.240461</maximum>
            <minimum>0.0215565</minimum>
          </protrusion_index>
        </residue>
        <residue>
          <name>HIS</name>
          <serial_id>53</serial_id>
          <asa>
            <total>19.5936</total>
            <backbone>14.4935</backbone>
            <side_chain>5.1001</side_chain>
            <non_polar>3.4489</non_polar>
            <polar>16.1447</polar>
          </asa>
          <relative_asa>
            <total>10.8294</total>
            <backbone>41.6002</backbone>
            <side_chain>3.49107</side_chain>
            <non_polar>3.24541</non_polar>
            <polar>21.6243</polar>
          </relative_asa>
          <depth_index>
            <average>0.634045</average>
            <average_deviation>0.807186</average_deviation>
            <average_side_chain>0.813739</average_side_chain>
            <average_side_chain_deviation>0.859921</average_side_chain_deviation>
            <maximum>2.18249</maximum>
            <minimum>0</minimum>
          </depth_index>
          <protrusion_index>
            <average>0.167276</average>
            <average_deviation>0.12666</average_deviation>
            <average_side_chain>0.0784002</average_side_chain>
            <average_side_chain_deviation>0.039042</average_side_chain_deviation>
            <maximum>0.42738</maximum>
            <minimum>0.0215565</minimum>
          </protrusion_index>
        </residue>
        <residue>
          <name>ASN</name>
          <serial_id>54</serial_id>
          <asa>
            <total>69.9026</total>
            <backbone>22.9169</backbone>
            <side_chain>46.9857</side_chain>
            <non_polar>22.9757</non_polar>
            <polar>46.9269</polar>
          </asa>
          <relative_asa>
            <total>46.3391</total>
            <backbone>62.8549</backbone>
            <side_chain>41.075</side_chain>
            <non_polar>53.7192</non_polar>
            <polar>43.4187</polar>
          </relative_asa>
          <depth_index>
            <average>0.356488</average>
            <average_deviation>0.619335</average_deviation>
            <average_side_chain>0</average_side_chain>
            <average_side_chain_deviation>0</average_side_chain_deviation>
            <maximum>1.52239</maximum>
            <minimum>0</minimum>
          </depth_index>
          <protrusion_index>
            <average>0.618689</average>
            <average_deviation>0.11257</average_deviation>
            <average_side_chain>0.598649</average_side_chain>
            <average_side_chain_deviation>0.0862803</average_side_chain_deviation>
            <maximum>0.79653</maximum>
            <minimum>0.457325</minimum>
          </protrusion_index>
        </residue>
        <residue>
          <name>LEU</name>
          <serial_id>55</serial_id>
          <asa>
            <total>34.4404</total>
            <backbone>1.5798</backbone>
            <side_chain>32.8606</side_chain>
            <non_polar>34.4404</non_polar>
            <polar>0</polar>
          </asa>
          <relative_asa>
            <total>19.3627</total>
            <backbone>4.83415</backbone>
            <side_chain>22.6328</side_chain>
            <non_polar>22.945</non_polar>
            <polar>0</polar>
          </relative_asa>
          <depth_index>
            <average>0.995998</average>
            <average_deviation>0.817904</average_deviation>
            <average_side_chain>0.762507</average_side_chain>
            <average_side_chain_deviation>0.762523</average_side_chain_deviation>
            <maximum>2.25808</maximum>
            <minimum>0</minimum>
          </depth_index>
          <protrusion_index>
            <average>0.430191</average>
            <average_deviation>0.145466</average_deviation>
            <average_side_chain>0.314895</average_side_chain>
            <average_side_chain_deviation>0.114231</average_side_chain_deviation>
            <maximum>0.590821</maximum>
            <minimum>0.138784</minimum>
          </protrusion_index>
        </residue>
        <residue>
          <name>ASP</name>
          <serial_id>56</serial_id>
          <asa>
            <total>45.5675</total>
            <backbone>14.5114</backbone>
            <side_chain>31.0561</side_chain>
            <non_polar>22.1864</non_polar>
            <polar>23.3811</polar>
          </asa>
          <relative_asa>
            <total>31.6309</total>
            <backbone>40.1422</backbone>
            <side_chain>28.7796</side_chain>
            <non_polar>44.7577</non_polar>
            <polar>24.7445</polar>
          </relative_asa>
          <depth_index>
            <average>0</average>
            <average_deviation>0</average_deviation>
            <average_side_chain>0</average_side_chain>
            <average_side_chain_deviation>0</average_side_chain_deviation>
            <maximum>0</maximum>
            <minimum>0</minimum>
          </depth_index>
          <protrusion_index>
            <average>0.702842</average>
            <average_deviation>0.107691</average_deviation>
            <average_side_chain>0.638387</average_side_chain>
            <average_side_chain_deviation>0.0783616</average_side_chain_deviation>
            <maximum>0.860692</maximum>
            <minimum>0.510127</minimum>
          </protrusion_index>
        </residue>
        <residue>
          <name>GLU</name>
          <serial_id>57</serial_id>
          <asa>
            <total>169.775</total>
            <backbone>39.986</backbone>
            <side_chain>129.789</side_chain>
            <non_polar>60.6212</non_polar>
            <polar>109.153</polar>
          </asa>
          <relative_asa>
            <total>98.9766</total>
            <backbone>111.849</backbone>
            <side_chain>95.5945</side_chain>
            <non_polar>85.72</non_polar>
            <polar>108.276</polar>
          </relative_asa>
          <depth_index>
            <average>0</average>
            <average_deviation>0</average_deviation>
            <average_side_chain>0</average_side_chain>
            <average_side_chain_deviation>0</average_side_chain_deviation>
            <maximum>0</maximum>
            <minimum>0</minimum>
          </depth_index>
          <protrusion_index>
            <average>2.18887</average>
            <average_deviation>1.00858</average_deviation>
            <average_side_chain>2.87394</average_side_chain>
            <average_side_chain_deviation>0.869293</average_side_chain_deviation>
            <maximum>3.96185</maximum>
            <minimum>1.10503</minimum>
          </protrusion_index>
        </residue>
        <residue>
          <name>ASP</name>
          <serial_id>58</serial_id>
          <asa>
            <total>33.1899</total>
            <backbone>6.4745</backbone>
            <side_chain>26.7154</side_chain>
            <non_polar>10.1253</non_polar>
            <polar>23.0646</polar>
          </asa>
          <relative_asa>
            <total>23.0389</total>
            <backbone>17.9101</backbone>
            <side_chain>24.7571</side_chain>
            <non_polar>20.4263</non_polar>
            <polar>24.4096</polar>
          </relative_asa>
          <depth_index>
            <average>0.509144</average>
            <average_deviation>0.660976</average_deviation>
            <average_side_chain>0.376981</average_side_chain>
            <average_side_chain_deviation>0.65295</average_side_chain_deviation>
            <maximum>1.50792</maximum>
            <minimum>0</minimum>
          </depth_index>
          <protrusion_index>
            <average>0.859233</average>
            <average_deviation>0.142234</average_deviation>
            <average_side_chain>0.890524</average_side_chain>
            <average_side_chain_deviation>0.177408</average_side_chain_deviation>
            <maximum>1.10503</maximum>
            <minimum>0.628106</minimum>
          </protrusion_index>
        </residue>
        <residue>
          <name>GLU</name>
          <serial_id>59</serial_id>
          <asa>
            <total>93.6943</total>
            <backbone>1.2555</backbone>
            <side_chain>92.4388</side_chain>
            <non_polar>47.1266</non_polar>
            <polar>46.5677</polar>
          </asa>
          <relative_asa>
            <total>54.6227</total>
            <backbone>3.51189</backbone>
            <side_chain>68.0848</side_chain>
            <non_polar>66.6383</non_polar>
            <polar>46.1935</polar>
          </relative_asa>
          <depth_index>
            <average>0.753046</average>
            <average_deviation>1.11728</average_deviation>
            <average_side_chain>0</average_side_chain>
            <average_side_chain_deviation>0</average_side_chain_deviation>
            <maximum>2.84381</maximum>
            <minimum>0</minimum>
          </depth_index>
          <protrusion_index>
            <average>1.13543</average>
            <average_deviation>0.473037</average_deviation>
            <average_side_chain>1.52187</average_side_chain>
            <average_side_chain_deviation>0.236346</average_side_chain_deviation>
            <maximum>1.77863</maximum>
            <minimum>0.52115</minimum>
          </protrusion_index>
        </residue>
        <residue>
          <name>PRO</name>
          <serial_id>60</serial_id>
          <asa>
            <total>18.4956</total>
            <backbone>2.4724</backbone>
            <side_chain>16.0232</side_chain>
            <non_polar>17.0721</non_polar>
            <polar>1.4235</polar>
          </asa>
          <relative_asa>
            <total>13.8254</total>
            <backbone>7.51489</backbone>
            <side_chain>15.8834</side_chain>
            <non_polar>15.1322</non_polar>
            <polar>6.79151</polar>
          </relative_asa>
          <depth_index>
            <average>0.428603</average>
            <average_deviation>0.677831</average_deviation>
            <average_side_chain>0</average_side_chain>
            <average_side_chain_deviation>0</average_side_chain_deviation>
            <maximum>1.52687</maximum>
            <minimum>0</minimum>
          </depth_index>
          <protrusion_index>
            <average>0.402341</average>
            <average_deviation>0.105259</average_deviation>
            <average_side_chain>0.470015</average_side_chain>
            <average_side_chain_deviation>0.094785</average_side_chain_deviation>
            <maximum>0.603058</maximum>
            <minimum>0.247889</minimum>
          </protrusion_index>
        </residue>
        <residue>
          <name>GLU</name>
          <serial_id>61</serial_id>
          <asa>
            <total>104.51</total>
            <backbone>9.2354</backbone>
            <side_chain>95.2748</side_chain>
            <non_polar>65.9594</non_polar>
            <polar>38.5508</polar>
          </asa>
          <relative_asa>
            <total>60.9282</total>
            <backbone>25.8333</backbone>
            <side_chain>70.1737</side_chain>
            <non_polar>93.2684</non_polar>
            <polar>38.241</polar>
          </relative_asa>
          <depth_index>
            <average>0.147927</average>
            <average_deviation>0.418401</average_deviation>
            <average_side_chain>0</average_side_chain>
            <average_side_chain_deviation>0</average_side_chain_deviation>
            <maximum>1.33134</maximum>
            <minimum>0</minimum>
          </depth_index>
          <protrusion_index>
            <average>1.07672</average>
            <average_deviation>0.346022</average_deviation>
            <average_side_chain>1.35931</average_side_chain>
            <average_side_chain_deviation>0.171177</average_side_chain_deviation>
            <maximum>1.60497</maximum>
            <minimum>0.603058</minimum>
          </protrusion_index>
        </residue>
        <residue>
          <name>ASP</name>
          <serial_id>62</serial_id>
          <asa>
            <total>56.3139</total>
            <backbone>0.1332</backbone>
            <side_chain>56.1807</side_chain>
            <non_polar>6.9306</non_polar>
            <polar>49.3833</polar>
          </asa>
          <relative_asa>
            <total>39.0906</total>
            <backbone>0.368465</backbone>
            <side_chain>52.0626</side_chain>
            <non_polar>13.9814</non_polar>
            <polar>52.263</polar>
          </relative_asa>
          <depth_index>
            <average>0.656417</average>
            <average_deviation>0.893696</average_deviation>
            <average_side_chain>0</average_side_chain>
            <average_side_chain_deviation>0</average_side_chain_deviation>
            <maximum>2.39579</maximum>
            <minimum>0</minimum>
          </depth_index>
          <protrusion_index>
            <average>1.018</average>
            <average_deviation>0.313732</average_deviation>
            <average_side_chain>1.27911</average_side_chain>
            <average_side_chain_deviation>0.238782</average_side_chain_deviation>
            <maximum>1.54143</maximum>
            <minimum>0.680625</minimum>
          </protrusion_index>
        </residue>
        <residue>
          <name>TYR</name>
          <serial_id>63</serial_id>
          <asa>
            <total>13.1176</total>
            <backbone>0.5948</backbone>
            <side_chain>12.5228</side_chain>
            <non_polar>5.8907</non_polar>
            <polar>7.2269</polar>
          </asa>
          <relative_asa>
            <total>6.15243</total>
            <backbone>1.77077</backbone>
            <side_chain>6.97183</side_chain>
            <non_polar>4.09162</non_polar>
            <polar>10.436</polar>
          </relative_asa>
          <depth_index>
            <average>1.64475</average>
            <average_deviation>1.11203</average_deviation>
            <average_side_chain>1.70782</average_side_chain>
            <average_side_chain_deviation>1.15795</average_side_chain_deviation>
            <maximum>3.31406</maximum>
            <minimum>0</minimum>
          </depth_index>
          <protrusion_index>
            <average>0.251058</average>
            <average_deviation>0.0753506</average_deviation>
            <average_side_chain>0.22483</average_side_chain>
            <average_side_chain_deviation>0.0662099</average_side_chain_deviation>
            <maximum>0.408091</maximum>
            <minimum>0.132595</minimum>
          </protrusion_index>
        </residue>
        <residue>
          <name>GLU</name>
          <serial_id>64</serial_id>
          <asa>
            <total>31.1647</total>
            <backbone>2.7585</backbone>
            <side_chain>28.4062</side_chain>
            <non_polar>5.5818</non_polar>
            <polar>25.5829</polar>
          </asa>
          <relative_asa>
            <total>18.1687</total>
            <backbone>7.71608</backbone>
            <side_chain>20.9223</side_chain>
            <non_polar>7.89282</non_polar>
            <polar>25.3773</polar>
          </relative_asa>
          <depth_index>
            <average>0.728086</average>
            <average_deviation>0.84865</average_deviation>
            <average_side_chain>0.304066</average_side_chain>
            <average_side_chain_deviation>0.608132</average_side_chain_deviation>
            <maximum>2.24994</maximum>
            <minimum>0</minimum>
          </depth_index>
          <protrusion_index>
            <average>0.435999</average>
            <average_deviation>0.260171</average_deviation>
            <average_side_chain>0.645472</average_side_chain>
            <average_side_chain_deviation>0.141201</average_side_chain_deviation>
            <maximum>0.812152</maximum>
            <minimum>0.102632</minimum>
          </protrusion_index>
        </residue>
        <residue>
          <name>LEU</name>
          <serial_id>65</serial_id>
          <asa>
            <total>1.1094</total>
[truncated: 265,284 more chars]
