# Supplementary material for: PSAIA – Protein Structure and Interaction Analyzer
Source: BMC Struct Biol. 2008 Apr 9;8:21. doi: 10.1186/1472-6807-8-21 (PMC2364630; doi:10.1186/1472-6807-8-21)
Supplement: Additional file 3 — PDB:1LFD binding residues – output of PSAIA Interaction Analyser in table form. This file includes information about residues that are included in interaction in PDB:1LFD obtained by maximum distance algorithm from PSAIA application. [file 1472-6807-8-21-S3.txt]

pdb_id: 1LFD
radii_filename: MD_threshold: 5
A    14  GLY   MaximumDistance
A    15  ASP   MaximumDistance
A    16  CYS   MaximumDistance
A    17  CYS   MaximumDistance
A    18  ILE   MaximumDistance
A    20  ARG   MaximumDistance
A    27  ASN   MaximumDistance
A    28  GLY   MaximumDistance
A    29  ASN   MaximumDistance
A    30  MET   MaximumDistance
A    31  TYR   MaximumDistance
A    32  LYS   MaximumDistance
A    33  SER   MaximumDistance
A    34  ILE   MaximumDistance
A    35  LEU   MaximumDistance
A    37  THR   MaximumDistance
A    39  GLN   MaximumDistance
A    40  ASP   MaximumDistance
A    44  THR   MaximumDistance
A    47  ARG   MaximumDistance
A    48  LYS   MaximumDistance
A    51  ASP   MaximumDistance
A    52  LYS   MaximumDistance
A    54  ASN   MaximumDistance
A    56  ASP   MaximumDistance
A    93  TYR   MaximumDistance
B   212  GLY   MaximumDistance
B   213  GLY   MaximumDistance
B   224  ILE   MaximumDistance
B   225  GLN   MaximumDistance
B   231  LYS   MaximumDistance
B   232  TYR   MaximumDistance
B   233  ASP   MaximumDistance
B   234  PRO   MaximumDistance
B   235  THR   MaximumDistance
B   236  ILE   MaximumDistance
B   237  GLU   MaximumDistance
B   238  ASP   MaximumDistance
B   239  SER   MaximumDistance
B   240  TYR   MaximumDistance
B   241  ARG   MaximumDistance
B   256  LEU   MaximumDistance
B   261  GLN   MaximumDistance
B   262  GLU   MaximumDistance
B   263  GLU   MaximumDistance
B   264  TYR   MaximumDistance
B   265  SER   MaximumDistance
B   266  ALA   MaximumDistance
B   267  MET   MaximumDistance
B   270  GLN   MaximumDistance
B   288  LYS   MaximumDistance
C    14  GLY   MaximumDistance
C    15  ASP   MaximumDistance
C    16  CYS   MaximumDistance
C    17  CYS   MaximumDistance
C    18  ILE   MaximumDistance
C    20  ARG   MaximumDistance
C    27  ASN   MaximumDistance
C    28  GLY   MaximumDistance
C    29  ASN   MaximumDistance
C    30  MET   MaximumDistance
C    31  TYR   MaximumDistance
C    32  LYS   MaximumDistance
C    33  SER   MaximumDistance
C    34  ILE   MaximumDistance
C    35  LEU   MaximumDistance
C    37  THR   MaximumDistance
C    39  GLN   MaximumDistance
C    40  ASP   MaximumDistance
C    44  THR   MaximumDistance
C    47  ARG   MaximumDistance
C    48  LYS   MaximumDistance
C    51  ASP   MaximumDistance
C    52  LYS   MaximumDistance
C    54  ASN   MaximumDistance
C    56  ASP   MaximumDistance
C    93  TYR   MaximumDistance
D   212  GLY   MaximumDistance
D   213  GLY   MaximumDistance
D   221  ILE   MaximumDistance
D   224  ILE   MaximumDistance
D   225  GLN   MaximumDistance
D   229  VAL   MaximumDistance
D   231  LYS   MaximumDistance
D   232  TYR   MaximumDistance
D   233  ASP   MaximumDistance
D   234  PRO   MaximumDistance
D   235  THR   MaximumDistance
D   236  ILE   MaximumDistance
D   237  GLU   MaximumDistance
D   238  ASP   MaximumDistance
D   239  SER   MaximumDistance
D   240  TYR   MaximumDistance
D   241  ARG   MaximumDistance
D   256  LEU   MaximumDistance
D   261  GLN   MaximumDistance
D   262  GLU   MaximumDistance
D   263  GLU   MaximumDistance
D   264  TYR   MaximumDistance
D   265  SER   MaximumDistance
D   266  ALA   MaximumDistance
D   267  MET   MaximumDistance
D   270  GLN   MaximumDistance
D   288  LYS   MaximumDistance
