# Supplementary material for: PSAIA – Protein Structure and Interaction Analyzer
Source: BMC Struct Biol. 2008 Apr 9;8:21. doi: 10.1186/1472-6807-8-21 (PMC2364630; doi:10.1186/1472-6807-8-21)
Supplement: Additional file 4 — PDB:1LFD binding residues – output of PSAIA Interaction Analyser in XML form. This file includes information about residues that are included in interaction in PDB:1LFD obtained by maximum distance algorithm from PSAIA application. [file 1472-6807-8-21-S4.xml]

<?xml version="1.0" encoding="us-ascii"?>
<peptideBindingResidues xmlns:xsd="http://www.w3.org/2001/XMLSchema" xmlns:xsi="http://www.w3.org/2001/XMLSchema-instance" xmlns="http://www.fer.hr/lss/namespaces/PDB">
  <pdb_id>1LFD</pdb_id>
  <radii_filename></radii_filename>
  <MD_threshold>5</MD_threshold>
  <binding_residues>
    <binding_residue>
      <interaction_criterion>MaximumDistance</interaction_criterion>
      <chain_id>A</chain_id>
      <residue_id>14</residue_id>
      <residue_name>GLY</residue_name>
    </binding_residue>
    <binding_residue>
      <interaction_criterion>MaximumDistance</interaction_criterion>
      <chain_id>A</chain_id>
      <residue_id>15</residue_id>
      <residue_name>ASP</residue_name>
    </binding_residue>
    <binding_residue>
      <interaction_criterion>MaximumDistance</interaction_criterion>
      <chain_id>A</chain_id>
      <residue_id>16</residue_id>
      <residue_name>CYS</residue_name>
    </binding_residue>
    <binding_residue>
      <interaction_criterion>MaximumDistance</interaction_criterion>
      <chain_id>A</chain_id>
      <residue_id>17</residue_id>
      <residue_name>CYS</residue_name>
    </binding_residue>
    <binding_residue>
      <interaction_criterion>MaximumDistance</interaction_criterion>
      <chain_id>A</chain_id>
      <residue_id>18</residue_id>
      <residue_name>ILE</residue_name>
    </binding_residue>
    <binding_residue>
      <interaction_criterion>MaximumDistance</interaction_criterion>
      <chain_id>A</chain_id>
      <residue_id>20</residue_id>
      <residue_name>ARG</residue_name>
    </binding_residue>
    <binding_residue>
      <interaction_criterion>MaximumDistance</interaction_criterion>
      <chain_id>A</chain_id>
      <residue_id>27</residue_id>
      <residue_name>ASN</residue_name>
    </binding_residue>
    <binding_residue>
      <interaction_criterion>MaximumDistance</interaction_criterion>
      <chain_id>A</chain_id>
      <residue_id>28</residue_id>
      <residue_name>GLY</residue_name>
    </binding_residue>
    <binding_residue>
      <interaction_criterion>MaximumDistance</interaction_criterion>
      <chain_id>A</chain_id>
      <residue_id>29</residue_id>
      <residue_name>ASN</residue_name>
    </binding_residue>
    <binding_residue>
      <interaction_criterion>MaximumDistance</interaction_criterion>
      <chain_id>A</chain_id>
      <residue_id>30</residue_id>
      <residue_name>MET</residue_name>
    </binding_residue>
    <binding_residue>
      <interaction_criterion>MaximumDistance</interaction_criterion>
      <chain_id>A</chain_id>
      <residue_id>31</residue_id>
      <residue_name>TYR</residue_name>
    </binding_residue>
    <binding_residue>
      <interaction_criterion>MaximumDistance</interaction_criterion>
      <chain_id>A</chain_id>
      <residue_id>32</residue_id>
      <residue_name>LYS</residue_name>
    </binding_residue>
    <binding_residue>
      <interaction_criterion>MaximumDistance</interaction_criterion>
      <chain_id>A</chain_id>
      <residue_id>33</residue_id>
      <residue_name>SER</residue_name>
    </binding_residue>
    <binding_residue>
      <interaction_criterion>MaximumDistance</interaction_criterion>
      <chain_id>A</chain_id>
      <residue_id>34</residue_id>
      <residue_name>ILE</residue_name>
    </binding_residue>
    <binding_residue>
      <interaction_criterion>MaximumDistance</interaction_criterion>
      <chain_id>A</chain_id>
      <residue_id>35</residue_id>
      <residue_name>LEU</residue_name>
    </binding_residue>
    <binding_residue>
      <interaction_criterion>MaximumDistance</interaction_criterion>
      <chain_id>A</chain_id>
      <residue_id>37</residue_id>
      <residue_name>THR</residue_name>
    </binding_residue>
    <binding_residue>
      <interaction_criterion>MaximumDistance</interaction_criterion>
      <chain_id>A</chain_id>
      <residue_id>39</residue_id>
      <residue_name>GLN</residue_name>
    </binding_residue>
    <binding_residue>
      <interaction_criterion>MaximumDistance</interaction_criterion>
      <chain_id>A</chain_id>
      <residue_id>40</residue_id>
      <residue_name>ASP</residue_name>
    </binding_residue>
    <binding_residue>
      <interaction_criterion>MaximumDistance</interaction_criterion>
      <chain_id>A</chain_id>
      <residue_id>44</residue_id>
      <residue_name>THR</residue_name>
    </binding_residue>
    <binding_residue>
      <interaction_criterion>MaximumDistance</interaction_criterion>
      <chain_id>A</chain_id>
      <residue_id>47</residue_id>
      <residue_name>ARG</residue_name>
    </binding_residue>
    <binding_residue>
      <interaction_criterion>MaximumDistance</interaction_criterion>
      <chain_id>A</chain_id>
      <residue_id>48</residue_id>
      <residue_name>LYS</residue_name>
    </binding_residue>
    <binding_residue>
      <interaction_criterion>MaximumDistance</interaction_criterion>
      <chain_id>A</chain_id>
      <residue_id>51</residue_id>
      <residue_name>ASP</residue_name>
    </binding_residue>
    <binding_residue>
      <interaction_criterion>MaximumDistance</interaction_criterion>
      <chain_id>A</chain_id>
      <residue_id>52</residue_id>
      <residue_name>LYS</residue_name>
    </binding_residue>
    <binding_residue>
      <interaction_criterion>MaximumDistance</interaction_criterion>
      <chain_id>A</chain_id>
      <residue_id>54</residue_id>
      <residue_name>ASN</residue_name>
    </binding_residue>
    <binding_residue>
      <interaction_criterion>MaximumDistance</interaction_criterion>
      <chain_id>A</chain_id>
      <residue_id>56</residue_id>
      <residue_name>ASP</residue_name>
    </binding_residue>
    <binding_residue>
      <interaction_criterion>MaximumDistance</interaction_criterion>
      <chain_id>A</chain_id>
      <residue_id>93</residue_id>
      <residue_name>TYR</residue_name>
    </binding_residue>
    <binding_residue>
      <interaction_criterion>MaximumDistance</interaction_criterion>
      <chain_id>B</chain_id>
      <residue_id>212</residue_id>
      <residue_name>GLY</residue_name>
    </binding_residue>
    <binding_residue>
      <interaction_criterion>MaximumDistance</interaction_criterion>
      <chain_id>B</chain_id>
      <residue_id>213</residue_id>
      <residue_name>GLY</residue_name>
    </binding_residue>
    <binding_residue>
      <interaction_criterion>MaximumDistance</interaction_criterion>
      <chain_id>B</chain_id>
      <residue_id>224</residue_id>
      <residue_name>ILE</residue_name>
    </binding_residue>
    <binding_residue>
      <interaction_criterion>MaximumDistance</interaction_criterion>
      <chain_id>B</chain_id>
      <residue_id>225</residue_id>
      <residue_name>GLN</residue_name>
    </binding_residue>
    <binding_residue>
      <interaction_criterion>MaximumDistance</interaction_criterion>
      <chain_id>B</chain_id>
      <residue_id>231</residue_id>
      <residue_name>LYS</residue_name>
    </binding_residue>
    <binding_residue>
      <interaction_criterion>MaximumDistance</interaction_criterion>
      <chain_id>B</chain_id>
      <residue_id>232</residue_id>
      <residue_name>TYR</residue_name>
    </binding_residue>
    <binding_residue>
      <interaction_criterion>MaximumDistance</interaction_criterion>
      <chain_id>B</chain_id>
      <residue_id>233</residue_id>
      <residue_name>ASP</residue_name>
    </binding_residue>
    <binding_residue>
      <interaction_criterion>MaximumDistance</interaction_criterion>
      <chain_id>B</chain_id>
      <residue_id>234</residue_id>
      <residue_name>PRO</residue_name>
    </binding_residue>
    <binding_residue>
      <interaction_criterion>MaximumDistance</interaction_criterion>
      <chain_id>B</chain_id>
      <residue_id>235</residue_id>
      <residue_name>THR</residue_name>
    </binding_residue>
    <binding_residue>
      <interaction_criterion>MaximumDistance</interaction_criterion>
      <chain_id>B</chain_id>
      <residue_id>236</residue_id>
      <residue_name>ILE</residue_name>
    </binding_residue>
    <binding_residue>
      <interaction_criterion>MaximumDistance</interaction_criterion>
      <chain_id>B</chain_id>
      <residue_id>237</residue_id>
      <residue_name>GLU</residue_name>
    </binding_residue>
    <binding_residue>
      <interaction_criterion>MaximumDistance</interaction_criterion>
      <chain_id>B</chain_id>
      <residue_id>238</residue_id>
      <residue_name>ASP</residue_name>
    </binding_residue>
    <binding_residue>
      <interaction_criterion>MaximumDistance</interaction_criterion>
      <chain_id>B</chain_id>
      <residue_id>239</residue_id>
      <residue_name>SER</residue_name>
    </binding_residue>
    <binding_residue>
      <interaction_criterion>MaximumDistance</interaction_criterion>
      <chain_id>B</chain_id>
      <residue_id>240</residue_id>
      <residue_name>TYR</residue_name>
    </binding_residue>
    <binding_residue>
      <interaction_criterion>MaximumDistance</interaction_criterion>
      <chain_id>B</chain_id>
      <residue_id>241</residue_id>
      <residue_name>ARG</residue_name>
    </binding_residue>
    <binding_residue>
      <interaction_criterion>MaximumDistance</interaction_criterion>
      <chain_id>B</chain_id>
      <residue_id>256</residue_id>
      <residue_name>LEU</residue_name>
    </binding_residue>
    <binding_residue>
      <interaction_criterion>MaximumDistance</interaction_criterion>
      <chain_id>B</chain_id>
      <residue_id>261</residue_id>
      <residue_name>GLN</residue_name>
    </binding_residue>
    <binding_residue>
      <interaction_criterion>MaximumDistance</interaction_criterion>
      <chain_id>B</chain_id>
      <residue_id>262</residue_id>
      <residue_name>GLU</residue_name>
    </binding_residue>
    <binding_residue>
      <interaction_criterion>MaximumDistance</interaction_criterion>
      <chain_id>B</chain_id>
      <residue_id>263</residue_id>
      <residue_name>GLU</residue_name>
    </binding_residue>
    <binding_residue>
      <interaction_criterion>MaximumDistance</interaction_criterion>
      <chain_id>B</chain_id>
      <residue_id>264</residue_id>
      <residue_name>TYR</residue_name>
    </binding_residue>
    <binding_residue>
      <interaction_criterion>MaximumDistance</interaction_criterion>
      <chain_id>B</chain_id>
      <residue_id>265</residue_id>
      <residue_name>SER</residue_name>
    </binding_residue>
    <binding_residue>
      <interaction_criterion>MaximumDistance</interaction_criterion>
      <chain_id>B</chain_id>
      <residue_id>266</residue_id>
      <residue_name>ALA</residue_name>
    </binding_residue>
    <binding_residue>
      <interaction_criterion>MaximumDistance</interaction_criterion>
      <chain_id>B</chain_id>
      <residue_id>267</residue_id>
      <residue_name>MET</residue_name>
    </binding_residue>
    <binding_residue>
      <interaction_criterion>MaximumDistance</interaction_criterion>
      <chain_id>B</chain_id>
      <residue_id>270</residue_id>
      <residue_name>GLN</residue_name>
    </binding_residue>
    <binding_residue>
      <interaction_criterion>MaximumDistance</interaction_criterion>
      <chain_id>B</chain_id>
      <residue_id>288</residue_id>
      <residue_name>LYS</residue_name>
    </binding_residue>
    <binding_residue>
      <interaction_criterion>MaximumDistance</interaction_criterion>
      <chain_id>C</chain_id>
      <residue_id>14</residue_id>
      <residue_name>GLY</residue_name>
    </binding_residue>
    <binding_residue>
      <interaction_criterion>MaximumDistance</interaction_criterion>
      <chain_id>C</chain_id>
      <residue_id>15</residue_id>
      <residue_name>ASP</residue_name>
    </binding_residue>
    <binding_residue>
      <interaction_criterion>MaximumDistance</interaction_criterion>
      <chain_id>C</chain_id>
      <residue_id>16</residue_id>
      <residue_name>CYS</residue_name>
    </binding_residue>
    <binding_residue>
      <interaction_criterion>MaximumDistance</interaction_criterion>
      <chain_id>C</chain_id>
      <residue_id>17</residue_id>
      <residue_name>CYS</residue_name>
    </binding_residue>
    <binding_residue>
      <interaction_criterion>MaximumDistance</interaction_criterion>
      <chain_id>C</chain_id>
      <residue_id>18</residue_id>
      <residue_name>ILE</residue_name>
    </binding_residue>
    <binding_residue>
      <interaction_criterion>MaximumDistance</interaction_criterion>
      <chain_id>C</chain_id>
      <residue_id>20</residue_id>
      <residue_name>ARG</residue_name>
    </binding_residue>
    <binding_residue>
      <interaction_criterion>MaximumDistance</interaction_criterion>
      <chain_id>C</chain_id>
      <residue_id>27</residue_id>
      <residue_name>ASN</residue_name>
    </binding_residue>
    <binding_residue>
      <interaction_criterion>MaximumDistance</interaction_criterion>
      <chain_id>C</chain_id>
      <residue_id>28</residue_id>
      <residue_name>GLY</residue_name>
    </binding_residue>
    <binding_residue>
      <interaction_criterion>MaximumDistance</interaction_criterion>
      <chain_id>C</chain_id>
      <residue_id>29</residue_id>
      <residue_name>ASN</residue_name>
    </binding_residue>
    <binding_residue>
      <interaction_criterion>MaximumDistance</interaction_criterion>
      <chain_id>C</chain_id>
      <residue_id>30</residue_id>
      <residue_name>MET</residue_name>
    </binding_residue>
    <binding_residue>
      <interaction_criterion>MaximumDistance</interaction_criterion>
      <chain_id>C</chain_id>
      <residue_id>31</residue_id>
      <residue_name>TYR</residue_name>
    </binding_residue>
    <binding_residue>
      <interaction_criterion>MaximumDistance</interaction_criterion>
      <chain_id>C</chain_id>
      <residue_id>32</residue_id>
      <residue_name>LYS</residue_name>
    </binding_residue>
    <binding_residue>
      <interaction_criterion>MaximumDistance</interaction_criterion>
      <chain_id>C</chain_id>
      <residue_id>33</residue_id>
      <residue_name>SER</residue_name>
    </binding_residue>
    <binding_residue>
      <interaction_criterion>MaximumDistance</interaction_criterion>
      <chain_id>C</chain_id>
      <residue_id>34</residue_id>
      <residue_name>ILE</residue_name>
    </binding_residue>
    <binding_residue>
      <interaction_criterion>MaximumDistance</interaction_criterion>
      <chain_id>C</chain_id>
      <residue_id>35</residue_id>
      <residue_name>LEU</residue_name>
    </binding_residue>
    <binding_residue>
      <interaction_criterion>MaximumDistance</interaction_criterion>
      <chain_id>C</chain_id>
      <residue_id>37</residue_id>
      <residue_name>THR</residue_name>
    </binding_residue>
    <binding_residue>
      <interaction_criterion>MaximumDistance</interaction_criterion>
      <chain_id>C</chain_id>
      <residue_id>39</residue_id>
      <residue_name>GLN</residue_name>
    </binding_residue>
    <binding_residue>
      <interaction_criterion>MaximumDistance</interaction_criterion>
      <chain_id>C</chain_id>
      <residue_id>40</residue_id>
      <residue_name>ASP</residue_name>
    </binding_residue>
    <binding_residue>
      <interaction_criterion>MaximumDistance</interaction_criterion>
      <chain_id>C</chain_id>
      <residue_id>44</residue_id>
      <residue_name>THR</residue_name>
    </binding_residue>
    <binding_residue>
      <interaction_criterion>MaximumDistance</interaction_criterion>
      <chain_id>C</chain_id>
      <residue_id>47</residue_id>
      <residue_name>ARG</residue_name>
    </binding_residue>
    <binding_residue>
      <interaction_criterion>MaximumDistance</interaction_criterion>
      <chain_id>C</chain_id>
      <residue_id>48</residue_id>
      <residue_name>LYS</residue_name>
    </binding_residue>
    <binding_residue>
      <interaction_criterion>MaximumDistance</interaction_criterion>
      <chain_id>C</chain_id>
      <residue_id>51</residue_id>
      <residue_name>ASP</residue_name>
    </binding_residue>
    <binding_residue>
      <interaction_criterion>MaximumDistance</interaction_criterion>
      <chain_id>C</chain_id>
      <residue_id>52</residue_id>
      <residue_name>LYS</residue_name>
    </binding_residue>
    <binding_residue>
      <interaction_criterion>MaximumDistance</interaction_criterion>
      <chain_id>C</chain_id>
      <residue_id>54</residue_id>
      <residue_name>ASN</residue_name>
    </binding_residue>
    <binding_residue>
      <interaction_criterion>MaximumDistance</interaction_criterion>
      <chain_id>C</chain_id>
      <residue_id>56</residue_id>
      <residue_name>ASP</residue_name>
    </binding_residue>
    <binding_residue>
      <interaction_criterion>MaximumDistance</interaction_criterion>
      <chain_id>C</chain_id>
      <residue_id>93</residue_id>
      <residue_name>TYR</residue_name>
    </binding_residue>
    <binding_residue>
      <interaction_criterion>MaximumDistance</interaction_criterion>
      <chain_id>D</chain_id>
      <residue_id>212</residue_id>
      <residue_name>GLY</residue_name>
    </binding_residue>
    <binding_residue>
      <interaction_criterion>MaximumDistance</interaction_criterion>
      <chain_id>D</chain_id>
      <residue_id>213</residue_id>
      <residue_name>GLY</residue_name>
    </binding_residue>
    <binding_residue>
      <interaction_criterion>MaximumDistance</interaction_criterion>
      <chain_id>D</chain_id>
      <residue_id>221</residue_id>
      <residue_name>ILE</residue_name>
    </binding_residue>
    <binding_residue>
      <interaction_criterion>MaximumDistance</interaction_criterion>
      <chain_id>D</chain_id>
      <residue_id>224</residue_id>
      <residue_name>ILE</residue_name>
    </binding_residue>
    <binding_residue>
      <interaction_criterion>MaximumDistance</interaction_criterion>
      <chain_id>D</chain_id>
      <residue_id>225</residue_id>
      <residue_name>GLN</residue_name>
    </binding_residue>
    <binding_residue>
      <interaction_criterion>MaximumDistance</interaction_criterion>
      <chain_id>D</chain_id>
      <residue_id>229</residue_id>
      <residue_name>VAL</residue_name>
    </binding_residue>
    <binding_residue>
      <interaction_criterion>MaximumDistance</interaction_criterion>
      <chain_id>D</chain_id>
      <residue_id>231</residue_id>
      <residue_name>LYS</residue_name>
    </binding_residue>
    <binding_residue>
      <interaction_criterion>MaximumDistance</interaction_criterion>
      <chain_id>D</chain_id>
      <residue_id>232</residue_id>
      <residue_name>TYR</residue_name>
    </binding_residue>
    <binding_residue>
      <interaction_criterion>MaximumDistance</interaction_criterion>
      <chain_id>D</chain_id>
      <residue_id>233</residue_id>
      <residue_name>ASP</residue_name>
    </binding_residue>
    <binding_residue>
      <interaction_criterion>MaximumDistance</interaction_criterion>
      <chain_id>D</chain_id>
      <residue_id>234</residue_id>
      <residue_name>PRO</residue_name>
    </binding_residue>
    <binding_residue>
      <interaction_criterion>MaximumDistance</interaction_criterion>
      <chain_id>D</chain_id>
      <residue_id>235</residue_id>
      <residue_name>THR</residue_name>
    </binding_residue>
    <binding_residue>
      <interaction_criterion>MaximumDistance</interaction_criterion>
      <chain_id>D</chain_id>
      <residue_id>236</residue_id>
      <residue_name>ILE</residue_name>
    </binding_residue>
    <binding_residue>
      <interaction_criterion>MaximumDistance</interaction_criterion>
      <chain_id>D</chain_id>
      <residue_id>237</residue_id>
      <residue_name>GLU</residue_name>
    </binding_residue>
    <binding_residue>
      <interaction_criterion>MaximumDistance</interaction_criterion>
      <chain_id>D</chain_id>
      <residue_id>238</residue_id>
      <residue_name>ASP</residue_name>
    </binding_residue>
    <binding_residue>
      <interaction_criterion>MaximumDistance</interaction_criterion>
      <chain_id>D</chain_id>
      <residue_id>239</residue_id>
      <residue_name>SER</residue_name>
    </binding_residue>
    <binding_residue>
      <interaction_criterion>MaximumDistance</interaction_criterion>
      <chain_id>D</chain_id>
      <residue_id>240</residue_id>
      <residue_name>TYR</residue_name>
    </binding_residue>
    <binding_residue>
      <interaction_criterion>MaximumDistance</interaction_criterion>
      <chain_id>D</chain_id>
      <residue_id>241</residue_id>
      <residue_name>ARG</residue_name>
    </binding_residue>
    <binding_residue>
      <interaction_criterion>MaximumDistance</interaction_criterion>
      <chain_id>D</chain_id>
      <residue_id>256</residue_id>
      <residue_name>LEU</residue_name>
    </binding_residue>
    <binding_residue>
      <interaction_criterion>MaximumDistance</interaction_criterion>
      <chain_id>D</chain_id>
      <residue_id>261</residue_id>
      <residue_name>GLN</residue_name>
    </binding_residue>
    <binding_residue>
      <interaction_criterion>MaximumDistance</interaction_criterion>
      <chain_id>D</chain_id>
      <residue_id>262</residue_id>
      <residue_name>GLU</residue_name>
    </binding_residue>
    <binding_residue>
      <interaction_criterion>MaximumDistance</interaction_criterion>
      <chain_id>D</chain_id>
      <residue_id>263</residue_id>
      <residue_name>GLU</residue_name>
    </binding_residue>
    <binding_residue>
      <interaction_criterion>MaximumDistance</interaction_criterion>
      <chain_id>D</chain_id>
      <residue_id>264</residue_id>
      <residue_name>TYR</residue_name>
    </binding_residue>
    <binding_residue>
      <interaction_criterion>MaximumDistance</interaction_criterion>
      <chain_id>D</chain_id>
      <residue_id>265</residue_id>
      <residue_name>SER</residue_name>
    </binding_residue>
    <binding_residue>
      <interaction_criterion>MaximumDistance</interaction_criterion>
      <chain_id>D</chain_id>
      <residue_id>266</residue_id>
      <residue_name>ALA</residue_name>
    </binding_residue>
    <binding_residue>
      <interaction_criterion>MaximumDistance</interaction_criterion>
      <chain_id>D</chain_id>
      <residue_id>267</residue_id>
      <residue_name>MET</residue_name>
    </binding_residue>
    <binding_residue>
      <interaction_criterion>MaximumDistance</interaction_criterion>
      <chain_id>D</chain_id>
      <residue_id>270</residue_id>
      <residue_name>GLN</residue_name>
    </binding_residue>
    <binding_residue>
      <interaction_criterion>MaximumDistance</interaction_criterion>
      <chain_id>D</chain_id>
      <residue_id>288</residue_id>
      <residue_name>LYS</residue_name>
    </binding_residue>
  </binding_residues>
</peptideBindingResidues>
