# Supplementary material for: PSAIA – Protein Structure and Interaction Analyzer
Source: BMC Struct Biol. 2008 Apr 9;8:21. doi: 10.1186/1472-6807-8-21 (PMC2364630; doi:10.1186/1472-6807-8-21)
Supplement: Additional file 6 — PDB:1LFD binding status – output of PSAIA Interaction Analyser in table form. This file includes information on interaction status (in interaction or not in interaction) of a particular residue in PDB:1LFD obtained by maximum distance algorithm from PSAIA application. [file 1472-6807-8-21-S6.txt]

pdb_id: 1LFD
radii_filename: MD_threshold: 5
A    14  GLY  1   MaximumDistance
A    15  ASP  1   MaximumDistance
A    16  CYS  1   MaximumDistance
A    17  CYS  1   MaximumDistance
A    18  ILE  1   MaximumDistance
A    19  ILE  0   MaximumDistance
A    20  ARG  1   MaximumDistance
A    21  VAL  0   MaximumDistance
A    22  SER  0   MaximumDistance
A    23  LEU  0   MaximumDistance
A    24  ASP  0   MaximumDistance
A    25  VAL  0   MaximumDistance
A    26  ASP  0   MaximumDistance
A    27  ASN  1   MaximumDistance
A    28  GLY  1   MaximumDistance
A    29  ASN  1   MaximumDistance
A    30  MET  1   MaximumDistance
A    31  TYR  1   MaximumDistance
A    32  LYS  1   MaximumDistance
A    33  SER  1   MaximumDistance
A    34  ILE  1   MaximumDistance
A    35  LEU  1   MaximumDistance
A    36  VAL  0   MaximumDistance
A    37  THR  1   MaximumDistance
A    38  SER  0   MaximumDistance
A    39  GLN  1   MaximumDistance
A    40  ASP  1   MaximumDistance
A    41  LYS  0   MaximumDistance
A    42  ALA  0   MaximumDistance
A    43  PRO  0   MaximumDistance
A    44  THR  1   MaximumDistance
A    45  VAL  0   MaximumDistance
A    46  ILE  0   MaximumDistance
A    47  ARG  1   MaximumDistance
A    48  LYS  1   MaximumDistance
A    49  ALA  0   MaximumDistance
A    50  MET  0   MaximumDistance
A    51  ASP  1   MaximumDistance
A    52  LYS  1   MaximumDistance
A    53  HIS  0   MaximumDistance
A    54  ASN  1   MaximumDistance
A    55  LEU  0   MaximumDistance
A    56  ASP  1   MaximumDistance
A    57  GLU  0   MaximumDistance
A    58  ASP  0   MaximumDistance
A    59  GLU  0   MaximumDistance
A    60  PRO  0   MaximumDistance
A    61  GLU  0   MaximumDistance
A    62  ASP  0   MaximumDistance
A    63  TYR  0   MaximumDistance
A    64  GLU  0   MaximumDistance
A    65  LEU  0   MaximumDistance
A    66  LEU  0   MaximumDistance
A    67  GLN  0   MaximumDistance
A    68  ILE  0   MaximumDistance
A    69  ILE  0   MaximumDistance
A    70  SER  0   MaximumDistance
A    71  GLU  0   MaximumDistance
A    72  ASP  0   MaximumDistance
A    73  HIS  0   MaximumDistance
A    74  LYS  0   MaximumDistance
A    75  LEU  0   MaximumDistance
A    76  LYS  0   MaximumDistance
A    77  ILE  0   MaximumDistance
A    78  PRO  0   MaximumDistance
A    79  GLU  0   MaximumDistance
A    80  ASN  0   MaximumDistance
A    81  ALA  0   MaximumDistance
A    82  ASN  0   MaximumDistance
A    83  VAL  0   MaximumDistance
A    84  PHE  0   MaximumDistance
A    85  TYR  0   MaximumDistance
A    86  ALA  0   MaximumDistance
A    87  MET  0   MaximumDistance
A    88  ASN  0   MaximumDistance
A    89  SER  0   MaximumDistance
A    90  ALA  0   MaximumDistance
A    91  ALA  0   MaximumDistance
A    92  ASN  0   MaximumDistance
A    93  TYR  1   MaximumDistance
A    94  ASP  0   MaximumDistance
A    95  PHE  0   MaximumDistance
A    96  ILE  0   MaximumDistance
A    97  LEU  0   MaximumDistance
A    98  LYS  0   MaximumDistance
A    99  LYS  0   MaximumDistance
A   100  ARG  0   MaximumDistance
B   201  MET  0   MaximumDistance
B   202  THR  0   MaximumDistance
B   203  GLU  0   MaximumDistance
B   204  TYR  0   MaximumDistance
B   205  LYS  0   MaximumDistance
B   206  LEU  0   MaximumDistance
B   207  VAL  0   MaximumDistance
B   208  VAL  0   MaximumDistance
B   209  VAL  0   MaximumDistance
B   210  GLY  0   MaximumDistance
B   211  ALA  0   MaximumDistance
B   212  GLY  1   MaximumDistance
B   213  GLY  1   MaximumDistance
B   214  VAL  0   MaximumDistance
B   215  GLY  0   MaximumDistance
B   216  LYS  0   MaximumDistance
B   217  SER  0   MaximumDistance
B   218  ALA  0   MaximumDistance
B   219  LEU  0   MaximumDistance
B   220  THR  0   MaximumDistance
B   221  ILE  0   MaximumDistance
B   222  GLN  0   MaximumDistance
B   223  LEU  0   MaximumDistance
B   224  ILE  1   MaximumDistance
B   225  GLN  1   MaximumDistance
B   226  ASN  0   MaximumDistance
B   227  HIS  0   MaximumDistance
B   228  PHE  0   MaximumDistance
B   229  VAL  0   MaximumDistance
B   230  ASP  0   MaximumDistance
B   231  LYS  1   MaximumDistance
B   232  TYR  1   MaximumDistance
B   233  ASP  1   MaximumDistance
B   234  PRO  1   MaximumDistance
B   235  THR  1   MaximumDistance
B   236  ILE  1   MaximumDistance
B   237  GLU  1   MaximumDistance
B   238  ASP  1   MaximumDistance
B   239  SER  1   MaximumDistance
B   240  TYR  1   MaximumDistance
B   241  ARG  1   MaximumDistance
B   242  LYS  0   MaximumDistance
B   243  GLN  0   MaximumDistance
B   244  VAL  0   MaximumDistance
B   245  VAL  0   MaximumDistance
B   246  ILE  0   MaximumDistance
B   247  ASP  0   MaximumDistance
B   248  GLY  0   MaximumDistance
B   249  GLU  0   MaximumDistance
B   250  THR  0   MaximumDistance
B   251  CYS  0   MaximumDistance
B   252  LEU  0   MaximumDistance
B   253  LEU  0   MaximumDistance
B   254  ASP  0   MaximumDistance
B   255  ILE  0   MaximumDistance
B   256  LEU  1   MaximumDistance
B   257  ASP  0   MaximumDistance
B   258  THR  0   MaximumDistance
B   259  ALA  0   MaximumDistance
B   260  GLY  0   MaximumDistance
B   261  GLN  1   MaximumDistance
B   262  GLU  1   MaximumDistance
B   263  GLU  1   MaximumDistance
B   264  TYR  1   MaximumDistance
B   265  SER  1   MaximumDistance
B   266  ALA  1   MaximumDistance
B   267  MET  1   MaximumDistance
B   268  ARG  0   MaximumDistance
B   269  ASP  0   MaximumDistance
B   270  GLN  1   MaximumDistance
B   271  TYR  0   MaximumDistance
B   272  MET  0   MaximumDistance
B   273  ARG  0   MaximumDistance
B   274  THR  0   MaximumDistance
B   275  GLY  0   MaximumDistance
B   276  GLU  0   MaximumDistance
B   277  GLY  0   MaximumDistance
B   278  PHE  0   MaximumDistance
B   279  LEU  0   MaximumDistance
B   280  CYS  0   MaximumDistance
B   281  VAL  0   MaximumDistance
B   282  PHE  0   MaximumDistance
B   283  ALA  0   MaximumDistance
B   284  ILE  0   MaximumDistance
B   285  ASN  0   MaximumDistance
B   286  ASN  0   MaximumDistance
B   287  THR  0   MaximumDistance
B   288  LYS  1   MaximumDistance
B   289  SER  0   MaximumDistance
B   290  PHE  0   MaximumDistance
B   291  GLU  0   MaximumDistance
B   292  ASP  0   MaximumDistance
B   293  ILE  0   MaximumDistance
B   294  HIS  0   MaximumDistance
B   295  GLN  0   MaximumDistance
B   296  TYR  0   MaximumDistance
B   297  ARG  0   MaximumDistance
B   298  GLU  0   MaximumDistance
B   299  GLN  0   MaximumDistance
B   300  ILE  0   MaximumDistance
B   301  LYS  0   MaximumDistance
B   302  ARG  0   MaximumDistance
B   303  VAL  0   MaximumDistance
B   304  LYS  0   MaximumDistance
B   305  ASP  0   MaximumDistance
B   306  SER  0   MaximumDistance
B   307  ASP  0   MaximumDistance
B   308  ASP  0   MaximumDistance
B   309  VAL  0   MaximumDistance
B   310  PRO  0   MaximumDistance
B   311  MET  0   MaximumDistance
B   312  VAL  0   MaximumDistance
B   313  LEU  0   MaximumDistance
B   314  VAL  0   MaximumDistance
B   315  GLY  0   MaximumDistance
B   316  ASN  0   MaximumDistance
B   317  LYS  0   MaximumDistance
B   318  CYS  0   MaximumDistance
B   319  ASP  0   MaximumDistance
B   320  LEU  0   MaximumDistance
B   321  ALA  0   MaximumDistance
B   322  ALA  0   MaximumDistance
B   323  ARG  0   MaximumDistance
B   324  THR  0   MaximumDistance
B   325  VAL  0   MaximumDistance
B   326  GLU  0   MaximumDistance
B   327  SER  0   MaximumDistance
B   328  ARG  0   MaximumDistance
B   329  GLN  0   MaximumDistance
B   330  ALA  0   MaximumDistance
B   331  GLN  0   MaximumDistance
B   332  ASP  0   MaximumDistance
B   333  LEU  0   MaximumDistance
B   334  ALA  0   MaximumDistance
B   335  ARG  0   MaximumDistance
B   336  SER  0   MaximumDistance
B   337  TYR  0   MaximumDistance
B   338  GLY  0   MaximumDistance
B   339  ILE  0   MaximumDistance
B   340  PRO  0   MaximumDistance
B   341  TYR  0   MaximumDistance
B   342  ILE  0   MaximumDistance
B   343  GLU  0   MaximumDistance
B   344  THR  0   MaximumDistance
B   345  SER  0   MaximumDistance
B   346  ALA  0   MaximumDistance
B   347  LYS  0   MaximumDistance
B   348  THR  0   MaximumDistance
B   349  ARG  0   MaximumDistance
B   350  GLN  0   MaximumDistance
B   351  GLY  0   MaximumDistance
B   352  VAL  0   MaximumDistance
B   353  GLU  0   MaximumDistance
B   354  ASP  0   MaximumDistance
B   355  ALA  0   MaximumDistance
B   356  PHE  0   MaximumDistance
B   357  TYR  0   MaximumDistance
B   358  THR  0   MaximumDistance
B   359  LEU  0   MaximumDistance
B   360  VAL  0   MaximumDistance
B   361  ARG  0   MaximumDistance
B   362  GLU  0   MaximumDistance
B   363  ILE  0   MaximumDistance
B   364  ARG  0   MaximumDistance
B   365  GLN  0   MaximumDistance
B   366  HIS  0   MaximumDistance
B   367  LYS  0   MaximumDistance
C    14  GLY  1   MaximumDistance
C    15  ASP  1   MaximumDistance
C    16  CYS  1   MaximumDistance
C    17  CYS  1   MaximumDistance
C    18  ILE  1   MaximumDistance
C    19  ILE  0   MaximumDistance
C    20  ARG  1   MaximumDistance
C    21  VAL  0   MaximumDistance
C    22  SER  0   MaximumDistance
C    23  LEU  0   MaximumDistance
C    24  ASP  0   MaximumDistance
C    25  VAL  0   MaximumDistance
C    26  ASP  0   MaximumDistance
C    27  ASN  1   MaximumDistance
C    28  GLY  1   MaximumDistance
C    29  ASN  1   MaximumDistance
C    30  MET  1   MaximumDistance
C    31  TYR  1   MaximumDistance
C    32  LYS  1   MaximumDistance
C    33  SER  1   MaximumDistance
C    34  ILE  1   MaximumDistance
C    35  LEU  1   MaximumDistance
C    36  VAL  0   MaximumDistance
C    37  THR  1   MaximumDistance
C    38  SER  0   MaximumDistance
C    39  GLN  1   MaximumDistance
C    40  ASP  1   MaximumDistance
C    41  LYS  0   MaximumDistance
C    42  ALA  0   MaximumDistance
C    43  PRO  0   MaximumDistance
C    44  THR  1   MaximumDistance
C    45  VAL  0   MaximumDistance
C    46  ILE  0   MaximumDistance
C    47  ARG  1   MaximumDistance
C    48  LYS  1   MaximumDistance
C    49  ALA  0   MaximumDistance
C    50  MET  0   MaximumDistance
C    51  ASP  1   MaximumDistance
C    52  LYS  1   MaximumDistance
C    53  HIS  0   MaximumDistance
C    54  ASN  1   MaximumDistance
C    55  LEU  0   MaximumDistance
C    56  ASP  1   MaximumDistance
C    57  GLU  0   MaximumDistance
C    58  ASP  0   MaximumDistance
C    59  GLU  0   MaximumDistance
C    60  PRO  0   MaximumDistance
C    61  GLU  0   MaximumDistance
C    62  ASP  0   MaximumDistance
C    63  TYR  0   MaximumDistance
C    64  GLU  0   MaximumDistance
C    65  LEU  0   MaximumDistance
C    66  LEU  0   MaximumDistance
C    67  GLN  0   MaximumDistance
C    68  ILE  0   MaximumDistance
C    69  ILE  0   MaximumDistance
C    70  SER  0   MaximumDistance
C    71  GLU  0   MaximumDistance
C    72  ASP  0   MaximumDistance
C    73  HIS  0   MaximumDistance
C    74  LYS  0   MaximumDistance
C    75  LEU  0   MaximumDistance
C    76  LYS  0   MaximumDistance
C    77  ILE  0   MaximumDistance
C    78  PRO  0   MaximumDistance
C    79  GLU  0   MaximumDistance
C    80  ASN  0   MaximumDistance
C    81  ALA  0   MaximumDistance
C    82  ASN  0   MaximumDistance
C    83  VAL  0   MaximumDistance
C    84  PHE  0   MaximumDistance
C    85  TYR  0   MaximumDistance
C    86  ALA  0   MaximumDistance
C    87  MET  0   MaximumDistance
C    88  ASN  0   MaximumDistance
C    89  SER  0   MaximumDistance
C    90  ALA  0   MaximumDistance
C    91  ALA  0   MaximumDistance
C    92  ASN  0   MaximumDistance
C    93  TYR  1   MaximumDistance
C    94  ASP  0   MaximumDistance
C    95  PHE  0   MaximumDistance
C    96  ILE  0   MaximumDistance
C    97  LEU  0   MaximumDistance
C    98  LYS  0   MaximumDistance
C    99  LYS  0   MaximumDistance
C   100  ARG  0   MaximumDistance
D   201  MET  0   MaximumDistance
D   202  THR  0   MaximumDistance
D   203  GLU  0   MaximumDistance
D   204  TYR  0   MaximumDistance
D   205  LYS  0   MaximumDistance
D   206  LEU  0   MaximumDistance
D   207  VAL  0   MaximumDistance
D   208  VAL  0   MaximumDistance
D   209  VAL  0   MaximumDistance
D   210  GLY  0   MaximumDistance
D   211  ALA  0   MaximumDistance
D   212  GLY  1   MaximumDistance
D   213  GLY  1   MaximumDistance
D   214  VAL  0   MaximumDistance
D   215  GLY  0   MaximumDistance
D   216  LYS  0   MaximumDistance
D   217  SER  0   MaximumDistance
D   218  ALA  0   MaximumDistance
D   219  LEU  0   MaximumDistance
D   220  THR  0   MaximumDistance
D   221  ILE  1   MaximumDistance
D   222  GLN  0   MaximumDistance
D   223  LEU  0   MaximumDistance
D   224  ILE  1   MaximumDistance
D   225  GLN  1   MaximumDistance
D   226  ASN  0   MaximumDistance
D   227  HIS  0   MaximumDistance
D   228  PHE  0   MaximumDistance
D   229  VAL  1   MaximumDistance
D   230  ASP  0   MaximumDistance
D   231  LYS  1   MaximumDistance
D   232  TYR  1   MaximumDistance
D   233  ASP  1   MaximumDistance
D   234  PRO  1   MaximumDistance
D   235  THR  1   MaximumDistance
D   236  ILE  1   MaximumDistance
D   237  GLU  1   MaximumDistance
D   238  ASP  1   MaximumDistance
D   239  SER  1   MaximumDistance
D   240  TYR  1   MaximumDistance
D   241  ARG  1   MaximumDistance
D   242  LYS  0   MaximumDistance
D   243  GLN  0   MaximumDistance
D   244  VAL  0   MaximumDistance
D   245  VAL  0   MaximumDistance
D   246  ILE  0   MaximumDistance
D   247  ASP  0   MaximumDistance
D   248  GLY  0   MaximumDistance
D   249  GLU  0   MaximumDistance
D   250  THR  0   MaximumDistance
D   251  CYS  0   MaximumDistance
D   252  LEU  0   MaximumDistance
D   253  LEU  0   MaximumDistance
D   254  ASP  0   MaximumDistance
D   255  ILE  0   MaximumDistance
D   256  LEU  1   MaximumDistance
D   257  ASP  0   MaximumDistance
D   258  THR  0   MaximumDistance
D   259  ALA  0   MaximumDistance
D   260  GLY  0   MaximumDistance
D   261  GLN  1   MaximumDistance
D   262  GLU  1   MaximumDistance
D   263  GLU  1   MaximumDistance
D   264  TYR  1   MaximumDistance
D   265  SER  1   MaximumDistance
D   266  ALA  1   MaximumDistance
D   267  MET  1   MaximumDistance
D   268  ARG  0   MaximumDistance
D   269  ASP  0   MaximumDistance
D   270  GLN  1   MaximumDistance
D   271  TYR  0   MaximumDistance
D   272  MET  0   MaximumDistance
D   273  ARG  0   MaximumDistance
D   274  THR  0   MaximumDistance
D   275  GLY  0   MaximumDistance
D   276  GLU  0   MaximumDistance
D   277  GLY  0   MaximumDistance
D   278  PHE  0   MaximumDistance
D   279  LEU  0   MaximumDistance
D   280  CYS  0   MaximumDistance
D   281  VAL  0   MaximumDistance
D   282  PHE  0   MaximumDistance
D   283  ALA  0   MaximumDistance
D   284  ILE  0   MaximumDistance
D   285  ASN  0   MaximumDistance
D   286  ASN  0   MaximumDistance
D   287  THR  0   MaximumDistance
D   288  LYS  1   MaximumDistance
D   289  SER  0   MaximumDistance
D   290  PHE  0   MaximumDistance
D   291  GLU  0   MaximumDistance
D   292  ASP  0   MaximumDistance
D   293  ILE  0   MaximumDistance
D   294  HIS  0   MaximumDistance
D   295  GLN  0   MaximumDistance
D   296  TYR  0   MaximumDistance
D   297  ARG  0   MaximumDistance
D   298  GLU  0   MaximumDistance
D   299  GLN  0   MaximumDistance
D   300  ILE  0   MaximumDistance
D   301  LYS  0   MaximumDistance
D   302  ARG  0   MaximumDistance
D   303  VAL  0   MaximumDistance
D   304  LYS  0   MaximumDistance
D   305  ASP  0   MaximumDistance
D   306  SER  0   MaximumDistance
D   307  ASP  0   MaximumDistance
D   308  ASP  0   MaximumDistance
D   309  VAL  0   MaximumDistance
D   310  PRO  0   MaximumDistance
D   311  MET  0   MaximumDistance
D   312  VAL  0   MaximumDistance
D   313  LEU  0   MaximumDistance
D   314  VAL  0   MaximumDistance
D   315  GLY  0   MaximumDistance
D   316  ASN  0   MaximumDistance
D   317  LYS  0   MaximumDistance
D   318  CYS  0   MaximumDistance
D   319  ASP  0   MaximumDistance
D   320  LEU  0   MaximumDistance
D   321  ALA  0   MaximumDistance
D   322  ALA  0   MaximumDistance
D   323  ARG  0   MaximumDistance
D   324  THR  0   MaximumDistance
D   325  VAL  0   MaximumDistance
D   326  GLU  0   MaximumDistance
D   327  SER  0   MaximumDistance
D   328  ARG  0   MaximumDistance
D   329  GLN  0   MaximumDistance
D   330  ALA  0   MaximumDistance
D   331  GLN  0   MaximumDistance
D   332  ASP  0   MaximumDistance
D   333  LEU  0   MaximumDistance
D   334  ALA  0   MaximumDistance
D   335  ARG  0   MaximumDistance
D   336  SER  0   MaximumDistance
D   337  TYR  0   MaximumDistance
D   338  GLY  0   MaximumDistance
D   339  ILE  0   MaximumDistance
D   340  PRO  0   MaximumDistance
D   341  TYR  0   MaximumDistance
D   342  ILE  0   MaximumDistance
D   343  GLU  0   MaximumDistance
D   344  THR  0   MaximumDistance
D   345  SER  0   MaximumDistance
D   346  ALA  0   MaximumDistance
D   347  LYS  0   MaximumDistance
D   348  THR  0   MaximumDistance
D   349  ARG  0   MaximumDistance
D   350  GLN  0   MaximumDistance
D   351  GLY  0   MaximumDistance
D   352  VAL  0   MaximumDistance
D   353  GLU  0   MaximumDistance
D   354  ASP  0   MaximumDistance
D   355  ALA  0   MaximumDistance
D   356  PHE  0   MaximumDistance
D   357  TYR  0   MaximumDistance
D   358  THR  0   MaximumDistance
D   359  LEU  0   MaximumDistance
D   360  VAL  0   MaximumDistance
D   361  ARG  0   MaximumDistance
D   362  GLU  0   MaximumDistance
D   363  ILE  0   MaximumDistance
D   364  ARG  0   MaximumDistance
D   365  GLN  0   MaximumDistance
D   366  HIS  0   MaximumDistance
D   367  LYS  0   MaximumDistance
