# Supplementary material for: PSAIA – Protein Structure and Interaction Analyzer
Source: BMC Struct Biol. 2008 Apr 9;8:21. doi: 10.1186/1472-6807-8-21 (PMC2364630; doi:10.1186/1472-6807-8-21)
Supplement: Additional file 7 — PDB:1LFD binding status – output of PSAIA Interaction Analyser in XML form. This file includes information on interaction status (in interaction or not in interaction) of a particular residue in PDB:1LFD obtained by maximum distance algorithm from PSAIA application. [file 1472-6807-8-21-S7.xml]

<?xml version="1.0" encoding="us-ascii"?>
<peptideResidueBindingStatus xmlns:xsd="http://www.w3.org/2001/XMLSchema" xmlns:xsi="http://www.w3.org/2001/XMLSchema-instance" xmlns="http://www.fer.hr/lss/namespaces/PDB">
  <pdb_id>1LFD</pdb_id>
  <radii_filename></radii_filename>
  <MD_threshold>5</MD_threshold>
  <residues>
    <residue>
      <interaction_criterion>MaximumDistance</interaction_criterion>
      <chain_id>A</chain_id>
      <residue_id>14</residue_id>
      <residue_name>GLY</residue_name>
      <binding_status>1</binding_status>
    </residue>
    <residue>
      <interaction_criterion>MaximumDistance</interaction_criterion>
      <chain_id>A</chain_id>
      <residue_id>15</residue_id>
      <residue_name>ASP</residue_name>
      <binding_status>1</binding_status>
    </residue>
    <residue>
      <interaction_criterion>MaximumDistance</interaction_criterion>
      <chain_id>A</chain_id>
      <residue_id>16</residue_id>
      <residue_name>CYS</residue_name>
      <binding_status>1</binding_status>
    </residue>
    <residue>
      <interaction_criterion>MaximumDistance</interaction_criterion>
      <chain_id>A</chain_id>
      <residue_id>17</residue_id>
      <residue_name>CYS</residue_name>
      <binding_status>1</binding_status>
    </residue>
    <residue>
      <interaction_criterion>MaximumDistance</interaction_criterion>
      <chain_id>A</chain_id>
      <residue_id>18</residue_id>
      <residue_name>ILE</residue_name>
      <binding_status>1</binding_status>
    </residue>
    <residue>
      <interaction_criterion>MaximumDistance</interaction_criterion>
      <chain_id>A</chain_id>
      <residue_id>19</residue_id>
      <residue_name>ILE</residue_name>
      <binding_status>0</binding_status>
    </residue>
    <residue>
      <interaction_criterion>MaximumDistance</interaction_criterion>
      <chain_id>A</chain_id>
      <residue_id>20</residue_id>
      <residue_name>ARG</residue_name>
      <binding_status>1</binding_status>
    </residue>
    <residue>
      <interaction_criterion>MaximumDistance</interaction_criterion>
      <chain_id>A</chain_id>
      <residue_id>21</residue_id>
      <residue_name>VAL</residue_name>
      <binding_status>0</binding_status>
    </residue>
    <residue>
      <interaction_criterion>MaximumDistance</interaction_criterion>
      <chain_id>A</chain_id>
      <residue_id>22</residue_id>
      <residue_name>SER</residue_name>
      <binding_status>0</binding_status>
    </residue>
    <residue>
      <interaction_criterion>MaximumDistance</interaction_criterion>
      <chain_id>A</chain_id>
      <residue_id>23</residue_id>
      <residue_name>LEU</residue_name>
      <binding_status>0</binding_status>
    </residue>
    <residue>
      <interaction_criterion>MaximumDistance</interaction_criterion>
      <chain_id>A</chain_id>
      <residue_id>24</residue_id>
      <residue_name>ASP</residue_name>
      <binding_status>0</binding_status>
    </residue>
    <residue>
      <interaction_criterion>MaximumDistance</interaction_criterion>
      <chain_id>A</chain_id>
      <residue_id>25</residue_id>
      <residue_name>VAL</residue_name>
      <binding_status>0</binding_status>
    </residue>
    <residue>
      <interaction_criterion>MaximumDistance</interaction_criterion>
      <chain_id>A</chain_id>
      <residue_id>26</residue_id>
      <residue_name>ASP</residue_name>
      <binding_status>0</binding_status>
    </residue>
    <residue>
      <interaction_criterion>MaximumDistance</interaction_criterion>
      <chain_id>A</chain_id>
      <residue_id>27</residue_id>
      <residue_name>ASN</residue_name>
      <binding_status>1</binding_status>
    </residue>
    <residue>
      <interaction_criterion>MaximumDistance</interaction_criterion>
      <chain_id>A</chain_id>
      <residue_id>28</residue_id>
      <residue_name>GLY</residue_name>
      <binding_status>1</binding_status>
    </residue>
    <residue>
      <interaction_criterion>MaximumDistance</interaction_criterion>
      <chain_id>A</chain_id>
      <residue_id>29</residue_id>
      <residue_name>ASN</residue_name>
      <binding_status>1</binding_status>
    </residue>
    <residue>
      <interaction_criterion>MaximumDistance</interaction_criterion>
      <chain_id>A</chain_id>
      <residue_id>30</residue_id>
      <residue_name>MET</residue_name>
      <binding_status>1</binding_status>
    </residue>
    <residue>
      <interaction_criterion>MaximumDistance</interaction_criterion>
      <chain_id>A</chain_id>
      <residue_id>31</residue_id>
      <residue_name>TYR</residue_name>
      <binding_status>1</binding_status>
    </residue>
    <residue>
      <interaction_criterion>MaximumDistance</interaction_criterion>
      <chain_id>A</chain_id>
      <residue_id>32</residue_id>
      <residue_name>LYS</residue_name>
      <binding_status>1</binding_status>
    </residue>
    <residue>
      <interaction_criterion>MaximumDistance</interaction_criterion>
      <chain_id>A</chain_id>
      <residue_id>33</residue_id>
      <residue_name>SER</residue_name>
      <binding_status>1</binding_status>
    </residue>
    <residue>
      <interaction_criterion>MaximumDistance</interaction_criterion>
      <chain_id>A</chain_id>
      <residue_id>34</residue_id>
      <residue_name>ILE</residue_name>
      <binding_status>1</binding_status>
    </residue>
    <residue>
      <interaction_criterion>MaximumDistance</interaction_criterion>
      <chain_id>A</chain_id>
      <residue_id>35</residue_id>
      <residue_name>LEU</residue_name>
      <binding_status>1</binding_status>
    </residue>
    <residue>
      <interaction_criterion>MaximumDistance</interaction_criterion>
      <chain_id>A</chain_id>
      <residue_id>36</residue_id>
      <residue_name>VAL</residue_name>
      <binding_status>0</binding_status>
    </residue>
    <residue>
      <interaction_criterion>MaximumDistance</interaction_criterion>
      <chain_id>A</chain_id>
      <residue_id>37</residue_id>
      <residue_name>THR</residue_name>
      <binding_status>1</binding_status>
    </residue>
    <residue>
      <interaction_criterion>MaximumDistance</interaction_criterion>
      <chain_id>A</chain_id>
      <residue_id>38</residue_id>
      <residue_name>SER</residue_name>
      <binding_status>0</binding_status>
    </residue>
    <residue>
      <interaction_criterion>MaximumDistance</interaction_criterion>
      <chain_id>A</chain_id>
      <residue_id>39</residue_id>
      <residue_name>GLN</residue_name>
      <binding_status>1</binding_status>
    </residue>
    <residue>
      <interaction_criterion>MaximumDistance</interaction_criterion>
      <chain_id>A</chain_id>
      <residue_id>40</residue_id>
      <residue_name>ASP</residue_name>
      <binding_status>1</binding_status>
    </residue>
    <residue>
      <interaction_criterion>MaximumDistance</interaction_criterion>
      <chain_id>A</chain_id>
      <residue_id>41</residue_id>
      <residue_name>LYS</residue_name>
      <binding_status>0</binding_status>
    </residue>
    <residue>
      <interaction_criterion>MaximumDistance</interaction_criterion>
      <chain_id>A</chain_id>
      <residue_id>42</residue_id>
      <residue_name>ALA</residue_name>
      <binding_status>0</binding_status>
    </residue>
    <residue>
      <interaction_criterion>MaximumDistance</interaction_criterion>
      <chain_id>A</chain_id>
      <residue_id>43</residue_id>
      <residue_name>PRO</residue_name>
      <binding_status>0</binding_status>
    </residue>
    <residue>
      <interaction_criterion>MaximumDistance</interaction_criterion>
      <chain_id>A</chain_id>
      <residue_id>44</residue_id>
      <residue_name>THR</residue_name>
      <binding_status>1</binding_status>
    </residue>
    <residue>
      <interaction_criterion>MaximumDistance</interaction_criterion>
      <chain_id>A</chain_id>
      <residue_id>45</residue_id>
      <residue_name>VAL</residue_name>
      <binding_status>0</binding_status>
    </residue>
    <residue>
      <interaction_criterion>MaximumDistance</interaction_criterion>
      <chain_id>A</chain_id>
      <residue_id>46</residue_id>
      <residue_name>ILE</residue_name>
      <binding_status>0</binding_status>
    </residue>
    <residue>
      <interaction_criterion>MaximumDistance</interaction_criterion>
      <chain_id>A</chain_id>
      <residue_id>47</residue_id>
      <residue_name>ARG</residue_name>
      <binding_status>1</binding_status>
    </residue>
    <residue>
      <interaction_criterion>MaximumDistance</interaction_criterion>
      <chain_id>A</chain_id>
      <residue_id>48</residue_id>
      <residue_name>LYS</residue_name>
      <binding_status>1</binding_status>
    </residue>
    <residue>
      <interaction_criterion>MaximumDistance</interaction_criterion>
      <chain_id>A</chain_id>
      <residue_id>49</residue_id>
      <residue_name>ALA</residue_name>
      <binding_status>0</binding_status>
    </residue>
    <residue>
      <interaction_criterion>MaximumDistance</interaction_criterion>
      <chain_id>A</chain_id>
      <residue_id>50</residue_id>
      <residue_name>MET</residue_name>
      <binding_status>0</binding_status>
    </residue>
    <residue>
      <interaction_criterion>MaximumDistance</interaction_criterion>
      <chain_id>A</chain_id>
      <residue_id>51</residue_id>
      <residue_name>ASP</residue_name>
      <binding_status>1</binding_status>
    </residue>
    <residue>
      <interaction_criterion>MaximumDistance</interaction_criterion>
      <chain_id>A</chain_id>
      <residue_id>52</residue_id>
      <residue_name>LYS</residue_name>
      <binding_status>1</binding_status>
    </residue>
    <residue>
      <interaction_criterion>MaximumDistance</interaction_criterion>
      <chain_id>A</chain_id>
      <residue_id>53</residue_id>
      <residue_name>HIS</residue_name>
      <binding_status>0</binding_status>
    </residue>
    <residue>
      <interaction_criterion>MaximumDistance</interaction_criterion>
      <chain_id>A</chain_id>
      <residue_id>54</residue_id>
      <residue_name>ASN</residue_name>
      <binding_status>1</binding_status>
    </residue>
    <residue>
      <interaction_criterion>MaximumDistance</interaction_criterion>
      <chain_id>A</chain_id>
      <residue_id>55</residue_id>
      <residue_name>LEU</residue_name>
      <binding_status>0</binding_status>
    </residue>
    <residue>
      <interaction_criterion>MaximumDistance</interaction_criterion>
      <chain_id>A</chain_id>
      <residue_id>56</residue_id>
      <residue_name>ASP</residue_name>
      <binding_status>1</binding_status>
    </residue>
    <residue>
      <interaction_criterion>MaximumDistance</interaction_criterion>
      <chain_id>A</chain_id>
      <residue_id>57</residue_id>
      <residue_name>GLU</residue_name>
      <binding_status>0</binding_status>
    </residue>
    <residue>
      <interaction_criterion>MaximumDistance</interaction_criterion>
      <chain_id>A</chain_id>
      <residue_id>58</residue_id>
      <residue_name>ASP</residue_name>
      <binding_status>0</binding_status>
    </residue>
    <residue>
      <interaction_criterion>MaximumDistance</interaction_criterion>
      <chain_id>A</chain_id>
      <residue_id>59</residue_id>
      <residue_name>GLU</residue_name>
      <binding_status>0</binding_status>
    </residue>
    <residue>
      <interaction_criterion>MaximumDistance</interaction_criterion>
      <chain_id>A</chain_id>
      <residue_id>60</residue_id>
      <residue_name>PRO</residue_name>
      <binding_status>0</binding_status>
    </residue>
    <residue>
      <interaction_criterion>MaximumDistance</interaction_criterion>
      <chain_id>A</chain_id>
      <residue_id>61</residue_id>
      <residue_name>GLU</residue_name>
      <binding_status>0</binding_status>
    </residue>
    <residue>
      <interaction_criterion>MaximumDistance</interaction_criterion>
      <chain_id>A</chain_id>
      <residue_id>62</residue_id>
      <residue_name>ASP</residue_name>
      <binding_status>0</binding_status>
    </residue>
    <residue>
      <interaction_criterion>MaximumDistance</interaction_criterion>
      <chain_id>A</chain_id>
      <residue_id>63</residue_id>
      <residue_name>TYR</residue_name>
      <binding_status>0</binding_status>
    </residue>
    <residue>
      <interaction_criterion>MaximumDistance</interaction_criterion>
      <chain_id>A</chain_id>
      <residue_id>64</residue_id>
      <residue_name>GLU</residue_name>
      <binding_status>0</binding_status>
    </residue>
    <residue>
      <interaction_criterion>MaximumDistance</interaction_criterion>
      <chain_id>A</chain_id>
      <residue_id>65</residue_id>
      <residue_name>LEU</residue_name>
      <binding_status>0</binding_status>
    </residue>
    <residue>
      <interaction_criterion>MaximumDistance</interaction_criterion>
      <chain_id>A</chain_id>
      <residue_id>66</residue_id>
      <residue_name>LEU</residue_name>
      <binding_status>0</binding_status>
    </residue>
    <residue>
      <interaction_criterion>MaximumDistance</interaction_criterion>
      <chain_id>A</chain_id>
      <residue_id>67</residue_id>
      <residue_name>GLN</residue_name>
      <binding_status>0</binding_status>
    </residue>
    <residue>
      <interaction_criterion>MaximumDistance</interaction_criterion>
      <chain_id>A</chain_id>
      <residue_id>68</residue_id>
      <residue_name>ILE</residue_name>
      <binding_status>0</binding_status>
    </residue>
    <residue>
      <interaction_criterion>MaximumDistance</interaction_criterion>
      <chain_id>A</chain_id>
      <residue_id>69</residue_id>
      <residue_name>ILE</residue_name>
      <binding_status>0</binding_status>
    </residue>
    <residue>
      <interaction_criterion>MaximumDistance</interaction_criterion>
      <chain_id>A</chain_id>
      <residue_id>70</residue_id>
      <residue_name>SER</residue_name>
      <binding_status>0</binding_status>
    </residue>
    <residue>
      <interaction_criterion>MaximumDistance</interaction_criterion>
      <chain_id>A</chain_id>
      <residue_id>71</residue_id>
      <residue_name>GLU</residue_name>
      <binding_status>0</binding_status>
    </residue>
    <residue>
      <interaction_criterion>MaximumDistance</interaction_criterion>
      <chain_id>A</chain_id>
      <residue_id>72</residue_id>
      <residue_name>ASP</residue_name>
      <binding_status>0</binding_status>
    </residue>
    <residue>
      <interaction_criterion>MaximumDistance</interaction_criterion>
      <chain_id>A</chain_id>
      <residue_id>73</residue_id>
      <residue_name>HIS</residue_name>
      <binding_status>0</binding_status>
    </residue>
    <residue>
      <interaction_criterion>MaximumDistance</interaction_criterion>
      <chain_id>A</chain_id>
      <residue_id>74</residue_id>
      <residue_name>LYS</residue_name>
      <binding_status>0</binding_status>
    </residue>
    <residue>
      <interaction_criterion>MaximumDistance</interaction_criterion>
      <chain_id>A</chain_id>
      <residue_id>75</residue_id>
      <residue_name>LEU</residue_name>
      <binding_status>0</binding_status>
    </residue>
    <residue>
      <interaction_criterion>MaximumDistance</interaction_criterion>
      <chain_id>A</chain_id>
      <residue_id>76</residue_id>
      <residue_name>LYS</residue_name>
      <binding_status>0</binding_status>
    </residue>
    <residue>
      <interaction_criterion>MaximumDistance</interaction_criterion>
      <chain_id>A</chain_id>
      <residue_id>77</residue_id>
      <residue_name>ILE</residue_name>
      <binding_status>0</binding_status>
    </residue>
    <residue>
      <interaction_criterion>MaximumDistance</interaction_criterion>
      <chain_id>A</chain_id>
      <residue_id>78</residue_id>
      <residue_name>PRO</residue_name>
      <binding_status>0</binding_status>
    </residue>
    <residue>
      <interaction_criterion>MaximumDistance</interaction_criterion>
      <chain_id>A</chain_id>
      <residue_id>79</residue_id>
      <residue_name>GLU</residue_name>
      <binding_status>0</binding_status>
    </residue>
    <residue>
      <interaction_criterion>MaximumDistance</interaction_criterion>
      <chain_id>A</chain_id>
      <residue_id>80</residue_id>
      <residue_name>ASN</residue_name>
      <binding_status>0</binding_status>
    </residue>
    <residue>
      <interaction_criterion>MaximumDistance</interaction_criterion>
      <chain_id>A</chain_id>
      <residue_id>81</residue_id>
      <residue_name>ALA</residue_name>
      <binding_status>0</binding_status>
    </residue>
    <residue>
      <interaction_criterion>MaximumDistance</interaction_criterion>
      <chain_id>A</chain_id>
      <residue_id>82</residue_id>
      <residue_name>ASN</residue_name>
      <binding_status>0</binding_status>
    </residue>
    <residue>
      <interaction_criterion>MaximumDistance</interaction_criterion>
      <chain_id>A</chain_id>
      <residue_id>83</residue_id>
      <residue_name>VAL</residue_name>
      <binding_status>0</binding_status>
    </residue>
    <residue>
      <interaction_criterion>MaximumDistance</interaction_criterion>
      <chain_id>A</chain_id>
      <residue_id>84</residue_id>
      <residue_name>PHE</residue_name>
      <binding_status>0</binding_status>
    </residue>
    <residue>
      <interaction_criterion>MaximumDistance</interaction_criterion>
      <chain_id>A</chain_id>
      <residue_id>85</residue_id>
      <residue_name>TYR</residue_name>
      <binding_status>0</binding_status>
    </residue>
    <residue>
      <interaction_criterion>MaximumDistance</interaction_criterion>
      <chain_id>A</chain_id>
      <residue_id>86</residue_id>
      <residue_name>ALA</residue_name>
      <binding_status>0</binding_status>
    </residue>
    <residue>
      <interaction_criterion>MaximumDistance</interaction_criterion>
      <chain_id>A</chain_id>
      <residue_id>87</residue_id>
      <residue_name>MET</residue_name>
      <binding_status>0</binding_status>
    </residue>
    <residue>
      <interaction_criterion>MaximumDistance</interaction_criterion>
      <chain_id>A</chain_id>
      <residue_id>88</residue_id>
      <residue_name>ASN</residue_name>
      <binding_status>0</binding_status>
    </residue>
    <residue>
      <interaction_criterion>MaximumDistance</interaction_criterion>
      <chain_id>A</chain_id>
      <residue_id>89</residue_id>
      <residue_name>SER</residue_name>
      <binding_status>0</binding_status>
    </residue>
    <residue>
      <interaction_criterion>MaximumDistance</interaction_criterion>
      <chain_id>A</chain_id>
      <residue_id>90</residue_id>
      <residue_name>ALA</residue_name>
      <binding_status>0</binding_status>
    </residue>
    <residue>
      <interaction_criterion>MaximumDistance</interaction_criterion>
      <chain_id>A</chain_id>
      <residue_id>91</residue_id>
      <residue_name>ALA</residue_name>
      <binding_status>0</binding_status>
    </residue>
    <residue>
      <interaction_criterion>MaximumDistance</interaction_criterion>
      <chain_id>A</chain_id>
      <residue_id>92</residue_id>
      <residue_name>ASN</residue_name>
      <binding_status>0</binding_status>
    </residue>
    <residue>
      <interaction_criterion>MaximumDistance</interaction_criterion>
      <chain_id>A</chain_id>
      <residue_id>93</residue_id>
      <residue_name>TYR</residue_name>
      <binding_status>1</binding_status>
    </residue>
    <residue>
      <interaction_criterion>MaximumDistance</interaction_criterion>
      <chain_id>A</chain_id>
      <residue_id>94</residue_id>
      <residue_name>ASP</residue_name>
      <binding_status>0</binding_status>
    </residue>
    <residue>
      <interaction_criterion>MaximumDistance</interaction_criterion>
      <chain_id>A</chain_id>
      <residue_id>95</residue_id>
      <residue_name>PHE</residue_name>
      <binding_status>0</binding_status>
    </residue>
    <residue>
      <interaction_criterion>MaximumDistance</interaction_criterion>
      <chain_id>A</chain_id>
      <residue_id>96</residue_id>
      <residue_name>ILE</residue_name>
      <binding_status>0</binding_status>
    </residue>
    <residue>
      <interaction_criterion>MaximumDistance</interaction_criterion>
      <chain_id>A</chain_id>
      <residue_id>97</residue_id>
      <residue_name>LEU</residue_name>
      <binding_status>0</binding_status>
    </residue>
    <residue>
      <interaction_criterion>MaximumDistance</interaction_criterion>
      <chain_id>A</chain_id>
      <residue_id>98</residue_id>
      <residue_name>LYS</residue_name>
      <binding_status>0</binding_status>
    </residue>
    <residue>
      <interaction_criterion>MaximumDistance</interaction_criterion>
      <chain_id>A</chain_id>
      <residue_id>99</residue_id>
      <residue_name>LYS</residue_name>
      <binding_status>0</binding_status>
    </residue>
    <residue>
      <interaction_criterion>MaximumDistance</interaction_criterion>
      <chain_id>A</chain_id>
      <residue_id>100</residue_id>
      <residue_name>ARG</residue_name>
      <binding_status>0</binding_status>
    </residue>
    <residue>
      <interaction_criterion>MaximumDistance</interaction_criterion>
      <chain_id>B</chain_id>
      <residue_id>201</residue_id>
      <residue_name>MET</residue_name>
      <binding_status>0</binding_status>
    </residue>
    <residue>
      <interaction_criterion>MaximumDistance</interaction_criterion>
      <chain_id>B</chain_id>
      <residue_id>202</residue_id>
      <residue_name>THR</residue_name>
      <binding_status>0</binding_status>
    </residue>
    <residue>
      <interaction_criterion>MaximumDistance</interaction_criterion>
      <chain_id>B</chain_id>
      <residue_id>203</residue_id>
      <residue_name>GLU</residue_name>
      <binding_status>0</binding_status>
    </residue>
    <residue>
      <interaction_criterion>MaximumDistance</interaction_criterion>
      <chain_id>B</chain_id>
      <residue_id>204</residue_id>
      <residue_name>TYR</residue_name>
      <binding_status>0</binding_status>
    </residue>
    <residue>
      <interaction_criterion>MaximumDistance</interaction_criterion>
      <chain_id>B</chain_id>
      <residue_id>205</residue_id>
      <residue_name>LYS</residue_name>
      <binding_status>0</binding_status>
    </residue>
    <residue>
      <interaction_criterion>MaximumDistance</interaction_criterion>
      <chain_id>B</chain_id>
      <residue_id>206</residue_id>
      <residue_name>LEU</residue_name>
      <binding_status>0</binding_status>
    </residue>
    <residue>
      <interaction_criterion>MaximumDistance</interaction_criterion>
      <chain_id>B</chain_id>
      <residue_id>207</residue_id>
      <residue_name>VAL</residue_name>
      <binding_status>0</binding_status>
    </residue>
    <residue>
      <interaction_criterion>MaximumDistance</interaction_criterion>
      <chain_id>B</chain_id>
      <residue_id>208</residue_id>
      <residue_name>VAL</residue_name>
      <binding_status>0</binding_status>
    </residue>
    <residue>
      <interaction_criterion>MaximumDistance</interaction_criterion>
      <chain_id>B</chain_id>
      <residue_id>209</residue_id>
      <residue_name>VAL</residue_name>
      <binding_status>0</binding_status>
    </residue>
    <residue>
      <interaction_criterion>MaximumDistance</interaction_criterion>
      <chain_id>B</chain_id>
      <residue_id>210</residue_id>
      <residue_name>GLY</residue_name>
      <binding_status>0</binding_status>
    </residue>
    <residue>
      <interaction_criterion>MaximumDistance</interaction_criterion>
      <chain_id>B</chain_id>
      <residue_id>211</residue_id>
      <residue_name>ALA</residue_name>
      <binding_status>0</binding_status>
    </residue>
    <residue>
      <interaction_criterion>MaximumDistance</interaction_criterion>
      <chain_id>B</chain_id>
      <residue_id>212</residue_id>
      <residue_name>GLY</residue_name>
      <binding_status>1</binding_status>
    </residue>
    <residue>
      <interaction_criterion>MaximumDistance</interaction_criterion>
      <chain_id>B</chain_id>
      <residue_id>213</residue_id>
      <residue_name>GLY</residue_name>
      <binding_status>1</binding_status>
    </residue>
    <residue>
      <interaction_criterion>MaximumDistance</interaction_criterion>
      <chain_id>B</chain_id>
      <residue_id>214</residue_id>
      <residue_name>VAL</residue_name>
      <binding_status>0</binding_status>
    </residue>
    <residue>
      <interaction_criterion>MaximumDistance</interaction_criterion>
      <chain_id>B</chain_id>
      <residue_id>215</residue_id>
      <residue_name>GLY</residue_name>
      <binding_status>0</binding_status>
    </residue>
    <residue>
      <interaction_criterion>MaximumDistance</interaction_criterion>
      <chain_id>B</chain_id>
      <residue_id>216</residue_id>
      <residue_name>LYS</residue_name>
      <binding_status>0</binding_status>
    </residue>
    <residue>
      <interaction_criterion>MaximumDistance</interaction_criterion>
      <chain_id>B</chain_id>
      <residue_id>217</residue_id>
      <residue_name>SER</residue_name>
      <binding_status>0</binding_status>
    </residue>
    <residue>
      <interaction_criterion>MaximumDistance</interaction_criterion>
      <chain_id>B</chain_id>
      <residue_id>218</residue_id>
      <residue_name>ALA</residue_name>
      <binding_status>0</binding_status>
    </residue>
    <residue>
      <interaction_criterion>MaximumDistance</interaction_criterion>
      <chain_id>B</chain_id>
      <residue_id>219</residue_id>
      <residue_name>LEU</residue_name>
      <binding_status>0</binding_status>
    </residue>
    <residue>
      <interaction_criterion>MaximumDistance</interaction_criterion>
      <chain_id>B</chain_id>
      <residue_id>220</residue_id>
      <residue_name>THR</residue_name>
      <binding_status>0</binding_status>
    </residue>
    <residue>
      <interaction_criterion>MaximumDistance</interaction_criterion>
      <chain_id>B</chain_id>
      <residue_id>221</residue_id>
      <residue_name>ILE</residue_name>
      <binding_status>0</binding_status>
    </residue>
    <residue>
      <interaction_criterion>MaximumDistance</interaction_criterion>
      <chain_id>B</chain_id>
      <residue_id>222</residue_id>
      <residue_name>GLN</residue_name>
      <binding_status>0</binding_status>
    </residue>
    <residue>
      <interaction_criterion>MaximumDistance</interaction_criterion>
      <chain_id>B</chain_id>
      <residue_id>223</residue_id>
      <residue_name>LEU</residue_name>
      <binding_status>0</binding_status>
    </residue>
    <residue>
      <interaction_criterion>MaximumDistance</interaction_criterion>
      <chain_id>B</chain_id>
      <residue_id>224</residue_id>
      <residue_name>ILE</residue_name>
      <binding_status>1</binding_status>
    </residue>
    <residue>
      <interaction_criterion>MaximumDistance</interaction_criterion>
      <chain_id>B</chain_id>
      <residue_id>225</residue_id>
      <residue_name>GLN</residue_name>
      <binding_status>1</binding_status>
    </residue>
    <residue>
      <interaction_criterion>MaximumDistance</interaction_criterion>
      <chain_id>B</chain_id>
      <residue_id>226</residue_id>
      <residue_name>ASN</residue_name>
      <binding_status>0</binding_status>
    </residue>
    <residue>
      <interaction_criterion>MaximumDistance</interaction_criterion>
      <chain_id>B</chain_id>
      <residue_id>227</residue_id>
      <residue_name>HIS</residue_name>
      <binding_status>0</binding_status>
    </residue>
    <residue>
      <interaction_criterion>MaximumDistance</interaction_criterion>
      <chain_id>B</chain_id>
      <residue_id>228</residue_id>
      <residue_name>PHE</residue_name>
      <binding_status>0</binding_status>
    </residue>
    <residue>
      <interaction_criterion>MaximumDistance</interaction_criterion>
      <chain_id>B</chain_id>
      <residue_id>229</residue_id>
      <residue_name>VAL</residue_name>
      <binding_status>0</binding_status>
    </residue>
    <residue>
      <interaction_criterion>MaximumDistance</interaction_criterion>
      <chain_id>B</chain_id>
      <residue_id>230</residue_id>
      <residue_name>ASP</residue_name>
      <binding_status>0</binding_status>
    </residue>
    <residue>
      <interaction_criterion>MaximumDistance</interaction_criterion>
      <chain_id>B</chain_id>
      <residue_id>231</residue_id>
      <residue_name>LYS</residue_name>
      <binding_status>1</binding_status>
    </residue>
    <residue>
      <interaction_criterion>MaximumDistance</interaction_criterion>
      <chain_id>B</chain_id>
      <residue_id>232</residue_id>
      <residue_name>TYR</residue_name>
      <binding_status>1</binding_status>
    </residue>
    <residue>
      <interaction_criterion>MaximumDistance</interaction_criterion>
      <chain_id>B</chain_id>
      <residue_id>233</residue_id>
      <residue_name>ASP</residue_name>
      <binding_status>1</binding_status>
    </residue>
    <residue>
      <interaction_criterion>MaximumDistance</interaction_criterion>
      <chain_id>B</chain_id>
      <residue_id>234</residue_id>
      <residue_name>PRO</residue_name>
      <binding_status>1</binding_status>
    </residue>
    <residue>
      <interaction_criterion>MaximumDistance</interaction_criterion>
      <chain_id>B</chain_id>
      <residue_id>235</residue_id>
      <residue_name>THR</residue_name>
      <binding_status>1</binding_status>
    </residue>
    <residue>
      <interaction_criterion>MaximumDistance</interaction_criterion>
      <chain_id>B</chain_id>
      <residue_id>236</residue_id>
      <residue_name>ILE</residue_name>
      <binding_status>1</binding_status>
    </residue>
    <residue>
      <interaction_criterion>MaximumDistance</interaction_criterion>
      <chain_id>B</chain_id>
      <residue_id>237</residue_id>
      <residue_name>GLU</residue_name>
      <binding_status>1</binding_status>
    </residue>
    <residue>
      <interaction_criterion>MaximumDistance</interaction_criterion>
      <chain_id>B</chain_id>
      <residue_id>238</residue_id>
      <residue_name>ASP</residue_name>
      <binding_status>1</binding_status>
    </residue>
    <residue>
      <interaction_criterion>MaximumDistance</interaction_criterion>
      <chain_id>B</chain_id>
      <residue_id>239</residue_id>
      <residue_name>SER</residue_name>
      <binding_status>1</binding_status>
    </residue>
    <residue>
      <interaction_criterion>MaximumDistance</interaction_criterion>
      <chain_id>B</chain_id>
      <residue_id>240</residue_id>
      <residue_name>TYR</residue_name>
      <binding_status>1</binding_status>
    </residue>
    <residue>
      <interaction_criterion>MaximumDistance</interaction_criterion>
      <chain_id>B</chain_id>
      <residue_id>241</residue_id>
      <residue_name>ARG</residue_name>
      <binding_status>1</binding_status>
    </residue>
    <residue>
      <interaction_criterion>MaximumDistance</interaction_criterion>
      <chain_id>B</chain_id>
      <residue_id>242</residue_id>
      <residue_name>LYS</residue_name>
      <binding_status>0</binding_status>
    </residue>
    <residue>
      <interaction_criterion>MaximumDistance</interaction_criterion>
      <chain_id>B</chain_id>
      <residue_id>243</residue_id>
      <residue_name>GLN</residue_name>
      <binding_status>0</binding_status>
    </residue>
    <residue>
      <interaction_criterion>MaximumDistance</interaction_criterion>
      <chain_id>B</chain_id>
      <residue_id>244</residue_id>
      <residue_name>VAL</residue_name>
      <binding_status>0</binding_status>
    </residue>
    <residue>
      <interaction_criterion>MaximumDistance</interaction_criterion>
      <chain_id>B</chain_id>
      <residue_id>245</residue_id>
      <residue_name>VAL</residue_name>
      <binding_status>0</binding_status>
    </residue>
    <residue>
      <interaction_criterion>MaximumDistance</interaction_criterion>
      <chain_id>B</chain_id>
      <residue_id>246</residue_id>
      <residue_name>ILE</residue_name>
      <binding_status>0</binding_status>
    </residue>
    <residue>
      <interaction_criterion>MaximumDistance</interaction_criterion>
      <chain_id>B</chain_id>
      <residue_id>247</residue_id>
      <residue_name>ASP</residue_name>
      <binding_status>0</binding_status>
    </residue>
    <residue>
      <interaction_criterion>MaximumDistance</interaction_criterion>
      <chain_id>B</chain_id>
      <residue_id>248</residue_id>
      <residue_name>GLY</residue_name>
      <binding_status>0</binding_status>
    </residue>
    <residue>
      <interaction_criterion>MaximumDistance</interaction_criterion>
      <chain_id>B</chain_id>
      <residue_id>249</residue_id>
      <residue_name>GLU</residue_name>
      <binding_status>0</binding_status>
    </residue>
    <residue>
      <interaction_criterion>MaximumDistance</interaction_criterion>
      <chain_id>B</chain_id>
      <residue_id>250</residue_id>
      <residue_name>THR</residue_name>
      <binding_status>0</binding_status>
    </residue>
    <residue>
      <interaction_criterion>MaximumDistance</interaction_criterion>
      <chain_id>B</chain_id>
      <residue_id>251</residue_id>
      <residue_name>CYS</residue_name>
      <binding_status>0</binding_status>
    </residue>
    <residue>
      <interaction_criterion>MaximumDistance</interaction_criterion>
      <chain_id>B</chain_id>
      <residue_id>252</residue_id>
      <residue_name>LEU</residue_name>
      <binding_status>0</binding_status>
    </residue>
    <residue>
      <interaction_criterion>MaximumDistance</interaction_criterion>
      <chain_id>B</chain_id>
      <residue_id>253</residue_id>
      <residue_name>LEU</residue_name>
      <binding_status>0</binding_status>
    </residue>
    <residue>
      <interaction_criterion>MaximumDistance</interaction_criterion>
      <chain_id>B</chain_id>
      <residue_id>254</residue_id>
      <residue_name>ASP</residue_name>
      <binding_status>0</binding_status>
    </residue>
    <residue>
      <interaction_criterion>MaximumDistance</interaction_criterion>
      <chain_id>B</chain_id>
      <residue_id>255</residue_id>
      <residue_name>ILE</residue_name>
      <binding_status>0</binding_status>
    </residue>
    <residue>
      <interaction_criterion>MaximumDistance</interaction_criterion>
      <chain_id>B</chain_id>
      <residue_id>256</residue_id>
      <residue_name>LEU</residue_name>
      <binding_status>1</binding_status>
    </residue>
    <residue>
      <interaction_criterion>MaximumDistance</interaction_criterion>
      <chain_id>B</chain_id>
      <residue_id>257</residue_id>
      <residue_name>ASP</residue_name>
      <binding_status>0</binding_status>
    </residue>
    <residue>
      <interaction_criterion>MaximumDistance</interaction_criterion>
      <chain_id>B</chain_id>
      <residue_id>258</residue_id>
      <residue_name>THR</residue_name>
      <binding_status>0</binding_status>
    </residue>
    <residue>
      <interaction_criterion>MaximumDistance</interaction_criterion>
      <chain_id>B</chain_id>
      <residue_id>259</residue_id>
      <residue_name>ALA</residue_name>
      <binding_status>0</binding_status>
    </residue>
    <residue>
      <interaction_criterion>MaximumDistance</interaction_criterion>
      <chain_id>B</chain_id>
      <residue_id>260</residue_id>
      <residue_name>GLY</residue_name>
      <binding_status>0</binding_status>
    </residue>
    <residue>
      <interaction_criterion>MaximumDistance</interaction_criterion>
      <chain_id>B</chain_id>
      <residue_id>261</residue_id>
      <residue_name>GLN</residue_name>
      <binding_status>1</binding_status>
    </residue>
    <residue>
      <interaction_criterion>MaximumDistance</interaction_criterion>
      <chain_id>B</chain_id>
      <residue_id>262</residue_id>
      <residue_name>GLU</residue_name>
      <binding_status>1</binding_status>
    </residue>
    <residue>
      <interaction_criterion>MaximumDistance</interaction_criterion>
      <chain_id>B</chain_id>
      <residue_id>263</residue_id>
      <residue_name>GLU</residue_name>
      <binding_status>1</binding_status>
    </residue>
    <residue>
      <interaction_criterion>MaximumDistance</interaction_criterion>
      <chain_id>B</chain_id>
      <residue_id>264</residue_id>
      <residue_name>TYR</residue_name>
      <binding_status>1</binding_status>
    </residue>
    <residue>
      <interaction_criterion>MaximumDistance</interaction_criterion>
      <chain_id>B</chain_id>
      <residue_id>265</residue_id>
      <residue_name>SER</residue_name>
      <binding_status>1</binding_status>
    </residue>
    <residue>
      <interaction_criterion>MaximumDistance</interaction_criterion>
      <chain_id>B</chain_id>
      <residue_id>266</residue_id>
      <residue_name>ALA</residue_name>
      <binding_status>1</binding_status>
    </residue>
    <residue>
      <interaction_criterion>MaximumDistance</interaction_criterion>
      <chain_id>B</chain_id>
      <residue_id>267</residue_id>
      <residue_name>MET</residue_name>
      <binding_status>1</binding_status>
    </residue>
    <residue>
      <interaction_criterion>MaximumDistance</interaction_criterion>
      <chain_id>B</chain_id>
      <residue_id>268</residue_id>
      <residue_name>ARG</residue_name>
      <binding_status>0</binding_status>
    </residue>
    <residue>
      <interaction_criterion>MaximumDistance</interaction_criterion>
      <chain_id>B</chain_id>
      <residue_id>269</residue_id>
      <residue_name>ASP</residue_name>
      <binding_status>0</binding_status>
    </residue>
    <residue>
      <interaction_criterion>MaximumDistance</interaction_criterion>
      <chain_id>B</chain_id>
      <residue_id>270</residue_id>
      <residue_name>GLN</residue_name>
      <binding_status>1</binding_status>
    </residue>
    <residue>
      <interaction_criterion>MaximumDistance</interaction_criterion>
      <chain_id>B</chain_id>
      <residue_id>271</residue_id>
      <residue_name>TYR</residue_name>
      <binding_status>0</binding_status>
    </residue>
    <residue>
      <interaction_criterion>MaximumDistance</interaction_criterion>
      <chain_id>B</chain_id>
      <residue_id>272</residue_id>
      <residue_name>MET</residue_name>
      <binding_status>0</binding_status>
    </residue>
    <residue>
      <interaction_criterion>MaximumDistance</interaction_criterion>
      <chain_id>B</chain_id>
      <residue_id>273</residue_id>
      <residue_name>ARG</residue_name>
      <binding_status>0</binding_status>
    </residue>
    <residue>
      <interaction_criterion>MaximumDistance</interaction_criterion>
      <chain_id>B</chain_id>
      <residue_id>274</residue_id>
      <residue_name>THR</residue_name>
      <binding_status>0</binding_status>
    </residue>
    <residue>
      <interaction_criterion>MaximumDistance</interaction_criterion>
      <chain_id>B</chain_id>
      <residue_id>275</residue_id>
      <residue_name>GLY</residue_name>
      <binding_status>0</binding_status>
    </residue>
    <residue>
      <interaction_criterion>MaximumDistance</interaction_criterion>
      <chain_id>B</chain_id>
      <residue_id>276</residue_id>
      <residue_name>GLU</residue_name>
      <binding_status>0</binding_status>
    </residue>
    <residue>
      <interaction_criterion>MaximumDistance</interaction_criterion>
      <chain_id>B</chain_id>
      <residue_id>277</residue_id>
      <residue_name>GLY</residue_name>
      <binding_status>0</binding_status>
    </residue>
    <residue>
      <interaction_criterion>MaximumDistance</interaction_criterion>
      <chain_id>B</chain_id>
      <residue_id>278</residue_id>
      <residue_name>PHE</residue_name>
      <binding_status>0</binding_status>
    </residue>
    <residue>
      <interaction_criterion>MaximumDistance</interaction_criterion>
      <chain_id>B</chain_id>
      <residue_id>279</residue_id>
      <residue_name>LEU</residue_name>
      <binding_status>0</binding_status>
    </residue>
    <residue>
      <interaction_criterion>MaximumDistance</interaction_criterion>
      <chain_id>B</chain_id>
      <residue_id>280</residue_id>
      <residue_name>CYS</residue_name>
      <binding_status>0</binding_status>
    </residue>
    <residue>
      <interaction_criterion>MaximumDistance</interaction_criterion>
      <chain_id>B</chain_id>
      <residue_id>281</residue_id>
      <residue_name>VAL</residue_name>
      <binding_status>0</binding_status>
    </residue>
    <residue>
      <interaction_criterion>MaximumDistance</interaction_criterion>
      <chain_id>B</chain_id>
      <residue_id>282</residue_id>
      <residue_name>PHE</residue_name>
      <binding_status>0</binding_status>
    </residue>
    <residue>
      <interaction_criterion>MaximumDistance</interaction_criterion>
      <chain_id>B</chain_id>
      <residue_id>283</residue_id>
      <residue_name>ALA</residue_name>
      <binding_status>0</binding_status>
    </residue>
    <residue>
      <interaction_criterion>MaximumDistance</interaction_criterion>
      <chain_id>B</chain_id>
      <residue_id>284</residue_id>
      <residue_name>ILE</residue_name>
      <binding_status>0</binding_status>
    </residue>
    <residue>
      <interaction_criterion>MaximumDistance</interaction_criterion>
      <chain_id>B</chain_id>
      <residue_id>285</residue_id>
      <residue_name>ASN</residue_name>
      <binding_status>0</binding_status>
    </residue>
    <residue>
      <interaction_criterion>MaximumDistance</interaction_criterion>
      <chain_id>B</chain_id>
      <residue_id>286</residue_id>
      <residue_name>ASN</residue_name>
      <binding_status>0</binding_status>
    </residue>
    <residue>
      <interaction_criterion>MaximumDistance</interaction_criterion>
      <chain_id>B</chain_id>
      <residue_id>287</residue_id>
      <residue_name>THR</residue_name>
      <binding_status>0</binding_status>
    </residue>
    <residue>
      <interaction_criterion>MaximumDistance</interaction_criterion>
      <chain_id>B</chain_id>
      <residue_id>288</residue_id>
      <residue_name>LYS</residue_name>
      <binding_status>1</binding_status>
    </residue>
    <residue>
      <interaction_criterion>MaximumDistance</interaction_criterion>
      <chain_id>B</chain_id>
      <residue_id>289</residue_id>
      <residue_name>SER</residue_name>
      <binding_status>0</binding_status>
    </residue>
    <residue>
      <interaction_criterion>MaximumDistance</interaction_criterion>
      <chain_id>B</chain_id>
      <residue_id>290</residue_id>
      <residue_name>PHE</residue_name>
      <binding_status>0</binding_status>
    </residue>
    <residue>
      <interaction_criterion>MaximumDistance</interaction_criterion>
      <chain_id>B</chain_id>
      <residue_id>291</residue_id>
      <residue_name>GLU</residue_name>
      <binding_status>0</binding_status>
    </residue>
    <residue>
      <interaction_criterion>MaximumDistance</interaction_criterion>
      <chain_id>B</chain_id>
      <residue_id>292</residue_id>
      <residue_name>ASP</residue_name>
      <binding_status>0</binding_status>
    </residue>
    <residue>
      <interaction_criterion>MaximumDistance</interaction_criterion>
      <chain_id>B</chain_id>
      <residue_id>293</residue_id>
      <residue_name>ILE</residue_name>
      <binding_status>0</binding_status>
    </residue>
    <residue>
      <interaction_criterion>MaximumDistance</interaction_criterion>
      <chain_id>B</chain_id>
      <residue_id>294</residue_id>
      <residue_name>HIS</residue_name>
      <binding_status>0</binding_status>
    </residue>
    <residue>
      <interaction_criterion>MaximumDistance</interaction_criterion>
      <chain_id>B</chain_id>
      <residue_id>295</residue_id>
      <residue_name>GLN</residue_name>
      <binding_status>0</binding_status>
    </residue>
    <residue>
      <interaction_criterion>MaximumDistance</interaction_criterion>
      <chain_id>B</chain_id>
      <residue_id>296</residue_id>
      <residue_name>TYR</residue_name>
      <binding_status>0</binding_status>
    </residue>
    <residue>
      <interaction_criterion>MaximumDistance</interaction_criterion>
      <chain_id>B</chain_id>
      <residue_id>297</residue_id>
      <residue_name>ARG</residue_name>
      <binding_status>0</binding_status>
    </residue>
    <residue>
      <interaction_criterion>MaximumDistance</interaction_criterion>
      <chain_id>B</chain_id>
      <residue_id>298</residue_id>
      <residue_name>GLU</residue_name>
      <binding_status>0</binding_status>
    </residue>
    <residue>
      <interaction_criterion>MaximumDistance</interaction_criterion>
      <chain_id>B</chain_id>
      <residue_id>299</residue_id>
      <residue_name>GLN</residue_name>
      <binding_status>0</binding_status>
    </residue>
    <residue>
      <interaction_criterion>MaximumDistance</interaction_criterion>
      <chain_id>B</chain_id>
      <residue_id>300</residue_id>
      <residue_name>ILE</residue_name>
      <binding_status>0</binding_status>
    </residue>
    <residue>
      <interaction_criterion>MaximumDistance</interaction_criterion>
      <chain_id>B</chain_id>
      <residue_id>301</residue_id>
      <residue_name>LYS</residue_name>
      <binding_status>0</binding_status>
    </residue>
    <residue>
      <interaction_criterion>MaximumDistance</interaction_criterion>
      <chain_id>B</chain_id>
      <residue_id>302</residue_id>
      <residue_name>ARG</residue_name>
      <binding_status>0</binding_status>
    </residue>
    <residue>
      <interaction_criterion>MaximumDistance</interaction_criterion>
      <chain_id>B</chain_id>
      <residue_id>303</residue_id>
      <residue_name>VAL</residue_name>
      <binding_status>0</binding_status>
    </residue>
    <residue>
      <interaction_criterion>MaximumDistance</interaction_criterion>
      <chain_id>B</chain_id>
      <residue_id>304</residue_id>
      <residue_name>LYS</residue_name>
      <binding_status>0</binding_status>
    </residue>
    <residue>
      <interaction_criterion>MaximumDistance</interaction_criterion>
      <chain_id>B</chain_id>
      <residue_id>305</residue_id>
      <residue_name>ASP</residue_name>
      <binding_status>0</binding_status>
    </residue>
    <residue>
      <interaction_criterion>MaximumDistance</interaction_criterion>
      <chain_id>B</chain_id>
      <residue_id>306</residue_id>
      <residue_name>SER</residue_name>
      <binding_status>0</binding_status>
    </residue>
    <residue>
      <interaction_criterion>MaximumDistance</interaction_criterion>
      <chain_id>B</chain_id>
      <residue_id>307</residue_id>
      <residue_name>ASP</residue_name>
      <binding_status>0</binding_status>
    </residue>
    <residue>
      <interaction_criterion>MaximumDistance</interaction_criterion>
      <chain_id>B</chain_id>
      <residue_id>308</residue_id>
      <residue_name>ASP</residue_name>
      <binding_status>0</binding_status>
    </residue>
    <residue>
      <interaction_criterion>MaximumDistance</interaction_criterion>
      <chain_id>B</chain_id>
      <residue_id>309</residue_id>
      <residue_name>VAL</residue_name>
      <binding_status>0</binding_status>
    </residue>
    <residue>
      <interaction_criterion>MaximumDistance</interaction_criterion>
      <chain_id>B</chain_id>
      <residue_id>310</residue_id>
      <residue_name>PRO</residue_name>
      <binding_status>0</binding_status>
    </residue>
    <residue>
      <interaction_criterion>MaximumDistance</interaction_criterion>
      <chain_id>B</chain_id>
      <residue_id>311</residue_id>
      <residue_name>MET</residue_name>
      <binding_status>0</binding_status>
    </residue>
    <residue>
      <interaction_criterion>MaximumDistance</interaction_criterion>
      <chain_id>B</chain_id>
      <residue_id>312</residue_id>
      <residue_name>VAL</residue_name>
      <binding_status>0</binding_status>
    </residue>
    <residue>
      <interaction_criterion>MaximumDistance</interaction_criterion>
      <chain_id>B</chain_id>
      <residue_id>313</residue_id>
      <residue_name>LEU</residue_name>
      <binding_status>0</binding_status>
    </residue>
    <residue>
      <interaction_criterion>MaximumDistance</interaction_criterion>
      <chain_id>B</chain_id>
      <residue_id>314</residue_id>
      <residue_name>VAL</residue_name>
      <binding_status>0</binding_status>
    </residue>
    <residue>
      <interaction_criterion>MaximumDistance</interaction_criterion>
      <chain_id>B</chain_id>
      <residue_id>315</residue_id>
      <residue_name>GLY</residue_name>
      <binding_status>0</binding_status>
    </residue>
    <residue>
      <interaction_criterion>MaximumDistance</interaction_criterion>
      <chain_id>B</chain_id>
      <residue_id>316</residue_id>
      <residue_name>ASN</residue_name>
      <binding_status>0</binding_status>
    </residue>
    <residue>
      <interaction_criterion>MaximumDistance</interaction_criterion>
      <chain_id>B</chain_id>
      <residue_id>317</residue_id>
      <residue_name>LYS</residue_name>
      <binding_status>0</binding_status>
    </residue>
    <residue>
      <interaction_criterion>MaximumDistance</interaction_criterion>
      <chain_id>B</chain_id>
      <residue_id>318</residue_id>
      <residue_name>CYS</residue_name>
      <binding_status>0</binding_status>
    </residue>
    <residue>
      <interaction_criterion>MaximumDistance</interaction_criterion>
      <chain_id>B</chain_id>
      <residue_id>319</residue_id>
      <residue_name>ASP</residue_name>
      <binding_status>0</binding_status>
    </residue>
    <residue>
      <interaction_criterion>MaximumDistance</interaction_criterion>
      <chain_id>B</chain_id>
      <residue_id>320</residue_id>
      <residue_name>LEU</residue_name>
      <binding_status>0</binding_status>
    </residue>
    <residue>
      <interaction_criterion>MaximumDistance</interaction_criterion>
      <chain_id>B</chain_id>
      <residue_id>321</residue_id>
      <residue_name>ALA</residue_name>
      <binding_status>0</binding_status>
    </residue>
    <residue>
      <interaction_criterion>MaximumDistance</interaction_criterion>
      <chain_id>B</chain_id>
      <residue_id>322</residue_id>
      <residue_name>ALA</residue_name>
      <binding_status>0</binding_status>
    </residue>
    <residue>
      <interaction_criterion>MaximumDistance</interaction_criterion>
      <chain_id>B</chain_id>
      <residue_id>323</residue_id>
      <residue_name>ARG</residue_name>
      <binding_status>0</binding_status>
    </residue>
    <residue>
      <interaction_criterion>MaximumDistance</interaction_criterion>
      <chain_id>B</chain_id>
      <residue_id>324</residue_id>
      <residue_name>THR</residue_name>
      <binding_status>0</binding_status>
    </residue>
    <residue>
      <interaction_criterion>MaximumDistance</interaction_criterion>
      <chain_id>B</chain_id>
      <residue_id>325</residue_id>
      <residue_name>VAL</residue_name>
      <binding_status>0</binding_status>
    </residue>
    <residue>
      <interaction_criterion>MaximumDistance</interaction_criterion>
      <chain_id>B</chain_id>
      <residue_id>326</residue_id>
      <residue_name>GLU</residue_name>
      <binding_status>0</binding_status>
    </residue>
    <residue>
      <interaction_criterion>MaximumDistance</interaction_criterion>
      <chain_id>B</chain_id>
      <residue_id>327</residue_id>
      <residue_name>SER</residue_name>
      <binding_status>0</binding_status>
    </residue>
    <residue>
      <interaction_criterion>MaximumDistance</interaction_criterion>
      <chain_id>B</chain_id>
      <residue_id>328</residue_id>
      <residue_name>ARG</residue_name>
      <binding_status>0</binding_status>
    </residue>
    <residue>
      <interaction_criterion>MaximumDistance</interaction_criterion>
      <chain_id>B</chain_id>
      <residue_id>329</residue_id>
      <residue_name>GLN</residue_name>
      <binding_status>0</binding_status>
    </residue>
    <residue>
      <interaction_criterion>MaximumDistance</interaction_criterion>
      <chain_id>B</chain_id>
      <residue_id>330</residue_id>
      <residue_name>ALA</residue_name>
      <binding_status>0</binding_status>
    </residue>
    <residue>
      <interaction_criterion>MaximumDistance</interaction_criterion>
      <chain_id>B</chain_id>
      <residue_id>331</residue_id>
      <residue_name>GLN</residue_name>
      <binding_status>0</binding_status>
    </residue>
    <residue>
      <interaction_criterion>MaximumDistance</interaction_criterion>
      <chain_id>B</chain_id>
      <residue_id>332</residue_id>
      <residue_name>ASP</residue_name>
      <binding_status>0</binding_status>
    </residue>
    <residue>
      <interaction_criterion>MaximumDistance</interaction_criterion>
      <chain_id>B</chain_id>
      <residue_id>333</residue_id>
      <residue_name>LEU</residue_name>
      <binding_status>0</binding_status>
    </residue>
    <residue>
      <interaction_criterion>MaximumDistance</interaction_criterion>
      <chain_id>B</chain_id>
      <residue_id>334</residue_id>
      <residue_name>ALA</residue_name>
      <binding_status>0</binding_status>
    </residue>
    <residue>
      <interaction_criterion>MaximumDistance</interaction_criterion>
      <chain_id>B</chain_id>
      <residue_id>335</residue_id>
      <residue_name>ARG</residue_name>
      <binding_status>0</binding_status>
    </residue>
    <residue>
      <interaction_criterion>MaximumDistance</interaction_criterion>
      <chain_id>B</chain_id>
      <residue_id>336</residue_id>
      <residue_name>SER</residue_name>
      <binding_status>0</binding_status>
    </residue>
    <residue>
      <interaction_criterion>MaximumDistance</interaction_criterion>
      <chain_id>B</chain_id>
      <residue_id>337</residue_id>
      <residue_name>TYR</residue_name>
      <binding_status>0</binding_status>
    </residue>
    <residue>
      <interaction_criterion>MaximumDistance</interaction_criterion>
      <chain_id>B</chain_id>
      <residue_id>338</residue_id>
      <residue_name>GLY</residue_name>
      <binding_status>0</binding_status>
    </residue>
    <residue>
      <interaction_criterion>MaximumDistance</interaction_criterion>
      <chain_id>B</chain_id>
      <residue_id>339</residue_id>
      <residue_name>ILE</residue_name>
      <binding_status>0</binding_status>
    </residue>
    <residue>
      <interaction_criterion>MaximumDistance</interaction_criterion>
      <chain_id>B</chain_id>
      <residue_id>340</residue_id>
      <residue_name>PRO</residue_name>
      <binding_status>0</binding_status>
    </residue>
    <residue>
      <interaction_criterion>MaximumDistance</interaction_criterion>
      <chain_id>B</chain_id>
      <residue_id>341</residue_id>
      <residue_name>TYR</residue_name>
      <binding_status>0</binding_status>
    </residue>
    <residue>
      <interaction_criterion>MaximumDistance</interaction_criterion>
      <chain_id>B</chain_id>
      <residue_id>342</residue_id>
      <residue_name>ILE</residue_name>
      <binding_status>0</binding_status>
    </residue>
    <residue>
      <interaction_criterion>MaximumDistance</interaction_criterion>
      <chain_id>B</chain_id>
      <residue_id>343</residue_id>
      <residue_name>GLU</residue_name>
      <binding_status>0</binding_status>
    </residue>
    <residue>
      <interaction_criterion>MaximumDistance</interaction_criterion>
      <chain_id>B</chain_id>
      <residue_id>344</residue_id>
      <residue_name>THR</residue_name>
      <binding_status>0</binding_status>
    </residue>
    <residue>
      <interaction_criterion>MaximumDistance</interaction_criterion>
      <chain_id>B</chain_id>
      <residue_id>345</residue_id>
      <residue_name>SER</residue_name>
      <binding_status>0</binding_status>
    </residue>
    <residue>
      <interaction_criterion>MaximumDistance</interaction_criterion>
      <chain_id>B</chain_id>
      <residue_id>346</residue_id>
      <residue_name>ALA</residue_name>
      <binding_status>0</binding_status>
    </residue>
    <residue>
      <interaction_criterion>MaximumDistance</interaction_criterion>
      <chain_id>B</chain_id>
      <residue_id>347</residue_id>
      <residue_name>LYS</residue_name>
      <binding_status>0</binding_status>
    </residue>
    <residue>
      <interaction_criterion>MaximumDistance</interaction_criterion>
      <chain_id>B</chain_id>
      <residue_id>348</residue_id>
      <residue_name>THR</residue_name>
      <binding_status>0</binding_status>
    </residue>
    <residue>
      <interaction_criterion>MaximumDistance</interaction_criterion>
      <chain_id>B</chain_id>
      <residue_id>349</residue_id>
      <residue_name>ARG</residue_name>
      <binding_status>0</binding_status>
    </residue>
    <residue>
      <interaction_criterion>MaximumDistance</interaction_criterion>
      <chain_id>B</chain_id>
      <residue_id>350</residue_id>
      <residue_name>GLN</residue_name>
      <binding_status>0</binding_status>
    </residue>
    <residue>
      <interaction_criterion>MaximumDistance</interaction_criterion>
      <chain_id>B</chain_id>
      <residue_id>351</residue_id>
      <residue_name>GLY</residue_name>
      <binding_status>0</binding_status>
    </residue>
    <residue>
      <interaction_criterion>MaximumDistance</interaction_criterion>
      <chain_id>B</chain_id>
      <residue_id>352</residue_id>
      <residue_name>VAL</residue_name>
      <binding_status>0</binding_status>
    </residue>
    <residue>
      <interaction_criterion>MaximumDistance</interaction_criterion>
      <chain_id>B</chain_id>
      <residue_id>353</residue_id>
      <residue_name>GLU</residue_name>
      <binding_status>0</binding_status>
    </residue>
    <residue>
      <interaction_criterion>MaximumDistance</interaction_criterion>
      <chain_id>B</chain_id>
      <residue_id>354</residue_id>
      <residue_name>ASP</residue_name>
      <binding_status>0</binding_status>
    </residue>
    <residue>
      <interaction_criterion>MaximumDistance</interaction_criterion>
      <chain_id>B</chain_id>
      <residue_id>355</residue_id>
      <residue_name>ALA</residue_name>
      <binding_status>0</binding_status>
    </residue>
    <residue>
      <interaction_criterion>MaximumDistance</interaction_criterion>
      <chain_id>B</chain_id>
      <residue_id>356</residue_id>
      <residue_name>PHE</residue_name>
      <binding_status>0</binding_status>
    </residue>
    <residue>
      <interaction_criterion>MaximumDistance</interaction_criterion>
      <chain_id>B</chain_id>
      <residue_id>357</residue_id>
      <residue_name>TYR</residue_name>
      <binding_status>0</binding_status>
    </residue>
    <residue>
      <interaction_criterion>MaximumDistance</interaction_criterion>
      <chain_id>B</chain_id>
      <residue_id>358</residue_id>
      <residue_name>THR</residue_name>
      <binding_status>0</binding_status>
    </residue>
    <residue>
      <interaction_criterion>MaximumDistance</interaction_criterion>
      <chain_id>B</chain_id>
      <residue_id>359</residue_id>
      <residue_name>LEU</residue_name>
      <binding_status>0</binding_status>
    </residue>
    <residue>
      <interaction_criterion>MaximumDistance</interaction_criterion>
      <chain_id>B</chain_id>
      <residue_id>360</residue_id>
      <residue_name>VAL</residue_name>
      <binding_status>0</binding_status>
    </residue>
    <residue>
      <interaction_criterion>MaximumDistance</interaction_criterion>
      <chain_id>B</chain_id>
      <residue_id>361</residue_id>
      <residue_name>ARG</residue_name>
      <binding_status>0</binding_status>
    </residue>
    <residue>
      <interaction_criterion>MaximumDistance</interaction_criterion>
      <chain_id>B</chain_id>
      <residue_id>362</residue_id>
      <residue_name>GLU</residue_name>
      <binding_status>0</binding_status>
    </residue>
    <residue>
      <interaction_criterion>MaximumDistance</interaction_criterion>
      <chain_id>B</chain_id>
      <residue_id>363</residue_id>
      <residue_name>ILE</residue_name>
      <binding_status>0</binding_status>
    </residue>
    <residue>
      <interaction_criterion>MaximumDistance</interaction_criterion>
      <chain_id>B</chain_id>
      <residue_id>364</residue_id>
      <residue_name>ARG</residue_name>
      <binding_status>0</binding_status>
    </residue>
    <residue>
      <interaction_criterion>MaximumDistance</interaction_criterion>
      <chain_id>B</chain_id>
      <residue_id>365</residue_id>
      <residue_name>GLN</residue_name>
      <binding_status>0</binding_status>
    </residue>
    <residue>
      <interaction_criterion>MaximumDistance</interaction_criterion>
      <chain_id>B</chain_id>
      <residue_id>366</residue_id>
      <residue_name>HIS</residue_name>
      <binding_status>0</binding_status>
    </residue>
    <residue>
      <interaction_criterion>MaximumDistance</interaction_criterion>
      <chain_id>B</chain_id>
      <residue_id>367</residue_id>
      <residue_name>LYS</residue_name>
      <binding_status>0</binding_status>
    </residue>
    <residue>
      <interaction_criterion>MaximumDistance</interaction_criterion>
      <chain_id>C</chain_id>
      <residue_id>14</residue_id>
      <residue_name>GLY</residue_name>
      <binding_status>1</binding_status>
    </residue>
    <residue>
      <interaction_criterion>MaximumDistance</interaction_criterion>
      <chain_id>C</chain_id>
      <residue_id>15</residue_id>
      <residue_name>ASP</residue_name>
      <binding_status>1</binding_status>
    </residue>
    <residue>
      <interaction_criterion>MaximumDistance</interaction_criterion>
      <chain_id>C</chain_id>
      <residue_id>16</residue_id>
      <residue_name>CYS</residue_name>
      <binding_status>1</binding_status>
    </residue>
    <residue>
      <interaction_criterion>MaximumDistance</interaction_criterion>
      <chain_id>C</chain_id>
      <residue_id>17</residue_id>
      <residue_name>CYS</residue_name>
      <binding_status>1</binding_status>
    </residue>
    <residue>
      <interaction_criterion>MaximumDistance</interaction_criterion>
      <chain_id>C</chain_id>
      <residue_id>18</residue_id>
      <residue_name>ILE</residue_name>
      <binding_status>1</binding_status>
    </residue>
    <residue>
      <interaction_criterion>MaximumDistance</interaction_criterion>
      <chain_id>C</chain_id>
      <residue_id>19</residue_id>
      <residue_name>ILE</residue_name>
      <binding_status>0</binding_status>
    </residue>
    <residue>
      <interaction_criterion>MaximumDistance</interaction_criterion>
      <chain_id>C</chain_id>
      <residue_id>20</residue_id>
      <residue_name>ARG</residue_name>
      <binding_status>1</binding_status>
    </residue>
    <residue>
      <interaction_criterion>MaximumDistance</interaction_criterion>
      <chain_id>C</chain_id>
      <residue_id>21</residue_id>
      <residue_name>VAL</residue_name>
      <binding_status>0</binding_status>
    </residue>
    <residue>
      <interaction_criterion>MaximumDistance</interaction_criterion>
      <chain_id>C</chain_id>
      <residue_id>22</residue_id>
      <residue_name>SER</residue_name>
      <binding_status>0</binding_status>
    </residue>
    <residue>
      <interaction_criterion>MaximumDistance</interaction_criterion>
      <chain_id>C</chain_id>
      <residue_id>23</residue_id>
      <residue_name>LEU</residue_name>
      <binding_status>0</binding_status>
    </residue>
    <residue>
      <interaction_criterion>MaximumDistance</interaction_criterion>
      <chain_id>C</chain_id>
      <residue_id>24</residue_id>
      <residue_name>ASP</residue_name>
      <binding_status>0</binding_status>
    </residue>
    <residue>
      <interaction_criterion>MaximumDistance</interaction_criterion>
      <chain_id>C</chain_id>
      <residue_id>25</residue_id>
      <residue_name>VAL</residue_name>
      <binding_status>0</binding_status>
    </residue>
    <residue>
      <interaction_criterion>MaximumDistance</interaction_criterion>
      <chain_id>C</chain_id>
      <residue_id>26</residue_id>
      <residue_name>ASP</residue_name>
      <binding_status>0</binding_status>
    </residue>
    <residue>
      <interaction_criterion>MaximumDistance</interaction_criterion>
      <chain_id>C</chain_id>
      <residue_id>27</residue_id>
      <residue_name>ASN</residue_name>
      <binding_status>1</binding_status>
    </residue>
    <residue>
      <interaction_criterion>MaximumDistance</interaction_criterion>
      <chain_id>C</chain_id>
      <residue_id>28</residue_id>
      <residue_name>GLY</residue_name>
      <binding_status>1</binding_status>
    </residue>
    <residue>
      <interaction_criterion>MaximumDistance</interaction_criterion>
      <chain_id>C</chain_id>
      <residue_id>29</residue_id>
      <residue_name>ASN</residue_name>
      <binding_status>1</binding_status>
    </residue>
    <residue>
      <interaction_criterion>MaximumDistance</interaction_criterion>
      <chain_id>C</chain_id>
      <residue_id>30</residue_id>
      <residue_name>MET</residue_name>
      <binding_status>1</binding_status>
    </residue>
    <residue>
      <interaction_criterion>MaximumDistance</interaction_criterion>
      <chain_id>C</chain_id>
      <residue_id>31</residue_id>
      <residue_name>TYR</residue_name>
      <binding_status>1</binding_status>
    </residue>
    <residue>
      <interaction_criterion>MaximumDistance</interaction_criterion>
      <chain_id>C</chain_id>
      <residue_id>32</residue_id>
      <residue_name>LYS</residue_name>
      <binding_status>1</binding_status>
    </residue>
    <residue>
      <interaction_criterion>MaximumDistance</interaction_criterion>
      <chain_id>C</chain_id>
      <residue_id>33</residue_id>
      <residue_name>SER</residue_name>
      <binding_status>1</binding_status>
    </residue>
    <residue>
      <interaction_criterion>MaximumDistance</interaction_criterion>
      <chain_id>C</chain_id>
      <residue_id>34</residue_id>
      <residue_name>ILE</residue_name>
      <binding_status>1</binding_status>
    </residue>
    <residue>
      <interaction_criterion>MaximumDistance</interaction_criterion>
      <chain_id>C</chain_id>
      <residue_id>35</residue_id>
      <residue_name>LEU</residue_name>
      <binding_status>1</binding_status>
    </residue>
    <residue>
      <interaction_criterion>MaximumDistance</interaction_criterion>
      <chain_id>C</chain_id>
      <residue_id>36</residue_id>
      <residue_name>VAL</residue_name>
      <binding_status>0</binding_status>
    </residue>
    <residue>
      <interaction_criterion>MaximumDistance</interaction_criterion>
      <chain_id>C</chain_id>
      <residue_id>37</residue_id>
      <residue_name>THR</residue_name>
      <binding_status>1</binding_status>
    </residue>
    <residue>
      <interaction_criterion>MaximumDistance</interaction_criterion>
      <chain_id>C</chain_id>
      <residue_id>38</residue_id>
      <residue_name>SER</residue_name>
      <binding_status>0</binding_status>
    </residue>
    <residue>
      <interaction_criterion>MaximumDistance</interaction_criterion>
      <chain_id>C</chain_id>
      <residue_id>39</residue_id>
      <residue_name>GLN</residue_name>
      <binding_status>1</binding_status>
    </residue>
    <residue>
      <interaction_criterion>MaximumDistance</interaction_criterion>
      <chain_id>C</chain_id>
      <residue_id>40</residue_id>
      <residue_name>ASP</residue_name>
      <binding_status>1</binding_status>
    </residue>
    <residue>
      <interaction_criterion>MaximumDistance</interaction_criterion>
      <chain_id>C</chain_id>
      <residue_id>41</residue_id>
      <residue_name>LYS</residue_name>
      <binding_status>0</binding_status>
    </residue>
    <residue>
      <interaction_criterion>MaximumDistance</interaction_criterion>
      <chain_id>C</chain_id>
      <residue_id>42</residue_id>
      <residue_name>ALA</residue_name>
      <binding_status>0</binding_status>
    </residue>
    <residue>
      <interaction_criterion>MaximumDistance</interaction_criterion>
      <chain_id>C</chain_id>
      <residue_id>43</residue_id>
      <residue_name>PRO</residue_name>
      <binding_status>0</binding_status>
    </residue>
    <residue>
      <interaction_criterion>MaximumDistance</interaction_criterion>
      <chain_id>C</chain_id>
      <residue_id>44</residue_id>
      <residue_name>THR</residue_name>
      <binding_status>1</binding_status>
    </residue>
    <residue>
      <interaction_criterion>MaximumDistance</interaction_criterion>
      <chain_id>C</chain_id>
      <residue_id>45</residue_id>
      <residue_name>VAL</residue_name>
      <binding_status>0</binding_status>
    </residue>
    <residue>
      <interaction_criterion>MaximumDistance</interaction_criterion>
      <chain_id>C</chain_id>
      <residue_id>46</residue_id>
      <residue_name>ILE</residue_name>
      <binding_status>0</binding_status>
    </residue>
    <residue>
      <interaction_criterion>MaximumDistance</interaction_criterion>
      <chain_id>C</chain_id>
      <residue_id>47</residue_id>
      <residue_name>ARG</residue_name>
      <binding_status>1</binding_status>
    </residue>
    <residue>
      <interaction_criterion>MaximumDistance</interaction_criterion>
      <chain_id>C</chain_id>
      <residue_id>48</residue_id>
      <residue_name>LYS</residue_name>
      <binding_status>1</binding_status>
    </residue>
    <residue>
      <interaction_criterion>MaximumDistance</interaction_criterion>
      <chain_id>C</chain_id>
      <residue_id>49</residue_id>
      <residue_name>ALA</residue_name>
      <binding_status>0</binding_status>
    </residue>
    <residue>
      <interaction_criterion>MaximumDistance</interaction_criterion>
      <chain_id>C</chain_id>
      <residue_id>50</residue_id>
      <residue_name>MET</residue_name>
      <binding_status>0</binding_status>
    </residue>
    <residue>
      <interaction_criterion>MaximumDistance</interaction_criterion>
      <chain_id>C</chain_id>
      <residue_id>51</residue_id>
      <residue_name>ASP</residue_name>
      <binding_status>1</binding_status>
    </residue>
    <residue>
      <interaction_criterion>MaximumDistance</interaction_criterion>
      <chain_id>C</chain_id>
      <residue_id>52</residue_id>
      <residue_name>LYS</residue_name>
      <binding_status>1</binding_status>
    </residue>
    <residue>
      <interaction_criterion>MaximumDistance</interaction_criterion>
      <chain_id>C</chain_id>
      <residue_id>53</residue_id>
      <residue_name>HIS</residue_name>
      <binding_status>0</binding_status>
    </residue>
    <residue>
      <interaction_criterion>MaximumDistance</interaction_criterion>
      <chain_id>C</chain_id>
      <residue_id>54</residue_id>
      <residue_name>ASN</residue_name>
      <binding_status>1</binding_status>
    </residue>
    <residue>
      <interaction_criterion>MaximumDistance</interaction_criterion>
      <chain_id>C</chain_id>
      <residue_id>55</residue_id>
      <residue_name>LEU</residue_name>
      <binding_status>0</binding_status>
    </residue>
    <residue>
      <interaction_criterion>MaximumDistance</interaction_criterion>
      <chain_id>C</chain_id>
      <residue_id>56</residue_id>
      <residue_name>ASP</residue_name>
      <binding_status>1</binding_status>
    </residue>
    <residue>
      <interaction_criterion>MaximumDistance</interaction_criterion>
      <chain_id>C</chain_id>
      <residue_id>57</residue_id>
      <residue_name>GLU</residue_name>
      <binding_status>0</binding_status>
    </residue>
    <residue>
      <interaction_criterion>MaximumDistance</interaction_criterion>
      <chain_id>C</chain_id>
      <residue_id>58</residue_id>
      <residue_name>ASP</residue_name>
      <binding_status>0</binding_status>
    </residue>
    <residue>
      <interaction_criterion>MaximumDistance</interaction_criterion>
      <chain_id>C</chain_id>
      <residue_id>59</residue_id>
      <residue_name>GLU</residue_name>
      <binding_status>0</binding_status>
    </residue>
    <residue>
      <interaction_criterion>MaximumDistance</interaction_criterion>
      <chain_id>C</chain_id>
      <residue_id>60</residue_id>
      <residue_name>PRO</residue_name>
      <binding_status>0</binding_status>
    </residue>
    <residue>
      <interaction_criterion>MaximumDistance</interaction_criterion>
      <chain_id>C</chain_id>
      <residue_id>61</residue_id>
      <residue_name>GLU</residue_name>
      <binding_status>0</binding_status>
    </residue>
    <residue>
      <interaction_criterion>MaximumDistance</interaction_criterion>
      <chain_id>C</chain_id>
      <residue_id>62</residue_id>
      <residue_name>ASP</residue_name>
      <binding_status>0</binding_status>
    </residue>
    <residue>
      <interaction_criterion>MaximumDistance</interaction_criterion>
      <chain_id>C</chain_id>
      <residue_id>63</residue_id>
      <residue_name>TYR</residue_name>
      <binding_status>0</binding_status>
    </residue>
    <residue>
      <interaction_criterion>MaximumDistance</interaction_criterion>
      <chain_id>C</chain_id>
      <residue_id>64</residue_id>
      <residue_name>GLU</residue_name>
      <binding_status>0</binding_status>
    </residue>
    <residue>
      <interaction_criterion>MaximumDistance</interaction_criterion>
      <chain_id>C</chain_id>
      <residue_id>65</residue_id>
      <residue_name>LEU</residue_name>
      <binding_status>0</binding_status>
    </residue>
    <residue>
      <interaction_criterion>MaximumDistance</interaction_criterion>
      <chain_id>C</chain_id>
      <residue_id>66</residue_id>
      <residue_name>LEU</residue_name>
      <binding_status>0</binding_status>
    </residue>
    <residue>
      <interaction_criterion>MaximumDistance</interaction_criterion>
      <chain_id>C</chain_id>
      <residue_id>67</residue_id>
      <residue_name>GLN</residue_name>
      <binding_status>0</binding_status>
    </residue>
    <residue>
      <interaction_criterion>MaximumDistance</interaction_criterion>
      <chain_id>C</chain_id>
      <residue_id>68</residue_id>
      <residue_name>ILE</residue_name>
      <binding_status>0</binding_status>
    </residue>
    <residue>
      <interaction_criterion>MaximumDistance</interaction_criterion>
      <chain_id>C</chain_id>
      <residue_id>69</residue_id>
      <residue_name>ILE</residue_name>
      <binding_status>0</binding_status>
    </residue>
    <residue>
      <interaction_criterion>MaximumDistance</interaction_criterion>
      <chain_id>C</chain_id>
      <residue_id>70</residue_id>
      <residue_name>SER</residue_name>
      <binding_status>0</binding_status>
    </residue>
    <residue>
      <interaction_criterion>MaximumDistance</interaction_criterion>
      <chain_id>C</chain_id>
      <residue_id>71</residue_id>
      <residue_name>GLU</residue_name>
      <binding_status>0</binding_status>
    </residue>
    <residue>
      <interaction_criterion>MaximumDistance</interaction_criterion>
      <chain_id>C</chain_id>
      <residue_id>72</residue_id>
      <residue_name>ASP</residue_name>
      <binding_status>0</binding_status>
    </residue>
    <residue>
      <interaction_criterion>MaximumDistance</interaction_criterion>
      <chain_id>C</chain_id>
      <residue_id>73</residue_id>
      <residue_name>HIS</residue_name>
      <binding_status>0</binding_status>
    </residue>
    <residue>
      <interaction_criterion>MaximumDistance</interaction_criterion>
      <chain_id>C</chain_id>
      <residue_id>74</residue_id>
      <residue_name>LYS</residue_name>
      <binding_status>0</binding_status>
    </residue>
    <residue>
      <interaction_criterion>MaximumDistance</interaction_criterion>
      <chain_id>C</chain_id>
      <residue_id>75</residue_id>
      <residue_name>LEU</residue_name>
      <binding_status>0</binding_status>
    </residue>
    <residue>
      <interaction_criterion>MaximumDistance</interaction_criterion>
      <chain_id>C</chain_id>
      <residue_id>76</residue_id>
      <residue_name>LYS</residue_name>
      <binding_status>0</binding_status>
    </residue>
    <residue>
      <interaction_criterion>MaximumDistance</interaction_criterion>
      <chain_id>C</chain_id>
      <residue_id>77</residue_id>
      <residue_name>ILE</residue_name>
      <binding_status>0</binding_status>
    </residue>
    <residue>
      <interaction_criterion>MaximumDistance</interaction_criterion>
      <chain_id>C</chain_id>
      <residue_id>78</residue_id>
      <residue_name>PRO</residue_name>
      <binding_status>0</binding_status>
    </residue>
    <residue>
      <interaction_criterion>MaximumDistance</interaction_criterion>
      <chain_id>C</chain_id>
      <residue_id>79</residue_id>
      <residue_name>GLU</residue_name>
      <binding_status>0</binding_status>
    </residue>
    <residue>
      <interaction_criterion>MaximumDistance</interaction_criterion>
      <chain_id>C</chain_id>
      <residue_id>80</residue_id>
      <residue_name>ASN</residue_name>
      <binding_status>0</binding_status>
    </residue>
    <residue>
      <interaction_criterion>MaximumDistance</interaction_criterion>
      <chain_id>C</chain_id>
      <residue_id>81</residue_id>
      <residue_name>ALA</residue_name>
      <binding_status>0</binding_status>
    </residue>
    <residue>
      <interaction_criterion>MaximumDistance</interaction_criterion>
      <chain_id>C</chain_id>
      <residue_id>82</residue_id>
      <residue_name>ASN</residue_name>
      <binding_status>0</binding_status>
    </residue>
    <residue>
      <interaction_criterion>MaximumDistance</interaction_criterion>
      <chain_id>C</chain_id>
      <residue_id>83</residue_id>
      <residue_name>VAL</residue_name>
      <binding_status>0</binding_status>
    </residue>
    <residue>
      <interaction_criterion>MaximumDistance</interaction_criterion>
      <chain_id>C</chain_id>
      <residue_id>84</residue_id>
      <residue_name>PHE</residue_name>
      <binding_status>0</binding_status>
    </residue>
    <residue>
      <interaction_criterion>MaximumDistance</interaction_criterion>
      <chain_id>C</chain_id>
      <residue_id>85</residue_id>
      <residue_name>TYR</residue_name>
      <binding_status>0</binding_status>
    </residue>
    <residue>
      <interaction_criterion>MaximumDistance</interaction_criterion>
      <chain_id>C</chain_id>
      <residue_id>86</residue_id>
      <residue_name>ALA</residue_name>
      <binding_status>0</binding_status>
    </residue>
    <residue>
      <interaction_criterion>MaximumDistance</interaction_criterion>
      <chain_id>C</chain_id>
      <residue_id>87</residue_id>
      <residue_name>MET</residue_name>
      <binding_status>0</binding_status>
    </residue>
    <residue>
      <interaction_criterion>MaximumDistance</interaction_criterion>
      <chain_id>C</chain_id>
      <residue_id>88</residue_id>
      <residue_name>ASN</residue_name>
      <binding_status>0</binding_status>
    </residue>
    <residue>
      <interaction_criterion>MaximumDistance</interaction_criterion>
      <chain_id>C</chain_id>
      <residue_id>89</residue_id>
      <residue_name>SER</residue_name>
      <binding_status>0</binding_status>
    </residue>
    <residue>
      <interaction_criterion>MaximumDistance</interaction_criterion>
      <chain_id>C</chain_id>
      <residue_id>90</residue_id>
      <residue_name>ALA</residue_name>
      <binding_status>0</binding_status>
    </residue>
    <residue>
      <interaction_criterion>MaximumDistance</interaction_criterion>
      <chain_id>C</chain_id>
      <residue_id>91</residue_id>
      <residue_name>ALA</residue_name>
      <binding_status>0</binding_status>
    </residue>
    <residue>
      <interaction_criterion>MaximumDistance</interaction_criterion>
      <chain_id>C</chain_id>
      <residue_id>92</residue_id>
      <residue_name>ASN</residue_name>
      <binding_status>0</binding_status>
    </residue>
    <residue>
      <interaction_criterion>MaximumDistance</interaction_criterion>
      <chain_id>C</chain_id>
      <residue_id>93</residue_id>
      <residue_name>TYR</residue_name>
      <binding_status>1</binding_status>
    </residue>
    <residue>
      <interaction_criterion>MaximumDistance</interaction_criterion>
      <chain_id>C</chain_id>
      <residue_id>94</residue_id>
      <residue_name>ASP</residue_name>
      <binding_status>0</binding_status>
    </residue>
    <residue>
      <interaction_criterion>MaximumDistance</interaction_criterion>
      <chain_id>C</chain_id>
      <residue_id>95</residue_id>
      <residue_name>PHE</residue_name>
      <binding_status>0</binding_status>
    </residue>
    <residue>
      <interaction_criterion>MaximumDistance</interaction_criterion>
      <chain_id>C</chain_id>
      <residue_id>96</residue_id>
      <residue_name>ILE</residue_name>
      <binding_status>0</binding_status>
    </residue>
    <residue>
      <interaction_criterion>MaximumDistance</interaction_criterion>
      <chain_id>C</chain_id>
      <residue_id>97</residue_id>
      <residue_name>LEU</residue_name>
      <binding_status>0</binding_status>
    </residue>
    <residue>
      <interaction_criterion>MaximumDistance</interaction_criterion>
      <chain_id>C</chain_id>
      <residue_id>98</residue_id>
      <residue_name>LYS</residue_name>
      <binding_status>0</binding_status>
    </residue>
    <residue>
      <interaction_criterion>MaximumDistance</interaction_criterion>
      <chain_id>C</chain_id>
      <residue_id>99</residue_id>
      <residue_name>LYS</residue_name>
      <binding_status>0</binding_status>
    </residue>
    <residue>
      <interaction_criterion>MaximumDistance</interaction_criterion>
      <chain_id>C</chain_id>
      <residue_id>100</residue_id>
      <residue_name>ARG</residue_name>
      <binding_status>0</binding_status>
    </residue>
    <residue>
      <interaction_criterion>MaximumDistance</interaction_criterion>
      <chain_id>D</chain_id>
      <residue_id>201</residue_id>
      <residue_name>MET</residue_name>
      <binding_status>0</binding_status>
    </residue>
    <residue>
      <interaction_criterion>MaximumDistance</interaction_criterion>
      <chain_id>D</chain_id>
      <residue_id>202</residue_id>
      <residue_name>THR</residue_name>
      <binding_status>0</binding_status>
    </residue>
    <residue>
      <interaction_criterion>MaximumDistance</interaction_criterion>
      <chain_id>D</chain_id>
      <residue_id>203</residue_id>
      <residue_name>GLU</residue_name>
      <binding_status>0</binding_status>
    </residue>
    <residue>
      <interaction_criterion>MaximumDistance</interaction_criterion>
      <chain_id>D</chain_id>
      <residue_id>204</residue_id>
      <residue_name>TYR</residue_name>
      <binding_status>0</binding_status>
    </residue>
    <residue>
      <interaction_criterion>MaximumDistance</interaction_criterion>
      <chain_id>D</chain_id>
      <residue_id>205</residue_id>
      <residue_name>LYS</residue_name>
      <binding_status>0</binding_status>
    </residue>
    <residue>
      <interaction_criterion>MaximumDistance</interaction_criterion>
      <chain_id>D</chain_id>
      <residue_id>206</residue_id>
      <residue_name>LEU</residue_name>
      <binding_status>0</binding_status>
    </residue>
    <residue>
      <interaction_criterion>MaximumDistance</interaction_criterion>
      <chain_id>D</chain_id>
      <residue_id>207</residue_id>
      <residue_name>VAL</residue_name>
      <binding_status>0</binding_status>
    </residue>
    <residue>
      <interaction_criterion>MaximumDistance</interaction_criterion>
      <chain_id>D</chain_id>
      <residue_id>208</residue_id>
      <residue_name>VAL</residue_name>
      <binding_status>0</binding_status>
    </residue>
    <residue>
      <interaction_criterion>MaximumDistance</interaction_criterion>
      <chain_id>D</chain_id>
      <residue_id>209</residue_id>
      <residue_name>VAL</residue_name>
      <binding_status>0</binding_status>
    </residue>
    <residue>
      <interaction_criterion>MaximumDistance</interaction_criterion>
      <chain_id>D</chain_id>
      <residue_id>210</residue_id>
      <residue_name>GLY</residue_name>
      <binding_status>0</binding_status>
    </residue>
    <residue>
      <interaction_criterion>MaximumDistance</interaction_criterion>
      <chain_id>D</chain_id>
      <residue_id>211</residue_id>
      <residue_name>ALA</residue_name>
      <binding_status>0</binding_status>
    </residue>
    <residue>
      <interaction_criterion>MaximumDistance</interaction_criterion>
      <chain_id>D</chain_id>
      <residue_id>212</residue_id>
      <residue_name>GLY</residue_name>
      <binding_status>1</binding_status>
    </residue>
    <residue>
      <interaction_criterion>MaximumDistance</interaction_criterion>
      <chain_id>D</chain_id>
      <residue_id>213</residue_id>
      <residue_name>GLY</residue_name>
      <binding_status>1</binding_status>
    </residue>
    <residue>
      <interaction_criterion>MaximumDistance</interaction_criterion>
      <chain_id>D</chain_id>
      <residue_id>214</residue_id>
      <residue_name>VAL</residue_name>
      <binding_status>0</binding_status>
    </residue>
    <residue>
      <interaction_criterion>MaximumDistance</interaction_criterion>
      <chain_id>D</chain_id>
      <residue_id>215</residue_id>
      <residue_name>GLY</residue_name>
      <binding_status>0</binding_status>
    </residue>
    <residue>
      <interaction_criterion>MaximumDistance</interaction_criterion>
      <chain_id>D</chain_id>
      <residue_id>216</residue_id>
      <residue_name>LYS</residue_name>
      <binding_status>0</binding_status>
    </residue>
    <residue>
      <interaction_criterion>MaximumDistance</interaction_criterion>
      <chain_id>D</chain_id>
      <residue_id>217</residue_id>
      <residue_name>SER</residue_name>
      <binding_status>0</binding_status>
    </residue>
    <residue>
      <interaction_criterion>MaximumDistance</interaction_criterion>
      <chain_id>D</chain_id>
      <residue_id>218</residue_id>
      <residue_name>ALA</residue_name>
      <binding_status>0</binding_status>
    </residue>
    <residue>
      <interaction_criterion>MaximumDistance</interaction_criterion>
      <chain_id>D</chain_id>
      <residue_id>219</residue_id>
      <residue_name>LEU</residue_name>
      <binding_status>0</binding_status>
    </residue>
    <residue>
      <interaction_criterion>MaximumDistance</interaction_criterion>
      <chain_id>D</chain_id>
      <residue_id>220</residue_id>
      <residue_name>THR</residue_name>
      <binding_status>0</binding_status>
    </residue>
    <residue>
      <interaction_criterion>MaximumDistance</interaction_criterion>
      <chain_id>D</chain_id>
      <residue_id>221</residue_id>
      <residue_name>ILE</residue_name>
      <binding_status>1</binding_status>
    </residue>
    <residue>
      <interaction_criterion>MaximumDistance</interaction_criterion>
      <chain_id>D</chain_id>
      <residue_id>222</residue_id>
      <residue_name>GLN</residue_name>
      <binding_status>0</binding_status>
    </residue>
    <residue>
      <interaction_criterion>MaximumDistance</interaction_criterion>
      <chain_id>D</chain_id>
      <residue_id>223</residue_id>
      <residue_name>LEU</residue_name>
      <binding_status>0</binding_status>
    </residue>
    <residue>
      <interaction_criterion>MaximumDistance</interaction_criterion>
      <chain_id>D</chain_id>
      <residue_id>224</residue_id>
      <residue_name>ILE</residue_name>
      <binding_status>1</binding_status>
    </residue>
    <residue>
      <interaction_criterion>MaximumDistance</interaction_criterion>
      <chain_id>D</chain_id>
      <residue_id>225</residue_id>
      <residue_name>GLN</residue_name>
      <binding_status>1</binding_status>
    </residue>
    <residue>
      <interaction_criterion>MaximumDistance</interaction_criterion>
      <chain_id>D</chain_id>
      <residue_id>226</residue_id>
      <residue_name>ASN</residue_name>
      <binding_status>0</binding_status>
    </residue>
    <residue>
      <interaction_criterion>MaximumDistance</interaction_criterion>
      <chain_id>D</chain_id>
      <residue_id>227</residue_id>
      <residue_name>HIS</residue_name>
      <binding_status>0</binding_status>
    </residue>
    <residue>
      <interaction_criterion>MaximumDistance</interaction_criterion>
      <chain_id>D</chain_id>
      <residue_id>228</residue_id>
      <residue_name>PHE</residue_name>
      <binding_status>0</binding_status>
    </residue>
    <residue>
      <interaction_criterion>MaximumDistance</interaction_criterion>
      <chain_id>D</chain_id>
      <residue_id>229</residue_id>
      <residue_name>VAL</residue_name>
      <binding_status>1</binding_status>
    </residue>
    <residue>
      <interaction_criterion>MaximumDistance</interaction_criterion>
      <chain_id>D</chain_id>
      <residue_id>230</residue_id>
      <residue_name>ASP</residue_name>
      <binding_status>0</binding_status>
    </residue>
    <residue>
      <interaction_criterion>MaximumDistance</interaction_criterion>
      <chain_id>D</chain_id>
      <residue_id>231</residue_id>
      <residue_name>LYS</residue_name>
      <binding_status>1</binding_status>
    </residue>
    <residue>
      <interaction_criterion>MaximumDistance</interaction_criterion>
      <chain_id>D</chain_id>
      <residue_id>232</residue_id>
      <residue_name>TYR</residue_name>
      <binding_status>1</binding_status>
    </residue>
    <residue>
      <interaction_criterion>MaximumDistance</interaction_criterion>
      <chain_id>D</chain_id>
      <residue_id>233</residue_id>
      <residue_name>ASP</residue_name>
      <binding_status>1</binding_status>
    </residue>
    <residue>
      <interaction_criterion>MaximumDistance</interaction_criterion>
      <chain_id>D</chain_id>
      <residue_id>234</residue_id>
      <residue_name>PRO</residue_name>
      <binding_status>1</binding_status>
    </residue>
    <residue>
      <interaction_criterion>MaximumDistance</interaction_criterion>
      <chain_id>D</chain_id>
      <residue_id>235</residue_id>
      <residue_name>THR</residue_name>
      <binding_status>1</binding_status>
    </residue>
    <residue>
      <interaction_criterion>MaximumDistance</interaction_criterion>
      <chain_id>D</chain_id>
      <residue_id>236</residue_id>
      <residue_name>ILE</residue_name>
      <binding_status>1</binding_status>
    </residue>
    <residue>
      <interaction_criterion>MaximumDistance</interaction_criterion>
      <chain_id>D</chain_id>
      <residue_id>237</residue_id>
      <residue_name>GLU</residue_name>
      <binding_status>1</binding_status>
    </residue>
    <residue>
      <interaction_criterion>MaximumDistance</interaction_criterion>
      <chain_id>D</chain_id>
      <residue_id>238</residue_id>
      <residue_name>ASP</residue_name>
      <binding_status>1</binding_status>
    </residue>
    <residue>
      <interaction_criterion>MaximumDistance</interaction_criterion>
      <chain_id>D</chain_id>
      <residue_id>239</residue_id>
      <residue_name>SER</residue_name>
      <binding_status>1</binding_status>
    </residue>
    <residue>
      <interaction_criterion>MaximumDistance</interaction_criterion>
      <chain_id>D</chain_id>
      <residue_id>240</residue_id>
      <residue_name>TYR</residue_name>
      <binding_status>1</binding_status>
    </residue>
    <residue>
      <interaction_criterion>MaximumDistance</interaction_criterion>
      <chain_id>D</chain_id>
      <residue_id>241</residue_id>
      <residue_name>ARG</residue_name>
      <binding_status>1</binding_status>
    </residue>
    <residue>
      <interaction_criterion>MaximumDistance</interaction_criterion>
      <chain_id>D</chain_id>
      <residue_id>242</residue_id>
      <residue_name>LYS</residue_name>
      <binding_status>0</binding_status>
    </residue>
    <residue>
      <interaction_criterion>MaximumDistance</interaction_criterion>
      <chain_id>D</chain_id>
      <residue_id>243</residue_id>
      <residue_name>GLN</residue_name>
      <binding_status>0</binding_status>
    </residue>
    <residue>
      <interaction_criterion>MaximumDistance</interaction_criterion>
      <chain_id>D</chain_id>
      <residue_id>244</residue_id>
      <residue_name>VAL</residue_name>
      <binding_status>0</binding_status>
    </residue>
    <residue>
      <interaction_criterion>MaximumDistance</interaction_criterion>
      <chain_id>D</chain_id>
      <residue_id>245</residue_id>
      <residue_name>VAL</residue_name>
      <binding_status>0</binding_status>
    </residue>
    <residue>
      <interaction_criterion>MaximumDistance</interaction_criterion>
      <chain_id>D</chain_id>
      <residue_id>246</residue_id>
      <residue_name>ILE</residue_name>
      <binding_status>0</binding_status>
    </residue>
    <residue>
      <interaction_criterion>MaximumDistance</interaction_criterion>
      <chain_id>D</chain_id>
      <residue_id>247</residue_id>
      <residue_name>ASP</residue_name>
      <binding_status>0</binding_status>
    </residue>
    <residue>
      <interaction_criterion>MaximumDistance</interaction_criterion>
      <chain_id>D</chain_id>
      <residue_id>248</residue_id>
      <residue_name>GLY</residue_name>
      <binding_status>0</binding_status>
    </residue>
    <residue>
      <interaction_criterion>MaximumDistance</interaction_criterion>
      <chain_id>D</chain_id>
      <residue_id>249</residue_id>
      <residue_name>GLU</residue_name>
      <binding_status>0</binding_status>
    </residue>
    <residue>
      <interaction_criterion>MaximumDistance</interaction_criterion>
      <chain_id>D</chain_id>
      <residue_id>250</residue_id>
      <residue_name>THR</residue_name>
      <binding_status>0</binding_status>
    </residue>
    <residue>
      <interaction_criterion>MaximumDistance</interaction_criterion>
      <chain_id>D</chain_id>
      <residue_id>251</residue_id>
      <residue_name>CYS</residue_name>
      <binding_status>0</binding_status>
    </residue>
    <residue>
      <interaction_criterion>MaximumDistance</interaction_criterion>
      <chain_id>D</chain_id>
      <residue_id>252</residue_id>
      <residue_name>LEU</residue_name>
      <binding_status>0</binding_status>
    </residue>
    <residue>
      <interaction_criterion>MaximumDistance</interaction_criterion>
      <chain_id>D</chain_id>
      <residue_id>253</residue_id>
      <residue_name>LEU</residue_name>
      <binding_status>0</binding_status>
    </residue>
    <residue>
      <interaction_criterion>MaximumDistance</interaction_criterion>
      <chain_id>D</chain_id>
      <residue_id>254</residue_id>
      <residue_name>ASP</residue_name>
      <binding_status>0</binding_status>
    </residue>
    <residue>
      <interaction_criterion>MaximumDistance</interaction_criterion>
      <chain_id>D</chain_id>
      <residue_id>255</residue_id>
      <residue_name>ILE</residue_name>
      <binding_status>0</binding_status>
    </residue>
    <residue>
      <interaction_criterion>MaximumDistance</interaction_criterion>
      <chain_id>D</chain_id>
      <residue_id>256</residue_id>
      <residue_name>LEU</residue_name>
      <binding_status>1</binding_status>
    </residue>
    <residue>
      <interaction_criterion>MaximumDistance</interaction_criterion>
      <chain_id>D</chain_id>
      <residue_id>257</residue_id>
      <residue_name>ASP</residue_name>
      <binding_status>0</binding_status>
    </residue>
    <residue>
      <interaction_criterion>MaximumDistance</interaction_criterion>
      <chain_id>D</chain_id>
      <residue_id>258</residue_id>
      <residue_name>THR</residue_name>
      <binding_status>0</binding_status>
    </residue>
    <residue>
      <interaction_criterion>MaximumDistance</interaction_criterion>
      <chain_id>D</chain_id>
      <residue_id>259</residue_id>
      <residue_name>ALA</residue_name>
      <binding_status>0</binding_status>
    </residue>
    <residue>
      <interaction_criterion>MaximumDistance</interaction_criterion>
      <chain_id>D</chain_id>
      <residue_id>260</residue_id>
      <residue_name>GLY</residue_name>
      <binding_status>0</binding_status>
    </residue>
    <residue>
      <interaction_criterion>MaximumDistance</interaction_criterion>
      <chain_id>D</chain_id>
      <residue_id>261</residue_id>
      <residue_name>GLN</residue_name>
      <binding_status>1</binding_status>
    </residue>
    <residue>
      <interaction_criterion>MaximumDistance</interaction_criterion>
      <chain_id>D</chain_id>
      <residue_id>262</residue_id>
      <residue_name>GLU</residue_name>
      <binding_status>1</binding_status>
    </residue>
    <residue>
      <interaction_criterion>MaximumDistance</interaction_criterion>
      <chain_id>D</chain_id>
      <residue_id>263</residue_id>
      <residue_name>GLU</residue_name>
      <binding_status>1</binding_status>
    </residue>
    <residue>
      <interaction_criterion>MaximumDistance</interaction_criterion>
      <chain_id>D</chain_id>
      <residue_id>264</residue_id>
      <residue_name>TYR</residue_name>
      <binding_status>1</binding_status>
    </residue>
    <residue>
      <interaction_criterion>MaximumDistance</interaction_criterion>
      <chain_id>D</chain_id>
      <residue_id>265</residue_id>
      <residue_name>SER</residue_name>
      <binding_status>1</binding_status>
    </residue>
    <residue>
      <interaction_criterion>MaximumDistance</interaction_criterion>
      <chain_id>D</chain_id>
      <residue_id>266</residue_id>
      <residue_name>ALA</residue_name>
      <binding_status>1</binding_status>
    </residue>
    <residue>
      <interaction_criterion>MaximumDistance</interaction_criterion>
      <chain_id>D</chain_id>
      <residue_id>267</residue_id>
      <residue_name>MET</residue_name>
      <binding_status>1</binding_status>
    </residue>
    <residue>
      <interaction_criterion>MaximumDistance</interaction_criterion>
      <chain_id>D</chain_id>
      <residue_id>268</residue_id>
      <residue_name>ARG</residue_name>
      <binding_status>0</binding_status>
    </residue>
    <residue>
      <interaction_criterion>MaximumDistance</interaction_criterion>
      <chain_id>D</chain_id>
      <residue_id>269</residue_id>
      <residue_name>ASP</residue_name>
      <binding_status>0</binding_status>
    </residue>
    <residue>
      <interaction_criterion>MaximumDistance</interaction_criterion>
      <chain_id>D</chain_id>
      <residue_id>270</residue_id>
      <residue_name>GLN</residue_name>
      <binding_status>1</binding_status>
    </residue>
    <residue>
      <interaction_criterion>MaximumDistance</interaction_criterion>
      <chain_id>D</chain_id>
      <residue_id>271</residue_id>
      <residue_name>TYR</residue_name>
      <binding_status>0</binding_status>
    </residue>
    <residue>
      <interaction_criterion>MaximumDistance</interaction_criterion>
      <chain_id>D</chain_id>
      <residue_id>272</residue_id>
      <residue_name>MET</residue_name>
      <binding_status>0</binding_status>
    </residue>
    <residue>
      <interaction_criterion>MaximumDistance</interaction_criterion>
      <chain_id>D</chain_id>
      <residue_id>273</residue_id>
      <residue_name>ARG</residue_name>
      <binding_status>0</binding_status>
    </residue>
    <residue>
      <interaction_criterion>MaximumDistance</interaction_criterion>
      <chain_id>D</chain_id>
      <residue_id>274</residue_id>
      <residue_name>THR</residue_name>
      <binding_status>0</binding_status>
    </residue>
    <residue>
      <interaction_criterion>MaximumDistance</interaction_criterion>
      <chain_id>D</chain_id>
      <residue_id>275</residue_id>
      <residue_name>GLY</residue_name>
      <binding_status>0</binding_status>
    </residue>
    <residue>
      <interaction_criterion>MaximumDistance</interaction_criterion>
      <chain_id>D</chain_id>
      <residue_id>276</residue_id>
      <residue_name>GLU</residue_name>
      <binding_status>0</binding_status>
    </residue>
    <residue>
      <interaction_criterion>MaximumDistance</interaction_criterion>
      <chain_id>D</chain_id>
      <residue_id>277</residue_id>
      <residue_name>GLY</residue_name>
      <binding_status>0</binding_status>
    </residue>
    <residue>
      <interaction_criterion>MaximumDistance</interaction_criterion>
      <chain_id>D</chain_id>
      <residue_id>278</residue_id>
      <residue_name>PHE</residue_name>
      <binding_status>0</binding_status>
    </residue>
    <residue>
      <interaction_criterion>MaximumDistance</interaction_criterion>
      <chain_id>D</chain_id>
      <residue_id>279</residue_id>
      <residue_name>LEU</residue_name>
      <binding_status>0</binding_status>
    </residue>
    <residue>
      <interaction_criterion>MaximumDistance</interaction_criterion>
      <chain_id>D</chain_id>
      <residue_id>280</residue_id>
      <residue_name>CYS</residue_name>
      <binding_status>0</binding_status>
    </residue>
    <residue>
      <interaction_criterion>MaximumDistance</interaction_criterion>
      <chain_id>D</chain_id>
      <residue_id>281</residue_id>
      <residue_name>VAL</residue_name>
      <binding_status>0</binding_status>
    </residue>
    <residue>
      <interaction_criterion>MaximumDistance</interaction_criterion>
      <chain_id>D</chain_id>
      <residue_id>282</residue_id>
      <residue_name>PHE</residue_name>
      <binding_status>0</binding_status>
    </residue>
    <residue>
      <interaction_criterion>MaximumDistance</interaction_criterion>
      <chain_id>D</chain_id>
      <residue_id>283</residue_id>
      <residue_name>ALA</residue_name>
      <binding_status>0</binding_status>
    </residue>
    <residue>
      <interaction_criterion>MaximumDistance</interaction_criterion>
      <chain_id>D</chain_id>
      <residue_id>284</residue_id>
      <residue_name>ILE</residue_name>
      <binding_status>0</binding_status>
    </residue>
    <residue>
      <interaction_criterion>MaximumDistance</interaction_criterion>
      <chain_id>D</chain_id>
      <residue_id>285</residue_id>
      <residue_name>ASN</residue_name>
      <binding_status>0</binding_status>
    </residue>
    <residue>
      <interaction_criterion>MaximumDistance</interaction_criterion>
      <chain_id>D</chain_id>
      <residue_id>286</residue_id>
      <residue_name>ASN</residue_name>
      <binding_status>0</binding_status>
    </residue>
    <residue>
      <interaction_criterion>MaximumDistance</interaction_criterion>
      <chain_id>D</chain_id>
      <residue_id>287</residue_id>
      <residue_name>THR</residue_name>
      <binding_status>0</binding_status>
    </residue>
    <residue>
      <interaction_criterion>MaximumDistance</interaction_criterion>
      <chain_id>D</chain_id>
      <residue_id>288</residue_id>
      <residue_name>LYS</residue_name>
      <binding_status>1</binding_status>
    </residue>
    <residue>
      <interaction_criterion>MaximumDistance</interaction_criterion>
      <chain_id>D</chain_id>
      <residue_id>289</residue_id>
      <residue_name>SER</residue_name>
      <binding_status>0</binding_status>
    </residue>
    <residue>
      <interaction_criterion>MaximumDistance</interaction_criterion>
      <chain_id>D</chain_id>
      <residue_id>290</residue_id>
      <residue_name>PHE</residue_name>
      <binding_status>0</binding_status>
    </residue>
    <residue>
      <interaction_criterion>MaximumDistance</interaction_criterion>
      <chain_id>D</chain_id>
      <residue_id>291</residue_id>
      <residue_name>GLU</residue_name>
      <binding_status>0</binding_status>
    </residue>
    <residue>
      <interaction_criterion>MaximumDistance</interaction_criterion>
      <chain_id>D</chain_id>
      <residue_id>292</residue_id>
      <residue_name>ASP</residue_name>
      <binding_status>0</binding_status>
    </residue>
    <residue>
      <interaction_criterion>MaximumDistance</interaction_criterion>
      <chain_id>D</chain_id>
      <residue_id>293</residue_id>
      <residue_name>ILE</residue_name>
      <binding_status>0</binding_status>
    </residue>
    <residue>
      <interaction_criterion>MaximumDistance</interaction_criterion>
      <chain_id>D</chain_id>
      <residue_id>294</residue_id>
      <residue_name>HIS</residue_name>
      <binding_status>0</binding_status>
    </residue>
    <residue>
      <interaction_criterion>MaximumDistance</interaction_criterion>
      <chain_id>D</chain_id>
      <residue_id>295</residue_id>
      <residue_name>GLN</residue_name>
      <binding_status>0</binding_status>
    </residue>
    <residue>
      <interaction_criterion>MaximumDistance</interaction_criterion>
      <chain_id>D</chain_id>
      <residue_id>296</residue_id>
      <residue_name>TYR</residue_name>
      <binding_status>0</binding_status>
    </residue>
    <residue>
      <interaction_criterion>MaximumDistance</interaction_criterion>
      <chain_id>D</chain_id>
      <residue_id>297</residue_id>
      <residue_name>ARG</residue_name>
      <binding_status>0</binding_status>
    </residue>
    <residue>
      <interaction_criterion>MaximumDistance</interaction_criterion>
      <chain_id>D</chain_id>
      <residue_id>298</residue_id>
      <residue_name>GLU</residue_name>
      <binding_status>0</binding_status>
    </residue>
    <residue>
      <interaction_criterion>MaximumDistance</interaction_criterion>
      <chain_id>D</chain_id>
      <residue_id>299</residue_id>
      <residue_name>GLN</residue_name>
      <binding_status>0</binding_status>
    </residue>
    <residue>
      <interaction_criterion>MaximumDistance</interaction_criterion>
      <chain_id>D</chain_id>
      <residue_id>300</residue_id>
      <residue_name>ILE</residue_name>
      <binding_status>0</binding_status>
    </residue>
    <residue>
      <interaction_criterion>MaximumDistance</interaction_criterion>
      <chain_id>D</chain_id>
      <residue_id>301</residue_id>
      <residue_name>LYS</residue_name>
      <binding_status>0</binding_status>
    </residue>
    <residue>
      <interaction_criterion>MaximumDistance</interaction_criterion>
      <chain_id>D</chain_id>
      <residue_id>302</residue_id>
      <residue_name>ARG</residue_name>
      <binding_status>0</binding_status>
    </residue>
    <residue>
      <interaction_criterion>MaximumDistance</interaction_criterion>
      <chain_id>D</chain_id>
      <residue_id>303</residue_id>
      <residue_name>VAL</residue_name>
      <binding_status>0</binding_status>
    </residue>
    <residue>
      <interaction_criterion>MaximumDistance</interaction_criterion>
      <chain_id>D</chain_id>
      <residue_id>304</residue_id>
      <residue_name>LYS</residue_name>
      <binding_status>0</binding_status>
    </residue>
    <residue>
      <interaction_criterion>MaximumDistance</interaction_criterion>
      <chain_id>D</chain_id>
      <residue_id>305</residue_id>
      <residue_name>ASP</residue_name>
      <binding_status>0</binding_status>
    </residue>
    <residue>
      <interaction_criterion>MaximumDistance</interaction_criterion>
      <chain_id>D</chain_id>
      <residue_id>306</residue_id>
      <residue_name>SER</residue_name>
      <binding_status>0</binding_status>
    </residue>
    <residue>
      <interaction_criterion>MaximumDistance</interaction_criterion>
      <chain_id>D</chain_id>
      <residue_id>307</residue_id>
      <residue_name>ASP</residue_name>
      <binding_status>0</binding_status>
    </residue>
    <residue>
      <interaction_criterion>MaximumDistance</interaction_criterion>
      <chain_id>D</chain_id>
      <residue_id>308</residue_id>
      <residue_name>ASP</residue_name>
      <binding_status>0</binding_status>
    </residue>
    <residue>
      <interaction_criterion>MaximumDistance</interaction_criterion>
      <chain_id>D</chain_id>
      <residue_id>309</residue_id>
      <residue_name>VAL</residue_name>
      <binding_status>0</binding_status>
    </residue>
    <residue>
      <interaction_criterion>MaximumDistance</interaction_criterion>
      <chain_id>D</chain_id>
      <residue_id>310</residue_id>
      <residue_name>PRO</residue_name>
      <binding_status>0</binding_status>
    </residue>
    <residue>
      <interaction_criterion>MaximumDistance</interaction_criterion>
      <chain_id>D</chain_id>
      <residue_id>311</residue_id>
      <residue_name>MET</residue_name>
      <binding_status>0</binding_status>
    </residue>
    <residue>
      <interaction_criterion>MaximumDistance</interaction_criterion>
      <chain_id>D</chain_id>
      <residue_id>312</residue_id>
      <residue_name>VAL</residue_name>
      <binding_status>0</binding_status>
    </residue>
    <residue>
      <interaction_criterion>MaximumDistance</interaction_criterion>
      <chain_id>D</chain_id>
      <residue_id>313</residue_id>
      <residue_name>LEU</residue_name>
      <binding_status>0</binding_status>
    </residue>
    <residue>
      <interaction_criterion>MaximumDistance</interaction_criterion>
      <chain_id>D</chain_id>
      <residue_id>314</residue_id>
      <residue_name>VAL</residue_name>
      <binding_status>0</binding_status>
    </residue>
    <residue>
      <interaction_criterion>MaximumDistance</interaction_criterion>
      <chain_id>D</chain_id>
      <residue_id>315</residue_id>
      <residue_name>GLY</residue_name>
      <binding_status>0</binding_status>
    </residue>
    <residue>
      <interaction_criterion>MaximumDistance</interaction_criterion>
      <chain_id>D</chain_id>
      <residue_id>316</residue_id>
      <residue_name>ASN</residue_name>
      <binding_status>0</binding_status>
    </residue>
    <residue>
      <interaction_criterion>MaximumDistance</interaction_criterion>
      <chain_id>D</chain_id>
      <residue_id>317</residue_id>
      <residue_name>LYS</residue_name>
      <binding_status>0</binding_status>
    </residue>
    <residue>
      <interaction_criterion>MaximumDistance</interaction_criterion>
      <chain_id>D</chain_id>
      <residue_id>318</residue_id>
      <residue_name>CYS</residue_name>
      <binding_status>0</binding_status>
    </residue>
    <residue>
      <interaction_criterion>MaximumDistance</interaction_criterion>
      <chain_id>D</chain_id>
      <residue_id>319</residue_id>
      <residue_name>ASP</residue_name>
      <binding_status>0</binding_status>
    </residue>
    <residue>
      <interaction_criterion>MaximumDistance</interaction_criterion>
      <chain_id>D</chain_id>
      <residue_id>320</residue_id>
      <residue_name>LEU</residue_name>
      <binding_status>0</binding_status>
    </residue>
    <residue>
      <interaction_criterion>MaximumDistance</interaction_criterion>
      <chain_id>D</chain_id>
      <residue_id>321</residue_id>
      <residue_name>ALA</residue_name>
      <binding_status>0</binding_status>
    </residue>
    <residue>
      <interaction_criterion>MaximumDistance</interaction_criterion>
      <chain_id>D</chain_id>
      <residue_id>322</residue_id>
      <residue_name>ALA</residue_name>
      <binding_status>0</binding_status>
    </residue>
    <residue>
      <interaction_criterion>MaximumDistance</interaction_criterion>
      <chain_id>D</chain_id>
      <residue_id>323</residue_id>
      <residue_name>ARG</residue_name>
      <binding_status>0</binding_status>
    </residue>
    <residue>
      <interaction_criterion>MaximumDistance</interaction_criterion>
      <chain_id>D</chain_id>
      <residue_id>324</residue_id>
      <residue_name>THR</residue_name>
      <binding_status>0</binding_status>
    </residue>
    <residue>
      <interaction_criterion>MaximumDistance</interaction_criterion>
      <chain_id>D</chain_id>
      <residue_id>325</residue_id>
      <residue_name>VAL</residue_name>
      <binding_status>0</binding_status>
    </residue>
    <residue>
      <interaction_criterion>MaximumDistance</interaction_criterion>
      <chain_id>D</chain_id>
      <residue_id>326</residue_id>
      <residue_name>GLU</residue_name>
      <binding_status>0</binding_status>
    </residue>
    <residue>
      <interaction_criterion>MaximumDistance</interaction_criterion>
      <chain_id>D</chain_id>
      <residue_id>327</residue_id>
      <residue_name>SER</residue_name>
      <binding_status>0</binding_status>
    </residue>
    <residue>
      <interaction_criterion>MaximumDistance</interaction_criterion>
      <chain_id>D</chain_id>
      <residue_id>328</residue_id>
      <residue_name>ARG</residue_name>
      <binding_status>0</binding_status>
    </residue>
    <residue>
      <interaction_criterion>MaximumDistance</interaction_criterion>
      <chain_id>D</chain_id>
      <residue_id>329</residue_id>
      <residue_name>GLN</residue_name>
      <binding_status>0</binding_status>
    </residue>
    <residue>
      <interaction_criterion>MaximumDistance</interaction_criterion>
      <chain_id>D</chain_id>
      <residue_id>330</residue_id>
      <residue_name>ALA</residue_name>
      <binding_status>0</binding_status>
    </residue>
    <residue>
      <interaction_criterion>MaximumDistance</interaction_criterion>
      <chain_id>D</chain_id>
      <residue_id>331</residue_id>
      <residue_name>GLN</residue_name>
      <binding_status>0</binding_status>
    </residue>
    <residue>
      <interaction_criterion>MaximumDistance</interaction_criterion>
      <chain_id>D</chain_id>
      <residue_id>332</residue_id>
      <residue_name>ASP</residue_name>
      <binding_status>0</binding_status>
    </residue>
    <residue>
      <interaction_criterion>MaximumDistance</interaction_criterion>
      <chain_id>D</chain_id>
      <residue_id>333</residue_id>
      <residue_name>LEU</residue_name>
      <binding_status>0</binding_status>
    </residue>
    <residue>
      <interaction_criterion>MaximumDistance</interaction_criterion>
      <chain_id>D</chain_id>
      <residue_id>334</residue_id>
      <residue_name>ALA</residue_name>
      <binding_status>0</binding_status>
    </residue>
    <residue>
      <interaction_criterion>MaximumDistance</interaction_criterion>
      <chain_id>D</chain_id>
      <residue_id>335</residue_id>
      <residue_name>ARG</residue_name>
      <binding_status>0</binding_status>
    </residue>
    <residue>
      <interaction_criterion>MaximumDistance</interaction_criterion>
      <chain_id>D</chain_id>
      <residue_id>336</residue_id>
      <residue_name>SER</residue_name>
      <binding_status>0</binding_status>
    </residue>
    <residue>
      <interaction_criterion>MaximumDistance</interaction_criterion>
      <chain_id>D</chain_id>
      <residue_id>337</residue_id>
      <residue_name>TYR</residue_name>
      <binding_status>0</binding_status>
    </residue>
    <residue>
      <interaction_criterion>MaximumDistance</interaction_criterion>
      <chain_id>D</chain_id>
      <residue_id>338</residue_id>
      <residue_name>GLY</residue_name>
      <binding_status>0</binding_status>
    </residue>
    <residue>
      <interaction_criterion>MaximumDistance</interaction_criterion>
      <chain_id>D</chain_id>
      <residue_id>339</residue_id>
      <residue_name>ILE</residue_name>
      <binding_status>0</binding_status>
    </residue>
    <residue>
      <interaction_criterion>MaximumDistance</interaction_criterion>
      <chain_id>D</chain_id>
      <residue_id>340</residue_id>
      <residue_name>PRO</residue_name>
      <binding_status>0</binding_status>
    </residue>
    <residue>
      <interaction_criterion>MaximumDistance</interaction_criterion>
      <chain_id>D</chain_id>
      <residue_id>341</residue_id>
      <residue_name>TYR</residue_name>
      <binding_status>0</binding_status>
    </residue>
    <residue>
      <interaction_criterion>MaximumDistance</interaction_criterion>
      <chain_id>D</chain_id>
      <residue_id>342</residue_id>
      <residue_name>ILE</residue_name>
      <binding_status>0</binding_status>
    </residue>
    <residue>
      <interaction_criterion>MaximumDistance</interaction_criterion>
      <chain_id>D</chain_id>
      <residue_id>343</residue_id>
      <residue_name>GLU</residue_name>
      <binding_status>0</binding_status>
    </residue>
    <residue>
      <interaction_criterion>MaximumDistance</interaction_criterion>
      <chain_id>D</chain_id>
      <residue_id>344</residue_id>
      <residue_name>THR</residue_name>
      <binding_status>0</binding_status>
    </residue>
    <residue>
      <interaction_criterion>MaximumDistance</interaction_criterion>
      <chain_id>D</chain_id>
      <residue_id>345</residue_id>
      <residue_name>SER</residue_name>
      <binding_status>0</binding_status>
    </residue>
    <residue>
      <interaction_criterion>MaximumDistance</interaction_criterion>
      <chain_id>D</chain_id>
      <residue_id>346</residue_id>
      <residue_name>ALA</residue_name>
      <binding_status>0</binding_status>
    </residue>
    <residue>
      <interaction_criterion>MaximumDistance</interaction_criterion>
      <chain_id>D</chain_id>
      <residue_id>347</residue_id>
      <residue_name>LYS</residue_name>
      <binding_status>0</binding_status>
    </residue>
    <residue>
      <interaction_criterion>MaximumDistance</interaction_criterion>
      <chain_id>D</chain_id>
      <residue_id>348</residue_id>
      <residue_name>THR</residue_name>
      <binding_status>0</binding_status>
    </residue>
    <residue>
      <interaction_criterion>MaximumDistance</interaction_criterion>
      <chain_id>D</chain_id>
      <residue_id>349</residue_id>
      <residue_name>ARG</residue_name>
      <binding_status>0</binding_status>
    </residue>
    <residue>
      <interaction_criterion>MaximumDistance</interaction_criterion>
      <chain_id>D</chain_id>
      <residue_id>350</residue_id>
      <residue_name>GLN</residue_name>
      <binding_status>0</binding_status>
    </residue>
    <residue>
      <interaction_criterion>MaximumDistance</interaction_criterion>
      <chain_id>D</chain_id>
      <residue_id>351</residue_id>
      <residue_name>GLY</residue_name>
      <binding_status>0</binding_status>
    </residue>
    <residue>
      <interaction_criterion>MaximumDistance</interaction_criterion>
      <chain_id>D</chain_id>
      <residue_id>352</residue_id>
      <residue_name>VAL</residue_name>
      <binding_status>0</binding_status>
    </residue>
    <residue>
      <interaction_criterion>MaximumDistance</interaction_criterion>
      <chain_id>D</chain_id>
      <residue_id>353</residue_id>
      <residue_name>GLU</residue_name>
      <binding_status>0</binding_status>
    </residue>
    <residue>
      <interaction_criterion>MaximumDistance</interaction_criterion>
      <chain_id>D</chain_id>
      <residue_id>354</residue_id>
      <residue_name>ASP</residue_name>
      <binding_status>0</binding_status>
    </residue>
    <residue>
      <interaction_criterion>MaximumDistance</interaction_criterion>
      <chain_id>D</chain_id>
      <residue_id>355</residue_id>
      <residue_name>ALA</residue_name>
      <binding_status>0</binding_status>
    </residue>
    <residue>
      <interaction_criterion>MaximumDistance</interaction_criterion>
      <chain_id>D</chain_id>
      <residue_id>356</residue_id>
      <residue_name>PHE</residue_name>
      <binding_status>0</binding_status>
    </residue>
    <residue>
      <interaction_criterion>MaximumDistance</interaction_criterion>
      <chain_id>D</chain_id>
      <residue_id>357</residue_id>
      <residue_name>TYR</residue_name>
      <binding_status>0</binding_status>
    </residue>
    <residue>
      <interaction_criterion>MaximumDistance</interaction_criterion>
      <chain_id>D</chain_id>
      <residue_id>358</residue_id>
      <residue_name>THR</residue_name>
      <binding_status>0</binding_status>
    </residue>
    <residue>
      <interaction_criterion>MaximumDistance</interaction_criterion>
      <chain_id>D</chain_id>
      <residue_id>359</residue_id>
      <residue_name>LEU</residue_name>
      <binding_status>0</binding_status>
    </residue>
    <residue>
      <interaction_criterion>MaximumDistance</interaction_criterion>
      <chain_id>D</chain_id>
      <residue_id>360</residue_id>
      <residue_name>VAL</residue_name>
      <binding_status>0</binding_status>
    </residue>
    <residue>
      <interaction_criterion>MaximumDistance</interaction_criterion>
      <chain_id>D</chain_id>
      <residue_id>361</residue_id>
      <residue_name>ARG</residue_name>
      <binding_status>0</binding_status>
    </residue>
    <residue>
      <interaction_criterion>MaximumDistance</interaction_criterion>
      <chain_id>D</chain_id>
      <residue_id>362</residue_id>
      <residue_name>GLU</residue_name>
      <binding_status>0</binding_status>
    </residue>
    <residue>
      <interaction_criterion>MaximumDistance</interaction_criterion>
      <chain_id>D</chain_id>
      <residue_id>363</residue_id>
      <residue_name>ILE</residue_name>
      <binding_status>0</binding_status>
    </residue>
    <residue>
      <interaction_criterion>MaximumDistance</interaction_criterion>
      <chain_id>D</chain_id>
      <residue_id>364</residue_id>
      <residue_name>ARG</residue_name>
      <binding_status>0</binding_status>
    </residue>
    <residue>
      <interaction_criterion>MaximumDistance</interaction_criterion>
      <chain_id>D</chain_id>
      <residue_id>365</residue_id>
      <residue_name>GLN</residue_name>
      <binding_status>0</binding_status>
    </residue>
    <residue>
      <interaction_criterion>MaximumDistance</interaction_criterion>
      <chain_id>D</chain_id>
      <residue_id>366</residue_id>
      <residue_name>HIS</residue_name>
      <binding_status>0</binding_status>
    </residue>
    <residue>
      <interaction_criterion>MaximumDistance</interaction_criterion>
      <chain_id>D</chain_id>
      <residue_id>367</residue_id>
      <residue_name>LYS</residue_name>
      <binding_status>0</binding_status>
    </residue>
  </residues>
</peptideResidueBindingStatus>
