# Supplementary material for: PSAIA – Protein Structure and Interaction Analyzer
Source: BMC Struct Biol. 2008 Apr 9;8:21. doi: 10.1186/1472-6807-8-21 (PMC2364630; doi:10.1186/1472-6807-8-21)
Supplement: Additional file 8 — XML Schema for binding status. This is the XSD schema definition for XML output file (Additional file 9) [file 1472-6807-8-21-S8.xsd]

<?xml version="1.0" encoding="us-ascii" ?> 
<xs:schema targetNamespace="http://www.fer.hr/lss/namespaces/PDB"
                  elementFormDefault="qualified"
                  xmlns="http://www.fer.hr/lss/namespaces/PDB"
                  xmlns:mstns="http://www.fer.hr/lss/namespaces/PDB"
                  xmlns:xs="http://www.w3.org/2001/XMLSchema">
	<xs:element name="peptideResidueBindingStatus">
		<xs:complexType>
			<xs:sequence>
				<xs:element name="pdb_id" type="xs:string" />
				<xs:element name="radii_filename" type="xs:string" />
				<xs:element name="residues">
					<xs:complexType>
						<xs:sequence>
							<xs:element name="residue"  minOccurs="0" maxOccurs="unbounded">
								<xs:complexType>
									<xs:sequence>
										<xs:element name="interaction_criterion" type="xs:string" />
										<xs:element name="chain_id" type="xs:string" />
										<xs:element name="residue_id" type="xs:string" />
										<xs:element name="residue_name" type="xs:string" />
										<xs:element name="binding_status" type="xs:boolean" />
									</xs:sequence>
								</xs:complexType>
							</xs:element>
						</xs:sequence>
					</xs:complexType>
				</xs:element>
			</xs:sequence>
		</xs:complexType>
	</xs:element>                  
</xs:schema>
