# Supplementary material for: PSAIA – Protein Structure and Interaction Analyzer
Source: BMC Struct Biol. 2008 Apr 9;8:21. doi: 10.1186/1472-6807-8-21 (PMC2364630; doi:10.1186/1472-6807-8-21)
Supplement: Additional file 9 — PDB:1LFD contacts – output of PSAIA Interaction Analyser in table form. This file includes information on interaction partners in PDB:1LFD obtained by maximum distance algorithm from PSAIA application. [file 1472-6807-8-21-S9.txt]

pdb_id: 1LFD
radii_filename: MD_threshold: 5
A    18  ILE  B   236  ILE     MaximumDistance
A    18  ILE  B   264  TYR     MaximumDistance
A    18  ILE  B   267  MET     MaximumDistance
A    20  ARG  B   237  GLU     MaximumDistance
A    27  ASN  B   224  ILE     MaximumDistance
A    27  ASN  B   225  GLN     MaximumDistance
A    28  GLY  B   224  ILE     MaximumDistance
A    28  GLY  B   225  GLN     MaximumDistance
A    28  GLY  B   239  SER     MaximumDistance
A    28  GLY  B   240  TYR     MaximumDistance
A    28  GLY  B   241  ARG     MaximumDistance
A    29  ASN  B   224  ILE     MaximumDistance
A    29  ASN  B   225  GLN     MaximumDistance
A    29  ASN  B   238  ASP     MaximumDistance
A    29  ASN  B   239  SER     MaximumDistance
A    29  ASN  B   240  TYR     MaximumDistance
A    30  MET  B   239  SER     MaximumDistance
A    30  MET  B   240  TYR     MaximumDistance
A    30  MET  B   241  ARG     MaximumDistance
A    31  TYR  B   237  GLU     MaximumDistance
A    31  TYR  B   238  ASP     MaximumDistance
A    31  TYR  B   239  SER     MaximumDistance
A    31  TYR  B   256  LEU     MaximumDistance
A    32  LYS  B   237  GLU     MaximumDistance
A    32  LYS  B   238  ASP     MaximumDistance
A    32  LYS  B   240  TYR     MaximumDistance
A    33  SER  B   236  ILE     MaximumDistance
A    33  SER  B   237  GLU     MaximumDistance
A    33  SER  B   238  ASP     MaximumDistance
A    34  ILE  B   236  ILE     MaximumDistance
A    35  LEU  B   236  ILE     MaximumDistance
A    35  LEU  B   264  TYR     MaximumDistance
A    51  ASP  B   231  LYS     MaximumDistance
A    52  LYS  B   231  LYS     MaximumDistance
A    52  LYS  B   233  ASP     MaximumDistance
A    52  LYS  B   234  PRO     MaximumDistance
A    52  LYS  B   235  THR     MaximumDistance
A    52  LYS  B   238  ASP     MaximumDistance
A    54  ASN  B   231  LYS     MaximumDistance
A    56  ASP  B   231  LYS     MaximumDistance
A    14  GLY  C    16  CYS     MaximumDistance
A    14  GLY  C    17  CYS     MaximumDistance
A    14  GLY  C    18  ILE     MaximumDistance
A    14  GLY  C    93  TYR     MaximumDistance
A    15  ASP  C    16  CYS     MaximumDistance
A    15  ASP  C    17  CYS     MaximumDistance
A    15  ASP  C    18  ILE     MaximumDistance
A    15  ASP  C    93  TYR     MaximumDistance
A    16  CYS  C    14  GLY     MaximumDistance
A    16  CYS  C    15  ASP     MaximumDistance
A    16  CYS  C    16  CYS     MaximumDistance
A    16  CYS  C    17  CYS     MaximumDistance
A    16  CYS  C    18  ILE     MaximumDistance
A    16  CYS  C    35  LEU     MaximumDistance
A    17  CYS  C    14  GLY     MaximumDistance
A    17  CYS  C    15  ASP     MaximumDistance
A    17  CYS  C    16  CYS     MaximumDistance
A    18  ILE  C    14  GLY     MaximumDistance
A    18  ILE  C    16  CYS     MaximumDistance
A    35  LEU  C    35  LEU     MaximumDistance
A    93  TYR  C    14  GLY     MaximumDistance
A    93  TYR  C    15  ASP     MaximumDistance
A    33  SER  D   263  GLU     MaximumDistance
A    34  ILE  D   263  GLU     MaximumDistance
A    35  LEU  D   263  GLU     MaximumDistance
A    35  LEU  D   264  TYR     MaximumDistance
A    37  THR  D   263  GLU     MaximumDistance
A    37  THR  D   264  TYR     MaximumDistance
A    37  THR  D   266  ALA     MaximumDistance
A    39  GLN  D   266  ALA     MaximumDistance
A    39  GLN  D   267  MET     MaximumDistance
A    39  GLN  D   270  GLN     MaximumDistance
A    40  ASP  D   263  GLU     MaximumDistance
A    40  ASP  D   266  ALA     MaximumDistance
A    44  THR  D   265  SER     MaximumDistance
A    44  THR  D   266  ALA     MaximumDistance
A    47  ARG  D   262  GLU     MaximumDistance
A    48  LYS  D   262  GLU     MaximumDistance
A    48  LYS  D   263  GLU     MaximumDistance
A    48  LYS  D   264  TYR     MaximumDistance
A    48  LYS  D   265  SER     MaximumDistance
A    51  ASP  D   262  GLU     MaximumDistance
A    56  ASP  D   288  LYS     MaximumDistance
B   224  ILE  A    27  ASN     MaximumDistance
B   224  ILE  A    28  GLY     MaximumDistance
B   224  ILE  A    29  ASN     MaximumDistance
B   225  GLN  A    27  ASN     MaximumDistance
B   225  GLN  A    28  GLY     MaximumDistance
B   225  GLN  A    29  ASN     MaximumDistance
B   231  LYS  A    51  ASP     MaximumDistance
B   231  LYS  A    52  LYS     MaximumDistance
B   231  LYS  A    54  ASN     MaximumDistance
B   231  LYS  A    56  ASP     MaximumDistance
B   233  ASP  A    52  LYS     MaximumDistance
B   234  PRO  A    52  LYS     MaximumDistance
B   235  THR  A    52  LYS     MaximumDistance
B   236  ILE  A    18  ILE     MaximumDistance
B   236  ILE  A    33  SER     MaximumDistance
B   236  ILE  A    34  ILE     MaximumDistance
B   236  ILE  A    35  LEU     MaximumDistance
B   237  GLU  A    20  ARG     MaximumDistance
B   237  GLU  A    31  TYR     MaximumDistance
B   237  GLU  A    32  LYS     MaximumDistance
B   237  GLU  A    33  SER     MaximumDistance
B   238  ASP  A    29  ASN     MaximumDistance
B   238  ASP  A    31  TYR     MaximumDistance
B   238  ASP  A    32  LYS     MaximumDistance
B   238  ASP  A    33  SER     MaximumDistance
B   238  ASP  A    52  LYS     MaximumDistance
B   239  SER  A    28  GLY     MaximumDistance
B   239  SER  A    29  ASN     MaximumDistance
B   239  SER  A    30  MET     MaximumDistance
B   239  SER  A    31  TYR     MaximumDistance
B   240  TYR  A    28  GLY     MaximumDistance
B   240  TYR  A    29  ASN     MaximumDistance
B   240  TYR  A    30  MET     MaximumDistance
B   240  TYR  A    32  LYS     MaximumDistance
B   241  ARG  A    28  GLY     MaximumDistance
B   241  ARG  A    30  MET     MaximumDistance
B   256  LEU  A    31  TYR     MaximumDistance
B   264  TYR  A    18  ILE     MaximumDistance
B   264  TYR  A    35  LEU     MaximumDistance
B   267  MET  A    18  ILE     MaximumDistance
B   262  GLU  C    47  ARG     MaximumDistance
B   262  GLU  C    48  LYS     MaximumDistance
B   262  GLU  C    51  ASP     MaximumDistance
B   263  GLU  C    34  ILE     MaximumDistance
B   263  GLU  C    35  LEU     MaximumDistance
B   263  GLU  C    37  THR     MaximumDistance
B   263  GLU  C    48  LYS     MaximumDistance
B   263  GLU  C    52  LYS     MaximumDistance
B   264  TYR  C    35  LEU     MaximumDistance
B   264  TYR  C    48  LYS     MaximumDistance
B   265  SER  C    44  THR     MaximumDistance
B   265  SER  C    48  LYS     MaximumDistance
B   266  ALA  C    37  THR     MaximumDistance
B   266  ALA  C    39  GLN     MaximumDistance
B   266  ALA  C    40  ASP     MaximumDistance
B   266  ALA  C    44  THR     MaximumDistance
B   270  GLN  C    39  GLN     MaximumDistance
B   288  LYS  C    56  ASP     MaximumDistance
B   212  GLY  D   232  TYR     MaximumDistance
B   213  GLY  D   232  TYR     MaximumDistance
B   232  TYR  D   212  GLY     MaximumDistance
B   232  TYR  D   213  GLY     MaximumDistance
B   232  TYR  D   232  TYR     MaximumDistance
B   232  TYR  D   233  ASP     MaximumDistance
B   232  TYR  D   234  PRO     MaximumDistance
B   232  TYR  D   261  GLN     MaximumDistance
B   233  ASP  D   232  TYR     MaximumDistance
B   234  PRO  D   232  TYR     MaximumDistance
B   234  PRO  D   234  PRO     MaximumDistance
B   234  PRO  D   261  GLN     MaximumDistance
B   236  ILE  D   263  GLU     MaximumDistance
B   261  GLN  D   232  TYR     MaximumDistance
B   261  GLN  D   234  PRO     MaximumDistance
B   261  GLN  D   261  GLN     MaximumDistance
B   263  GLU  D   236  ILE     MaximumDistance
B   264  TYR  D   263  GLU     MaximumDistance
B   264  TYR  D   264  TYR     MaximumDistance
C    14  GLY  A    16  CYS     MaximumDistance
C    14  GLY  A    17  CYS     MaximumDistance
C    14  GLY  A    18  ILE     MaximumDistance
C    14  GLY  A    93  TYR     MaximumDistance
C    15  ASP  A    16  CYS     MaximumDistance
C    15  ASP  A    17  CYS     MaximumDistance
C    15  ASP  A    93  TYR     MaximumDistance
C    16  CYS  A    14  GLY     MaximumDistance
C    16  CYS  A    15  ASP     MaximumDistance
C    16  CYS  A    16  CYS     MaximumDistance
C    16  CYS  A    17  CYS     MaximumDistance
C    16  CYS  A    18  ILE     MaximumDistance
C    17  CYS  A    14  GLY     MaximumDistance
C    17  CYS  A    15  ASP     MaximumDistance
C    17  CYS  A    16  CYS     MaximumDistance
C    18  ILE  A    14  GLY     MaximumDistance
C    18  ILE  A    15  ASP     MaximumDistance
C    18  ILE  A    16  CYS     MaximumDistance
C    35  LEU  A    16  CYS     MaximumDistance
C    35  LEU  A    35  LEU     MaximumDistance
C    93  TYR  A    14  GLY     MaximumDistance
C    93  TYR  A    15  ASP     MaximumDistance
C    34  ILE  B   263  GLU     MaximumDistance
C    35  LEU  B   263  GLU     MaximumDistance
C    35  LEU  B   264  TYR     MaximumDistance
C    37  THR  B   263  GLU     MaximumDistance
C    37  THR  B   266  ALA     MaximumDistance
C    39  GLN  B   266  ALA     MaximumDistance
C    39  GLN  B   270  GLN     MaximumDistance
C    40  ASP  B   266  ALA     MaximumDistance
C    44  THR  B   265  SER     MaximumDistance
C    44  THR  B   266  ALA     MaximumDistance
C    47  ARG  B   262  GLU     MaximumDistance
C    48  LYS  B   262  GLU     MaximumDistance
C    48  LYS  B   263  GLU     MaximumDistance
C    48  LYS  B   264  TYR     MaximumDistance
C    48  LYS  B   265  SER     MaximumDistance
C    51  ASP  B   262  GLU     MaximumDistance
C    52  LYS  B   263  GLU     MaximumDistance
C    56  ASP  B   288  LYS     MaximumDistance
C    18  ILE  D   236  ILE     MaximumDistance
C    18  ILE  D   264  TYR     MaximumDistance
C    18  ILE  D   267  MET     MaximumDistance
C    20  ARG  D   236  ILE     MaximumDistance
C    20  ARG  D   237  GLU     MaximumDistance
C    20  ARG  D   267  MET     MaximumDistance
C    27  ASN  D   224  ILE     MaximumDistance
C    27  ASN  D   225  GLN     MaximumDistance
C    28  GLY  D   224  ILE     MaximumDistance
C    28  GLY  D   239  SER     MaximumDistance
C    28  GLY  D   240  TYR     MaximumDistance
C    28  GLY  D   241  ARG     MaximumDistance
C    29  ASN  D   224  ILE     MaximumDistance
C    29  ASN  D   225  GLN     MaximumDistance
C    29  ASN  D   238  ASP     MaximumDistance
C    29  ASN  D   239  SER     MaximumDistance
C    29  ASN  D   240  TYR     MaximumDistance
C    29  ASN  D   241  ARG     MaximumDistance
C    30  MET  D   239  SER     MaximumDistance
C    30  MET  D   240  TYR     MaximumDistance
C    30  MET  D   241  ARG     MaximumDistance
C    31  TYR  D   237  GLU     MaximumDistance
C    31  TYR  D   238  ASP     MaximumDistance
C    31  TYR  D   239  SER     MaximumDistance
C    31  TYR  D   256  LEU     MaximumDistance
C    32  LYS  D   221  ILE     MaximumDistance
C    32  LYS  D   233  ASP     MaximumDistance
C    32  LYS  D   237  GLU     MaximumDistance
C    32  LYS  D   238  ASP     MaximumDistance
C    32  LYS  D   240  TYR     MaximumDistance
C    33  SER  D   236  ILE     MaximumDistance
C    33  SER  D   237  GLU     MaximumDistance
C    33  SER  D   238  ASP     MaximumDistance
C    34  ILE  D   236  ILE     MaximumDistance
C    35  LEU  D   236  ILE     MaximumDistance
C    35  LEU  D   264  TYR     MaximumDistance
C    51  ASP  D   231  LYS     MaximumDistance
C    51  ASP  D   233  ASP     MaximumDistance
C    52  LYS  D   231  LYS     MaximumDistance
C    52  LYS  D   233  ASP     MaximumDistance
C    52  LYS  D   234  PRO     MaximumDistance
C    52  LYS  D   235  THR     MaximumDistance
C    52  LYS  D   236  ILE     MaximumDistance
C    52  LYS  D   238  ASP     MaximumDistance
C    54  ASN  D   229  VAL     MaximumDistance
C    54  ASN  D   231  LYS     MaximumDistance
C    56  ASP  D   231  LYS     MaximumDistance
D   262  GLU  A    47  ARG     MaximumDistance
D   262  GLU  A    48  LYS     MaximumDistance
D   262  GLU  A    51  ASP     MaximumDistance
D   263  GLU  A    33  SER     MaximumDistance
D   263  GLU  A    34  ILE     MaximumDistance
D   263  GLU  A    35  LEU     MaximumDistance
D   263  GLU  A    37  THR     MaximumDistance
D   263  GLU  A    40  ASP     MaximumDistance
D   263  GLU  A    48  LYS     MaximumDistance
D   264  TYR  A    35  LEU     MaximumDistance
D   264  TYR  A    37  THR     MaximumDistance
D   264  TYR  A    48  LYS     MaximumDistance
D   265  SER  A    44  THR     MaximumDistance
D   265  SER  A    48  LYS     MaximumDistance
D   266  ALA  A    37  THR     MaximumDistance
D   266  ALA  A    39  GLN     MaximumDistance
D   266  ALA  A    40  ASP     MaximumDistance
D   266  ALA  A    44  THR     MaximumDistance
D   267  MET  A    39  GLN     MaximumDistance
D   270  GLN  A    39  GLN     MaximumDistance
D   288  LYS  A    56  ASP     MaximumDistance
D   212  GLY  B   232  TYR     MaximumDistance
D   213  GLY  B   232  TYR     MaximumDistance
D   232  TYR  B   212  GLY     MaximumDistance
D   232  TYR  B   213  GLY     MaximumDistance
D   232  TYR  B   232  TYR     MaximumDistance
D   232  TYR  B   233  ASP     MaximumDistance
D   232  TYR  B   234  PRO     MaximumDistance
D   232  TYR  B   261  GLN     MaximumDistance
D   233  ASP  B   232  TYR     MaximumDistance
D   234  PRO  B   232  TYR     MaximumDistance
D   234  PRO  B   234  PRO     MaximumDistance
D   234  PRO  B   261  GLN     MaximumDistance
D   236  ILE  B   263  GLU     MaximumDistance
D   261  GLN  B   232  TYR     MaximumDistance
D   261  GLN  B   234  PRO     MaximumDistance
D   261  GLN  B   261  GLN     MaximumDistance
D   263  GLU  B   236  ILE     MaximumDistance
D   263  GLU  B   264  TYR     MaximumDistance
D   264  TYR  B   264  TYR     MaximumDistance
D   221  ILE  C    32  LYS     MaximumDistance
D   224  ILE  C    27  ASN     MaximumDistance
D   224  ILE  C    28  GLY     MaximumDistance
D   224  ILE  C    29  ASN     MaximumDistance
D   225  GLN  C    27  ASN     MaximumDistance
D   225  GLN  C    29  ASN     MaximumDistance
D   229  VAL  C    54  ASN     MaximumDistance
D   231  LYS  C    51  ASP     MaximumDistance
D   231  LYS  C    52  LYS     MaximumDistance
D   231  LYS  C    54  ASN     MaximumDistance
D   231  LYS  C    56  ASP     MaximumDistance
D   233  ASP  C    32  LYS     MaximumDistance
D   233  ASP  C    51  ASP     MaximumDistance
D   233  ASP  C    52  LYS     MaximumDistance
D   234  PRO  C    52  LYS     MaximumDistance
D   235  THR  C    52  LYS     MaximumDistance
D   236  ILE  C    18  ILE     MaximumDistance
D   236  ILE  C    20  ARG     MaximumDistance
D   236  ILE  C    33  SER     MaximumDistance
D   236  ILE  C    34  ILE     MaximumDistance
D   236  ILE  C    35  LEU     MaximumDistance
D   236  ILE  C    52  LYS     MaximumDistance
D   237  GLU  C    20  ARG     MaximumDistance
D   237  GLU  C    31  TYR     MaximumDistance
D   237  GLU  C    32  LYS     MaximumDistance
D   237  GLU  C    33  SER     MaximumDistance
D   238  ASP  C    29  ASN     MaximumDistance
D   238  ASP  C    31  TYR     MaximumDistance
D   238  ASP  C    32  LYS     MaximumDistance
D   238  ASP  C    33  SER     MaximumDistance
D   238  ASP  C    52  LYS     MaximumDistance
D   239  SER  C    28  GLY     MaximumDistance
D   239  SER  C    29  ASN     MaximumDistance
D   239  SER  C    30  MET     MaximumDistance
D   239  SER  C    31  TYR     MaximumDistance
D   240  TYR  C    28  GLY     MaximumDistance
D   240  TYR  C    29  ASN     MaximumDistance
D   240  TYR  C    30  MET     MaximumDistance
D   240  TYR  C    32  LYS     MaximumDistance
D   241  ARG  C    28  GLY     MaximumDistance
D   241  ARG  C    29  ASN     MaximumDistance
D   241  ARG  C    30  MET     MaximumDistance
D   256  LEU  C    31  TYR     MaximumDistance
D   264  TYR  C    18  ILE     MaximumDistance
D   264  TYR  C    35  LEU     MaximumDistance
D   267  MET  C    18  ILE     MaximumDistance
D   267  MET  C    20  ARG     MaximumDistance
