# Supplementary material for: PSAIA – Protein Structure and Interaction Analyzer
Source: BMC Struct Biol. 2008 Apr 9;8:21. doi: 10.1186/1472-6807-8-21 (PMC2364630; doi:10.1186/1472-6807-8-21)
Supplement: Additional file 10 — PDB:1LFD contacts – output of PSAIA Interaction Analyser in XML form. This file includes information on interaction partners in PDB:1LFD obtained by maximum distance algorithm from PSAIA application. [file 1472-6807-8-21-S10.xml]

<?xml version="1.0" encoding="us-ascii"?>
<peptideResidueContacts xmlns:xsd="http://www.w3.org/2001/XMLSchema" xmlns:xsi="http://www.w3.org/2001/XMLSchema-instance" xmlns="http://www.fer.hr/lss/namespaces/PDB">
  <pdb_id>1LFD</pdb_id>
  <radii_filename></radii_filename>
  <MD_threshold>5</MD_threshold>
  <contacts>
    <contact>
      <interaction_criterion>MaximumDistance</interaction_criterion>
      <chain_id_1>A</chain_id_1>
      <residue_id_1>18</residue_id_1>
      <residue_name_1>ILE</residue_name_1>
      <chain_id_2>B</chain_id_2>
      <residue_id_2>236</residue_id_2>
      <residue_name_2>ILE</residue_name_2>
    </contact>
    <contact>
      <interaction_criterion>MaximumDistance</interaction_criterion>
      <chain_id_1>A</chain_id_1>
      <residue_id_1>18</residue_id_1>
      <residue_name_1>ILE</residue_name_1>
      <chain_id_2>B</chain_id_2>
      <residue_id_2>264</residue_id_2>
      <residue_name_2>TYR</residue_name_2>
    </contact>
    <contact>
      <interaction_criterion>MaximumDistance</interaction_criterion>
      <chain_id_1>A</chain_id_1>
      <residue_id_1>18</residue_id_1>
      <residue_name_1>ILE</residue_name_1>
      <chain_id_2>B</chain_id_2>
      <residue_id_2>267</residue_id_2>
      <residue_name_2>MET</residue_name_2>
    </contact>
    <contact>
      <interaction_criterion>MaximumDistance</interaction_criterion>
      <chain_id_1>A</chain_id_1>
      <residue_id_1>20</residue_id_1>
      <residue_name_1>ARG</residue_name_1>
      <chain_id_2>B</chain_id_2>
      <residue_id_2>237</residue_id_2>
      <residue_name_2>GLU</residue_name_2>
    </contact>
    <contact>
      <interaction_criterion>MaximumDistance</interaction_criterion>
      <chain_id_1>A</chain_id_1>
      <residue_id_1>27</residue_id_1>
      <residue_name_1>ASN</residue_name_1>
      <chain_id_2>B</chain_id_2>
      <residue_id_2>224</residue_id_2>
      <residue_name_2>ILE</residue_name_2>
    </contact>
    <contact>
      <interaction_criterion>MaximumDistance</interaction_criterion>
      <chain_id_1>A</chain_id_1>
      <residue_id_1>27</residue_id_1>
      <residue_name_1>ASN</residue_name_1>
      <chain_id_2>B</chain_id_2>
      <residue_id_2>225</residue_id_2>
      <residue_name_2>GLN</residue_name_2>
    </contact>
    <contact>
      <interaction_criterion>MaximumDistance</interaction_criterion>
      <chain_id_1>A</chain_id_1>
      <residue_id_1>28</residue_id_1>
      <residue_name_1>GLY</residue_name_1>
      <chain_id_2>B</chain_id_2>
      <residue_id_2>224</residue_id_2>
      <residue_name_2>ILE</residue_name_2>
    </contact>
    <contact>
      <interaction_criterion>MaximumDistance</interaction_criterion>
      <chain_id_1>A</chain_id_1>
      <residue_id_1>28</residue_id_1>
      <residue_name_1>GLY</residue_name_1>
      <chain_id_2>B</chain_id_2>
      <residue_id_2>225</residue_id_2>
      <residue_name_2>GLN</residue_name_2>
    </contact>
    <contact>
      <interaction_criterion>MaximumDistance</interaction_criterion>
      <chain_id_1>A</chain_id_1>
      <residue_id_1>28</residue_id_1>
      <residue_name_1>GLY</residue_name_1>
      <chain_id_2>B</chain_id_2>
      <residue_id_2>239</residue_id_2>
      <residue_name_2>SER</residue_name_2>
    </contact>
    <contact>
      <interaction_criterion>MaximumDistance</interaction_criterion>
      <chain_id_1>A</chain_id_1>
      <residue_id_1>28</residue_id_1>
      <residue_name_1>GLY</residue_name_1>
      <chain_id_2>B</chain_id_2>
      <residue_id_2>240</residue_id_2>
      <residue_name_2>TYR</residue_name_2>
    </contact>
    <contact>
      <interaction_criterion>MaximumDistance</interaction_criterion>
      <chain_id_1>A</chain_id_1>
      <residue_id_1>28</residue_id_1>
      <residue_name_1>GLY</residue_name_1>
      <chain_id_2>B</chain_id_2>
      <residue_id_2>241</residue_id_2>
      <residue_name_2>ARG</residue_name_2>
    </contact>
    <contact>
      <interaction_criterion>MaximumDistance</interaction_criterion>
      <chain_id_1>A</chain_id_1>
      <residue_id_1>29</residue_id_1>
      <residue_name_1>ASN</residue_name_1>
      <chain_id_2>B</chain_id_2>
      <residue_id_2>224</residue_id_2>
      <residue_name_2>ILE</residue_name_2>
    </contact>
    <contact>
      <interaction_criterion>MaximumDistance</interaction_criterion>
      <chain_id_1>A</chain_id_1>
      <residue_id_1>29</residue_id_1>
      <residue_name_1>ASN</residue_name_1>
      <chain_id_2>B</chain_id_2>
      <residue_id_2>225</residue_id_2>
      <residue_name_2>GLN</residue_name_2>
    </contact>
    <contact>
      <interaction_criterion>MaximumDistance</interaction_criterion>
      <chain_id_1>A</chain_id_1>
      <residue_id_1>29</residue_id_1>
      <residue_name_1>ASN</residue_name_1>
      <chain_id_2>B</chain_id_2>
      <residue_id_2>238</residue_id_2>
      <residue_name_2>ASP</residue_name_2>
    </contact>
    <contact>
      <interaction_criterion>MaximumDistance</interaction_criterion>
      <chain_id_1>A</chain_id_1>
      <residue_id_1>29</residue_id_1>
      <residue_name_1>ASN</residue_name_1>
      <chain_id_2>B</chain_id_2>
      <residue_id_2>239</residue_id_2>
      <residue_name_2>SER</residue_name_2>
    </contact>
    <contact>
      <interaction_criterion>MaximumDistance</interaction_criterion>
      <chain_id_1>A</chain_id_1>
      <residue_id_1>29</residue_id_1>
      <residue_name_1>ASN</residue_name_1>
      <chain_id_2>B</chain_id_2>
      <residue_id_2>240</residue_id_2>
      <residue_name_2>TYR</residue_name_2>
    </contact>
    <contact>
      <interaction_criterion>MaximumDistance</interaction_criterion>
      <chain_id_1>A</chain_id_1>
      <residue_id_1>30</residue_id_1>
      <residue_name_1>MET</residue_name_1>
      <chain_id_2>B</chain_id_2>
      <residue_id_2>239</residue_id_2>
      <residue_name_2>SER</residue_name_2>
    </contact>
    <contact>
      <interaction_criterion>MaximumDistance</interaction_criterion>
      <chain_id_1>A</chain_id_1>
      <residue_id_1>30</residue_id_1>
      <residue_name_1>MET</residue_name_1>
      <chain_id_2>B</chain_id_2>
      <residue_id_2>240</residue_id_2>
      <residue_name_2>TYR</residue_name_2>
    </contact>
    <contact>
      <interaction_criterion>MaximumDistance</interaction_criterion>
      <chain_id_1>A</chain_id_1>
      <residue_id_1>30</residue_id_1>
      <residue_name_1>MET</residue_name_1>
      <chain_id_2>B</chain_id_2>
      <residue_id_2>241</residue_id_2>
      <residue_name_2>ARG</residue_name_2>
    </contact>
    <contact>
      <interaction_criterion>MaximumDistance</interaction_criterion>
      <chain_id_1>A</chain_id_1>
      <residue_id_1>31</residue_id_1>
      <residue_name_1>TYR</residue_name_1>
      <chain_id_2>B</chain_id_2>
      <residue_id_2>237</residue_id_2>
      <residue_name_2>GLU</residue_name_2>
    </contact>
    <contact>
      <interaction_criterion>MaximumDistance</interaction_criterion>
      <chain_id_1>A</chain_id_1>
      <residue_id_1>31</residue_id_1>
      <residue_name_1>TYR</residue_name_1>
      <chain_id_2>B</chain_id_2>
      <residue_id_2>238</residue_id_2>
      <residue_name_2>ASP</residue_name_2>
    </contact>
    <contact>
      <interaction_criterion>MaximumDistance</interaction_criterion>
      <chain_id_1>A</chain_id_1>
      <residue_id_1>31</residue_id_1>
      <residue_name_1>TYR</residue_name_1>
      <chain_id_2>B</chain_id_2>
      <residue_id_2>239</residue_id_2>
      <residue_name_2>SER</residue_name_2>
    </contact>
    <contact>
      <interaction_criterion>MaximumDistance</interaction_criterion>
      <chain_id_1>A</chain_id_1>
      <residue_id_1>31</residue_id_1>
      <residue_name_1>TYR</residue_name_1>
      <chain_id_2>B</chain_id_2>
      <residue_id_2>256</residue_id_2>
      <residue_name_2>LEU</residue_name_2>
    </contact>
    <contact>
      <interaction_criterion>MaximumDistance</interaction_criterion>
      <chain_id_1>A</chain_id_1>
      <residue_id_1>32</residue_id_1>
      <residue_name_1>LYS</residue_name_1>
      <chain_id_2>B</chain_id_2>
      <residue_id_2>237</residue_id_2>
      <residue_name_2>GLU</residue_name_2>
    </contact>
    <contact>
      <interaction_criterion>MaximumDistance</interaction_criterion>
      <chain_id_1>A</chain_id_1>
      <residue_id_1>32</residue_id_1>
      <residue_name_1>LYS</residue_name_1>
      <chain_id_2>B</chain_id_2>
      <residue_id_2>238</residue_id_2>
      <residue_name_2>ASP</residue_name_2>
    </contact>
    <contact>
      <interaction_criterion>MaximumDistance</interaction_criterion>
      <chain_id_1>A</chain_id_1>
      <residue_id_1>32</residue_id_1>
      <residue_name_1>LYS</residue_name_1>
      <chain_id_2>B</chain_id_2>
      <residue_id_2>240</residue_id_2>
      <residue_name_2>TYR</residue_name_2>
    </contact>
    <contact>
      <interaction_criterion>MaximumDistance</interaction_criterion>
      <chain_id_1>A</chain_id_1>
      <residue_id_1>33</residue_id_1>
      <residue_name_1>SER</residue_name_1>
      <chain_id_2>B</chain_id_2>
      <residue_id_2>236</residue_id_2>
      <residue_name_2>ILE</residue_name_2>
    </contact>
    <contact>
      <interaction_criterion>MaximumDistance</interaction_criterion>
      <chain_id_1>A</chain_id_1>
      <residue_id_1>33</residue_id_1>
      <residue_name_1>SER</residue_name_1>
      <chain_id_2>B</chain_id_2>
      <residue_id_2>237</residue_id_2>
      <residue_name_2>GLU</residue_name_2>
    </contact>
    <contact>
      <interaction_criterion>MaximumDistance</interaction_criterion>
      <chain_id_1>A</chain_id_1>
      <residue_id_1>33</residue_id_1>
      <residue_name_1>SER</residue_name_1>
      <chain_id_2>B</chain_id_2>
      <residue_id_2>238</residue_id_2>
      <residue_name_2>ASP</residue_name_2>
    </contact>
    <contact>
      <interaction_criterion>MaximumDistance</interaction_criterion>
      <chain_id_1>A</chain_id_1>
      <residue_id_1>34</residue_id_1>
      <residue_name_1>ILE</residue_name_1>
      <chain_id_2>B</chain_id_2>
      <residue_id_2>236</residue_id_2>
      <residue_name_2>ILE</residue_name_2>
    </contact>
    <contact>
      <interaction_criterion>MaximumDistance</interaction_criterion>
      <chain_id_1>A</chain_id_1>
      <residue_id_1>35</residue_id_1>
      <residue_name_1>LEU</residue_name_1>
      <chain_id_2>B</chain_id_2>
      <residue_id_2>236</residue_id_2>
      <residue_name_2>ILE</residue_name_2>
    </contact>
    <contact>
      <interaction_criterion>MaximumDistance</interaction_criterion>
      <chain_id_1>A</chain_id_1>
      <residue_id_1>35</residue_id_1>
      <residue_name_1>LEU</residue_name_1>
      <chain_id_2>B</chain_id_2>
      <residue_id_2>264</residue_id_2>
      <residue_name_2>TYR</residue_name_2>
    </contact>
    <contact>
      <interaction_criterion>MaximumDistance</interaction_criterion>
      <chain_id_1>A</chain_id_1>
      <residue_id_1>51</residue_id_1>
      <residue_name_1>ASP</residue_name_1>
      <chain_id_2>B</chain_id_2>
      <residue_id_2>231</residue_id_2>
      <residue_name_2>LYS</residue_name_2>
    </contact>
    <contact>
      <interaction_criterion>MaximumDistance</interaction_criterion>
      <chain_id_1>A</chain_id_1>
      <residue_id_1>52</residue_id_1>
      <residue_name_1>LYS</residue_name_1>
      <chain_id_2>B</chain_id_2>
      <residue_id_2>231</residue_id_2>
      <residue_name_2>LYS</residue_name_2>
    </contact>
    <contact>
      <interaction_criterion>MaximumDistance</interaction_criterion>
      <chain_id_1>A</chain_id_1>
      <residue_id_1>52</residue_id_1>
      <residue_name_1>LYS</residue_name_1>
      <chain_id_2>B</chain_id_2>
      <residue_id_2>233</residue_id_2>
      <residue_name_2>ASP</residue_name_2>
    </contact>
    <contact>
      <interaction_criterion>MaximumDistance</interaction_criterion>
      <chain_id_1>A</chain_id_1>
      <residue_id_1>52</residue_id_1>
      <residue_name_1>LYS</residue_name_1>
      <chain_id_2>B</chain_id_2>
      <residue_id_2>234</residue_id_2>
      <residue_name_2>PRO</residue_name_2>
    </contact>
    <contact>
      <interaction_criterion>MaximumDistance</interaction_criterion>
      <chain_id_1>A</chain_id_1>
      <residue_id_1>52</residue_id_1>
      <residue_name_1>LYS</residue_name_1>
      <chain_id_2>B</chain_id_2>
      <residue_id_2>235</residue_id_2>
      <residue_name_2>THR</residue_name_2>
    </contact>
    <contact>
      <interaction_criterion>MaximumDistance</interaction_criterion>
      <chain_id_1>A</chain_id_1>
      <residue_id_1>52</residue_id_1>
      <residue_name_1>LYS</residue_name_1>
      <chain_id_2>B</chain_id_2>
      <residue_id_2>238</residue_id_2>
      <residue_name_2>ASP</residue_name_2>
    </contact>
    <contact>
      <interaction_criterion>MaximumDistance</interaction_criterion>
      <chain_id_1>A</chain_id_1>
      <residue_id_1>54</residue_id_1>
      <residue_name_1>ASN</residue_name_1>
      <chain_id_2>B</chain_id_2>
      <residue_id_2>231</residue_id_2>
      <residue_name_2>LYS</residue_name_2>
    </contact>
    <contact>
      <interaction_criterion>MaximumDistance</interaction_criterion>
      <chain_id_1>A</chain_id_1>
      <residue_id_1>56</residue_id_1>
      <residue_name_1>ASP</residue_name_1>
      <chain_id_2>B</chain_id_2>
      <residue_id_2>231</residue_id_2>
      <residue_name_2>LYS</residue_name_2>
    </contact>
    <contact>
      <interaction_criterion>MaximumDistance</interaction_criterion>
      <chain_id_1>A</chain_id_1>
      <residue_id_1>14</residue_id_1>
      <residue_name_1>GLY</residue_name_1>
      <chain_id_2>C</chain_id_2>
      <residue_id_2>16</residue_id_2>
      <residue_name_2>CYS</residue_name_2>
    </contact>
    <contact>
      <interaction_criterion>MaximumDistance</interaction_criterion>
      <chain_id_1>A</chain_id_1>
      <residue_id_1>14</residue_id_1>
      <residue_name_1>GLY</residue_name_1>
      <chain_id_2>C</chain_id_2>
      <residue_id_2>17</residue_id_2>
      <residue_name_2>CYS</residue_name_2>
    </contact>
    <contact>
      <interaction_criterion>MaximumDistance</interaction_criterion>
      <chain_id_1>A</chain_id_1>
      <residue_id_1>14</residue_id_1>
      <residue_name_1>GLY</residue_name_1>
      <chain_id_2>C</chain_id_2>
      <residue_id_2>18</residue_id_2>
      <residue_name_2>ILE</residue_name_2>
    </contact>
    <contact>
      <interaction_criterion>MaximumDistance</interaction_criterion>
      <chain_id_1>A</chain_id_1>
      <residue_id_1>14</residue_id_1>
      <residue_name_1>GLY</residue_name_1>
      <chain_id_2>C</chain_id_2>
      <residue_id_2>93</residue_id_2>
      <residue_name_2>TYR</residue_name_2>
    </contact>
    <contact>
      <interaction_criterion>MaximumDistance</interaction_criterion>
      <chain_id_1>A</chain_id_1>
      <residue_id_1>15</residue_id_1>
      <residue_name_1>ASP</residue_name_1>
      <chain_id_2>C</chain_id_2>
      <residue_id_2>16</residue_id_2>
      <residue_name_2>CYS</residue_name_2>
    </contact>
    <contact>
      <interaction_criterion>MaximumDistance</interaction_criterion>
      <chain_id_1>A</chain_id_1>
      <residue_id_1>15</residue_id_1>
      <residue_name_1>ASP</residue_name_1>
      <chain_id_2>C</chain_id_2>
      <residue_id_2>17</residue_id_2>
      <residue_name_2>CYS</residue_name_2>
    </contact>
    <contact>
      <interaction_criterion>MaximumDistance</interaction_criterion>
      <chain_id_1>A</chain_id_1>
      <residue_id_1>15</residue_id_1>
      <residue_name_1>ASP</residue_name_1>
      <chain_id_2>C</chain_id_2>
      <residue_id_2>18</residue_id_2>
      <residue_name_2>ILE</residue_name_2>
    </contact>
    <contact>
      <interaction_criterion>MaximumDistance</interaction_criterion>
      <chain_id_1>A</chain_id_1>
      <residue_id_1>15</residue_id_1>
      <residue_name_1>ASP</residue_name_1>
      <chain_id_2>C</chain_id_2>
      <residue_id_2>93</residue_id_2>
      <residue_name_2>TYR</residue_name_2>
    </contact>
    <contact>
      <interaction_criterion>MaximumDistance</interaction_criterion>
      <chain_id_1>A</chain_id_1>
      <residue_id_1>16</residue_id_1>
      <residue_name_1>CYS</residue_name_1>
      <chain_id_2>C</chain_id_2>
      <residue_id_2>14</residue_id_2>
      <residue_name_2>GLY</residue_name_2>
    </contact>
    <contact>
      <interaction_criterion>MaximumDistance</interaction_criterion>
      <chain_id_1>A</chain_id_1>
      <residue_id_1>16</residue_id_1>
      <residue_name_1>CYS</residue_name_1>
      <chain_id_2>C</chain_id_2>
      <residue_id_2>15</residue_id_2>
      <residue_name_2>ASP</residue_name_2>
    </contact>
    <contact>
      <interaction_criterion>MaximumDistance</interaction_criterion>
      <chain_id_1>A</chain_id_1>
      <residue_id_1>16</residue_id_1>
      <residue_name_1>CYS</residue_name_1>
      <chain_id_2>C</chain_id_2>
      <residue_id_2>16</residue_id_2>
      <residue_name_2>CYS</residue_name_2>
    </contact>
    <contact>
      <interaction_criterion>MaximumDistance</interaction_criterion>
      <chain_id_1>A</chain_id_1>
      <residue_id_1>16</residue_id_1>
      <residue_name_1>CYS</residue_name_1>
      <chain_id_2>C</chain_id_2>
      <residue_id_2>17</residue_id_2>
      <residue_name_2>CYS</residue_name_2>
    </contact>
    <contact>
      <interaction_criterion>MaximumDistance</interaction_criterion>
      <chain_id_1>A</chain_id_1>
      <residue_id_1>16</residue_id_1>
      <residue_name_1>CYS</residue_name_1>
      <chain_id_2>C</chain_id_2>
      <residue_id_2>18</residue_id_2>
      <residue_name_2>ILE</residue_name_2>
    </contact>
    <contact>
      <interaction_criterion>MaximumDistance</interaction_criterion>
      <chain_id_1>A</chain_id_1>
      <residue_id_1>16</residue_id_1>
      <residue_name_1>CYS</residue_name_1>
      <chain_id_2>C</chain_id_2>
      <residue_id_2>35</residue_id_2>
      <residue_name_2>LEU</residue_name_2>
    </contact>
    <contact>
      <interaction_criterion>MaximumDistance</interaction_criterion>
      <chain_id_1>A</chain_id_1>
      <residue_id_1>17</residue_id_1>
      <residue_name_1>CYS</residue_name_1>
      <chain_id_2>C</chain_id_2>
      <residue_id_2>14</residue_id_2>
      <residue_name_2>GLY</residue_name_2>
    </contact>
    <contact>
      <interaction_criterion>MaximumDistance</interaction_criterion>
      <chain_id_1>A</chain_id_1>
      <residue_id_1>17</residue_id_1>
      <residue_name_1>CYS</residue_name_1>
      <chain_id_2>C</chain_id_2>
      <residue_id_2>15</residue_id_2>
      <residue_name_2>ASP</residue_name_2>
    </contact>
    <contact>
      <interaction_criterion>MaximumDistance</interaction_criterion>
      <chain_id_1>A</chain_id_1>
      <residue_id_1>17</residue_id_1>
      <residue_name_1>CYS</residue_name_1>
      <chain_id_2>C</chain_id_2>
      <residue_id_2>16</residue_id_2>
      <residue_name_2>CYS</residue_name_2>
    </contact>
    <contact>
      <interaction_criterion>MaximumDistance</interaction_criterion>
      <chain_id_1>A</chain_id_1>
      <residue_id_1>18</residue_id_1>
      <residue_name_1>ILE</residue_name_1>
      <chain_id_2>C</chain_id_2>
      <residue_id_2>14</residue_id_2>
      <residue_name_2>GLY</residue_name_2>
    </contact>
    <contact>
      <interaction_criterion>MaximumDistance</interaction_criterion>
      <chain_id_1>A</chain_id_1>
      <residue_id_1>18</residue_id_1>
      <residue_name_1>ILE</residue_name_1>
      <chain_id_2>C</chain_id_2>
      <residue_id_2>16</residue_id_2>
      <residue_name_2>CYS</residue_name_2>
    </contact>
    <contact>
      <interaction_criterion>MaximumDistance</interaction_criterion>
      <chain_id_1>A</chain_id_1>
      <residue_id_1>35</residue_id_1>
      <residue_name_1>LEU</residue_name_1>
      <chain_id_2>C</chain_id_2>
      <residue_id_2>35</residue_id_2>
      <residue_name_2>LEU</residue_name_2>
    </contact>
    <contact>
      <interaction_criterion>MaximumDistance</interaction_criterion>
      <chain_id_1>A</chain_id_1>
      <residue_id_1>93</residue_id_1>
      <residue_name_1>TYR</residue_name_1>
      <chain_id_2>C</chain_id_2>
      <residue_id_2>14</residue_id_2>
      <residue_name_2>GLY</residue_name_2>
    </contact>
    <contact>
      <interaction_criterion>MaximumDistance</interaction_criterion>
      <chain_id_1>A</chain_id_1>
      <residue_id_1>93</residue_id_1>
      <residue_name_1>TYR</residue_name_1>
      <chain_id_2>C</chain_id_2>
      <residue_id_2>15</residue_id_2>
      <residue_name_2>ASP</residue_name_2>
    </contact>
    <contact>
      <interaction_criterion>MaximumDistance</interaction_criterion>
      <chain_id_1>A</chain_id_1>
      <residue_id_1>33</residue_id_1>
      <residue_name_1>SER</residue_name_1>
      <chain_id_2>D</chain_id_2>
      <residue_id_2>263</residue_id_2>
      <residue_name_2>GLU</residue_name_2>
    </contact>
    <contact>
      <interaction_criterion>MaximumDistance</interaction_criterion>
      <chain_id_1>A</chain_id_1>
      <residue_id_1>34</residue_id_1>
      <residue_name_1>ILE</residue_name_1>
      <chain_id_2>D</chain_id_2>
      <residue_id_2>263</residue_id_2>
      <residue_name_2>GLU</residue_name_2>
    </contact>
    <contact>
      <interaction_criterion>MaximumDistance</interaction_criterion>
      <chain_id_1>A</chain_id_1>
      <residue_id_1>35</residue_id_1>
      <residue_name_1>LEU</residue_name_1>
      <chain_id_2>D</chain_id_2>
      <residue_id_2>263</residue_id_2>
      <residue_name_2>GLU</residue_name_2>
    </contact>
    <contact>
      <interaction_criterion>MaximumDistance</interaction_criterion>
      <chain_id_1>A</chain_id_1>
      <residue_id_1>35</residue_id_1>
      <residue_name_1>LEU</residue_name_1>
      <chain_id_2>D</chain_id_2>
      <residue_id_2>264</residue_id_2>
      <residue_name_2>TYR</residue_name_2>
    </contact>
    <contact>
      <interaction_criterion>MaximumDistance</interaction_criterion>
      <chain_id_1>A</chain_id_1>
      <residue_id_1>37</residue_id_1>
      <residue_name_1>THR</residue_name_1>
      <chain_id_2>D</chain_id_2>
      <residue_id_2>263</residue_id_2>
      <residue_name_2>GLU</residue_name_2>
    </contact>
    <contact>
      <interaction_criterion>MaximumDistance</interaction_criterion>
      <chain_id_1>A</chain_id_1>
      <residue_id_1>37</residue_id_1>
      <residue_name_1>THR</residue_name_1>
      <chain_id_2>D</chain_id_2>
      <residue_id_2>264</residue_id_2>
      <residue_name_2>TYR</residue_name_2>
    </contact>
    <contact>
      <interaction_criterion>MaximumDistance</interaction_criterion>
      <chain_id_1>A</chain_id_1>
      <residue_id_1>37</residue_id_1>
      <residue_name_1>THR</residue_name_1>
      <chain_id_2>D</chain_id_2>
      <residue_id_2>266</residue_id_2>
      <residue_name_2>ALA</residue_name_2>
    </contact>
    <contact>
      <interaction_criterion>MaximumDistance</interaction_criterion>
      <chain_id_1>A</chain_id_1>
      <residue_id_1>39</residue_id_1>
      <residue_name_1>GLN</residue_name_1>
      <chain_id_2>D</chain_id_2>
      <residue_id_2>266</residue_id_2>
      <residue_name_2>ALA</residue_name_2>
    </contact>
    <contact>
      <interaction_criterion>MaximumDistance</interaction_criterion>
      <chain_id_1>A</chain_id_1>
      <residue_id_1>39</residue_id_1>
      <residue_name_1>GLN</residue_name_1>
      <chain_id_2>D</chain_id_2>
      <residue_id_2>267</residue_id_2>
      <residue_name_2>MET</residue_name_2>
    </contact>
    <contact>
      <interaction_criterion>MaximumDistance</interaction_criterion>
      <chain_id_1>A</chain_id_1>
      <residue_id_1>39</residue_id_1>
      <residue_name_1>GLN</residue_name_1>
      <chain_id_2>D</chain_id_2>
      <residue_id_2>270</residue_id_2>
      <residue_name_2>GLN</residue_name_2>
    </contact>
    <contact>
      <interaction_criterion>MaximumDistance</interaction_criterion>
      <chain_id_1>A</chain_id_1>
      <residue_id_1>40</residue_id_1>
      <residue_name_1>ASP</residue_name_1>
      <chain_id_2>D</chain_id_2>
      <residue_id_2>263</residue_id_2>
      <residue_name_2>GLU</residue_name_2>
    </contact>
    <contact>
      <interaction_criterion>MaximumDistance</interaction_criterion>
      <chain_id_1>A</chain_id_1>
      <residue_id_1>40</residue_id_1>
      <residue_name_1>ASP</residue_name_1>
      <chain_id_2>D</chain_id_2>
      <residue_id_2>266</residue_id_2>
      <residue_name_2>ALA</residue_name_2>
    </contact>
    <contact>
      <interaction_criterion>MaximumDistance</interaction_criterion>
      <chain_id_1>A</chain_id_1>
      <residue_id_1>44</residue_id_1>
      <residue_name_1>THR</residue_name_1>
      <chain_id_2>D</chain_id_2>
      <residue_id_2>265</residue_id_2>
      <residue_name_2>SER</residue_name_2>
    </contact>
    <contact>
      <interaction_criterion>MaximumDistance</interaction_criterion>
      <chain_id_1>A</chain_id_1>
      <residue_id_1>44</residue_id_1>
      <residue_name_1>THR</residue_name_1>
      <chain_id_2>D</chain_id_2>
      <residue_id_2>266</residue_id_2>
      <residue_name_2>ALA</residue_name_2>
    </contact>
    <contact>
      <interaction_criterion>MaximumDistance</interaction_criterion>
      <chain_id_1>A</chain_id_1>
      <residue_id_1>47</residue_id_1>
      <residue_name_1>ARG</residue_name_1>
      <chain_id_2>D</chain_id_2>
      <residue_id_2>262</residue_id_2>
      <residue_name_2>GLU</residue_name_2>
    </contact>
    <contact>
      <interaction_criterion>MaximumDistance</interaction_criterion>
      <chain_id_1>A</chain_id_1>
      <residue_id_1>48</residue_id_1>
      <residue_name_1>LYS</residue_name_1>
      <chain_id_2>D</chain_id_2>
      <residue_id_2>262</residue_id_2>
      <residue_name_2>GLU</residue_name_2>
    </contact>
    <contact>
      <interaction_criterion>MaximumDistance</interaction_criterion>
      <chain_id_1>A</chain_id_1>
      <residue_id_1>48</residue_id_1>
      <residue_name_1>LYS</residue_name_1>
      <chain_id_2>D</chain_id_2>
      <residue_id_2>263</residue_id_2>
      <residue_name_2>GLU</residue_name_2>
    </contact>
    <contact>
      <interaction_criterion>MaximumDistance</interaction_criterion>
      <chain_id_1>A</chain_id_1>
      <residue_id_1>48</residue_id_1>
      <residue_name_1>LYS</residue_name_1>
      <chain_id_2>D</chain_id_2>
      <residue_id_2>264</residue_id_2>
      <residue_name_2>TYR</residue_name_2>
    </contact>
    <contact>
      <interaction_criterion>MaximumDistance</interaction_criterion>
      <chain_id_1>A</chain_id_1>
      <residue_id_1>48</residue_id_1>
      <residue_name_1>LYS</residue_name_1>
      <chain_id_2>D</chain_id_2>
      <residue_id_2>265</residue_id_2>
      <residue_name_2>SER</residue_name_2>
    </contact>
    <contact>
      <interaction_criterion>MaximumDistance</interaction_criterion>
      <chain_id_1>A</chain_id_1>
      <residue_id_1>51</residue_id_1>
      <residue_name_1>ASP</residue_name_1>
      <chain_id_2>D</chain_id_2>
      <residue_id_2>262</residue_id_2>
      <residue_name_2>GLU</residue_name_2>
    </contact>
    <contact>
      <interaction_criterion>MaximumDistance</interaction_criterion>
      <chain_id_1>A</chain_id_1>
      <residue_id_1>56</residue_id_1>
      <residue_name_1>ASP</residue_name_1>
      <chain_id_2>D</chain_id_2>
      <residue_id_2>288</residue_id_2>
      <residue_name_2>LYS</residue_name_2>
    </contact>
    <contact>
      <interaction_criterion>MaximumDistance</interaction_criterion>
      <chain_id_1>B</chain_id_1>
      <residue_id_1>224</residue_id_1>
      <residue_name_1>ILE</residue_name_1>
      <chain_id_2>A</chain_id_2>
      <residue_id_2>27</residue_id_2>
      <residue_name_2>ASN</residue_name_2>
    </contact>
    <contact>
      <interaction_criterion>MaximumDistance</interaction_criterion>
      <chain_id_1>B</chain_id_1>
      <residue_id_1>224</residue_id_1>
      <residue_name_1>ILE</residue_name_1>
      <chain_id_2>A</chain_id_2>
      <residue_id_2>28</residue_id_2>
      <residue_name_2>GLY</residue_name_2>
    </contact>
    <contact>
      <interaction_criterion>MaximumDistance</interaction_criterion>
      <chain_id_1>B</chain_id_1>
      <residue_id_1>224</residue_id_1>
      <residue_name_1>ILE</residue_name_1>
      <chain_id_2>A</chain_id_2>
      <residue_id_2>29</residue_id_2>
      <residue_name_2>ASN</residue_name_2>
    </contact>
    <contact>
      <interaction_criterion>MaximumDistance</interaction_criterion>
      <chain_id_1>B</chain_id_1>
      <residue_id_1>225</residue_id_1>
      <residue_name_1>GLN</residue_name_1>
      <chain_id_2>A</chain_id_2>
      <residue_id_2>27</residue_id_2>
      <residue_name_2>ASN</residue_name_2>
    </contact>
    <contact>
      <interaction_criterion>MaximumDistance</interaction_criterion>
      <chain_id_1>B</chain_id_1>
      <residue_id_1>225</residue_id_1>
      <residue_name_1>GLN</residue_name_1>
      <chain_id_2>A</chain_id_2>
      <residue_id_2>28</residue_id_2>
      <residue_name_2>GLY</residue_name_2>
    </contact>
    <contact>
      <interaction_criterion>MaximumDistance</interaction_criterion>
      <chain_id_1>B</chain_id_1>
      <residue_id_1>225</residue_id_1>
      <residue_name_1>GLN</residue_name_1>
      <chain_id_2>A</chain_id_2>
      <residue_id_2>29</residue_id_2>
      <residue_name_2>ASN</residue_name_2>
    </contact>
    <contact>
      <interaction_criterion>MaximumDistance</interaction_criterion>
      <chain_id_1>B</chain_id_1>
      <residue_id_1>231</residue_id_1>
      <residue_name_1>LYS</residue_name_1>
      <chain_id_2>A</chain_id_2>
      <residue_id_2>51</residue_id_2>
      <residue_name_2>ASP</residue_name_2>
    </contact>
    <contact>
      <interaction_criterion>MaximumDistance</interaction_criterion>
      <chain_id_1>B</chain_id_1>
      <residue_id_1>231</residue_id_1>
      <residue_name_1>LYS</residue_name_1>
      <chain_id_2>A</chain_id_2>
      <residue_id_2>52</residue_id_2>
      <residue_name_2>LYS</residue_name_2>
    </contact>
    <contact>
      <interaction_criterion>MaximumDistance</interaction_criterion>
      <chain_id_1>B</chain_id_1>
      <residue_id_1>231</residue_id_1>
      <residue_name_1>LYS</residue_name_1>
      <chain_id_2>A</chain_id_2>
      <residue_id_2>54</residue_id_2>
      <residue_name_2>ASN</residue_name_2>
    </contact>
    <contact>
      <interaction_criterion>MaximumDistance</interaction_criterion>
      <chain_id_1>B</chain_id_1>
      <residue_id_1>231</residue_id_1>
      <residue_name_1>LYS</residue_name_1>
      <chain_id_2>A</chain_id_2>
      <residue_id_2>56</residue_id_2>
      <residue_name_2>ASP</residue_name_2>
    </contact>
    <contact>
      <interaction_criterion>MaximumDistance</interaction_criterion>
      <chain_id_1>B</chain_id_1>
      <residue_id_1>233</residue_id_1>
      <residue_name_1>ASP</residue_name_1>
      <chain_id_2>A</chain_id_2>
      <residue_id_2>52</residue_id_2>
      <residue_name_2>LYS</residue_name_2>
    </contact>
    <contact>
      <interaction_criterion>MaximumDistance</interaction_criterion>
      <chain_id_1>B</chain_id_1>
      <residue_id_1>234</residue_id_1>
      <residue_name_1>PRO</residue_name_1>
      <chain_id_2>A</chain_id_2>
      <residue_id_2>52</residue_id_2>
      <residue_name_2>LYS</residue_name_2>
    </contact>
    <contact>
      <interaction_criterion>MaximumDistance</interaction_criterion>
      <chain_id_1>B</chain_id_1>
      <residue_id_1>235</residue_id_1>
      <residue_name_1>THR</residue_name_1>
      <chain_id_2>A</chain_id_2>
      <residue_id_2>52</residue_id_2>
      <residue_name_2>LYS</residue_name_2>
    </contact>
    <contact>
      <interaction_criterion>MaximumDistance</interaction_criterion>
      <chain_id_1>B</chain_id_1>
      <residue_id_1>236</residue_id_1>
      <residue_name_1>ILE</residue_name_1>
      <chain_id_2>A</chain_id_2>
      <residue_id_2>18</residue_id_2>
      <residue_name_2>ILE</residue_name_2>
    </contact>
    <contact>
      <interaction_criterion>MaximumDistance</interaction_criterion>
      <chain_id_1>B</chain_id_1>
      <residue_id_1>236</residue_id_1>
      <residue_name_1>ILE</residue_name_1>
      <chain_id_2>A</chain_id_2>
      <residue_id_2>33</residue_id_2>
      <residue_name_2>SER</residue_name_2>
    </contact>
    <contact>
      <interaction_criterion>MaximumDistance</interaction_criterion>
      <chain_id_1>B</chain_id_1>
      <residue_id_1>236</residue_id_1>
      <residue_name_1>ILE</residue_name_1>
      <chain_id_2>A</chain_id_2>
      <residue_id_2>34</residue_id_2>
      <residue_name_2>ILE</residue_name_2>
    </contact>
    <contact>
      <interaction_criterion>MaximumDistance</interaction_criterion>
      <chain_id_1>B</chain_id_1>
      <residue_id_1>236</residue_id_1>
      <residue_name_1>ILE</residue_name_1>
      <chain_id_2>A</chain_id_2>
      <residue_id_2>35</residue_id_2>
      <residue_name_2>LEU</residue_name_2>
    </contact>
    <contact>
      <interaction_criterion>MaximumDistance</interaction_criterion>
      <chain_id_1>B</chain_id_1>
      <residue_id_1>237</residue_id_1>
      <residue_name_1>GLU</residue_name_1>
      <chain_id_2>A</chain_id_2>
      <residue_id_2>20</residue_id_2>
      <residue_name_2>ARG</residue_name_2>
    </contact>
    <contact>
      <interaction_criterion>MaximumDistance</interaction_criterion>
      <chain_id_1>B</chain_id_1>
      <residue_id_1>237</residue_id_1>
      <residue_name_1>GLU</residue_name_1>
      <chain_id_2>A</chain_id_2>
      <residue_id_2>31</residue_id_2>
      <residue_name_2>TYR</residue_name_2>
    </contact>
    <contact>
      <interaction_criterion>MaximumDistance</interaction_criterion>
      <chain_id_1>B</chain_id_1>
      <residue_id_1>237</residue_id_1>
      <residue_name_1>GLU</residue_name_1>
      <chain_id_2>A</chain_id_2>
      <residue_id_2>32</residue_id_2>
      <residue_name_2>LYS</residue_name_2>
    </contact>
    <contact>
      <interaction_criterion>MaximumDistance</interaction_criterion>
      <chain_id_1>B</chain_id_1>
      <residue_id_1>237</residue_id_1>
      <residue_name_1>GLU</residue_name_1>
      <chain_id_2>A</chain_id_2>
      <residue_id_2>33</residue_id_2>
      <residue_name_2>SER</residue_name_2>
    </contact>
    <contact>
      <interaction_criterion>MaximumDistance</interaction_criterion>
      <chain_id_1>B</chain_id_1>
      <residue_id_1>238</residue_id_1>
      <residue_name_1>ASP</residue_name_1>
      <chain_id_2>A</chain_id_2>
      <residue_id_2>29</residue_id_2>
      <residue_name_2>ASN</residue_name_2>
    </contact>
    <contact>
      <interaction_criterion>MaximumDistance</interaction_criterion>
      <chain_id_1>B</chain_id_1>
      <residue_id_1>238</residue_id_1>
      <residue_name_1>ASP</residue_name_1>
      <chain_id_2>A</chain_id_2>
      <residue_id_2>31</residue_id_2>
      <residue_name_2>TYR</residue_name_2>
    </contact>
    <contact>
      <interaction_criterion>MaximumDistance</interaction_criterion>
      <chain_id_1>B</chain_id_1>
      <residue_id_1>238</residue_id_1>
      <residue_name_1>ASP</residue_name_1>
      <chain_id_2>A</chain_id_2>
      <residue_id_2>32</residue_id_2>
      <residue_name_2>LYS</residue_name_2>
    </contact>
    <contact>
      <interaction_criterion>MaximumDistance</interaction_criterion>
      <chain_id_1>B</chain_id_1>
      <residue_id_1>238</residue_id_1>
      <residue_name_1>ASP</residue_name_1>
      <chain_id_2>A</chain_id_2>
      <residue_id_2>33</residue_id_2>
      <residue_name_2>SER</residue_name_2>
    </contact>
    <contact>
      <interaction_criterion>MaximumDistance</interaction_criterion>
      <chain_id_1>B</chain_id_1>
      <residue_id_1>238</residue_id_1>
      <residue_name_1>ASP</residue_name_1>
      <chain_id_2>A</chain_id_2>
      <residue_id_2>52</residue_id_2>
      <residue_name_2>LYS</residue_name_2>
    </contact>
    <contact>
      <interaction_criterion>MaximumDistance</interaction_criterion>
      <chain_id_1>B</chain_id_1>
      <residue_id_1>239</residue_id_1>
      <residue_name_1>SER</residue_name_1>
      <chain_id_2>A</chain_id_2>
      <residue_id_2>28</residue_id_2>
      <residue_name_2>GLY</residue_name_2>
    </contact>
    <contact>
      <interaction_criterion>MaximumDistance</interaction_criterion>
      <chain_id_1>B</chain_id_1>
      <residue_id_1>239</residue_id_1>
      <residue_name_1>SER</residue_name_1>
      <chain_id_2>A</chain_id_2>
      <residue_id_2>29</residue_id_2>
      <residue_name_2>ASN</residue_name_2>
    </contact>
    <contact>
      <interaction_criterion>MaximumDistance</interaction_criterion>
      <chain_id_1>B</chain_id_1>
      <residue_id_1>239</residue_id_1>
      <residue_name_1>SER</residue_name_1>
      <chain_id_2>A</chain_id_2>
      <residue_id_2>30</residue_id_2>
      <residue_name_2>MET</residue_name_2>
    </contact>
    <contact>
      <interaction_criterion>MaximumDistance</interaction_criterion>
      <chain_id_1>B</chain_id_1>
      <residue_id_1>239</residue_id_1>
      <residue_name_1>SER</residue_name_1>
      <chain_id_2>A</chain_id_2>
      <residue_id_2>31</residue_id_2>
      <residue_name_2>TYR</residue_name_2>
    </contact>
    <contact>
      <interaction_criterion>MaximumDistance</interaction_criterion>
      <chain_id_1>B</chain_id_1>
      <residue_id_1>240</residue_id_1>
      <residue_name_1>TYR</residue_name_1>
      <chain_id_2>A</chain_id_2>
      <residue_id_2>28</residue_id_2>
      <residue_name_2>GLY</residue_name_2>
    </contact>
    <contact>
      <interaction_criterion>MaximumDistance</interaction_criterion>
      <chain_id_1>B</chain_id_1>
      <residue_id_1>240</residue_id_1>
      <residue_name_1>TYR</residue_name_1>
      <chain_id_2>A</chain_id_2>
      <residue_id_2>29</residue_id_2>
      <residue_name_2>ASN</residue_name_2>
    </contact>
    <contact>
      <interaction_criterion>MaximumDistance</interaction_criterion>
      <chain_id_1>B</chain_id_1>
      <residue_id_1>240</residue_id_1>
      <residue_name_1>TYR</residue_name_1>
      <chain_id_2>A</chain_id_2>
      <residue_id_2>30</residue_id_2>
      <residue_name_2>MET</residue_name_2>
    </contact>
    <contact>
      <interaction_criterion>MaximumDistance</interaction_criterion>
      <chain_id_1>B</chain_id_1>
      <residue_id_1>240</residue_id_1>
      <residue_name_1>TYR</residue_name_1>
      <chain_id_2>A</chain_id_2>
      <residue_id_2>32</residue_id_2>
      <residue_name_2>LYS</residue_name_2>
    </contact>
    <contact>
      <interaction_criterion>MaximumDistance</interaction_criterion>
      <chain_id_1>B</chain_id_1>
      <residue_id_1>241</residue_id_1>
      <residue_name_1>ARG</residue_name_1>
      <chain_id_2>A</chain_id_2>
      <residue_id_2>28</residue_id_2>
      <residue_name_2>GLY</residue_name_2>
    </contact>
    <contact>
      <interaction_criterion>MaximumDistance</interaction_criterion>
      <chain_id_1>B</chain_id_1>
      <residue_id_1>241</residue_id_1>
      <residue_name_1>ARG</residue_name_1>
      <chain_id_2>A</chain_id_2>
      <residue_id_2>30</residue_id_2>
      <residue_name_2>MET</residue_name_2>
    </contact>
    <contact>
      <interaction_criterion>MaximumDistance</interaction_criterion>
      <chain_id_1>B</chain_id_1>
      <residue_id_1>256</residue_id_1>
      <residue_name_1>LEU</residue_name_1>
      <chain_id_2>A</chain_id_2>
      <residue_id_2>31</residue_id_2>
      <residue_name_2>TYR</residue_name_2>
    </contact>
    <contact>
      <interaction_criterion>MaximumDistance</interaction_criterion>
      <chain_id_1>B</chain_id_1>
      <residue_id_1>264</residue_id_1>
      <residue_name_1>TYR</residue_name_1>
      <chain_id_2>A</chain_id_2>
      <residue_id_2>18</residue_id_2>
      <residue_name_2>ILE</residue_name_2>
    </contact>
    <contact>
      <interaction_criterion>MaximumDistance</interaction_criterion>
      <chain_id_1>B</chain_id_1>
      <residue_id_1>264</residue_id_1>
      <residue_name_1>TYR</residue_name_1>
      <chain_id_2>A</chain_id_2>
      <residue_id_2>35</residue_id_2>
      <residue_name_2>LEU</residue_name_2>
    </contact>
    <contact>
      <interaction_criterion>MaximumDistance</interaction_criterion>
      <chain_id_1>B</chain_id_1>
      <residue_id_1>267</residue_id_1>
      <residue_name_1>MET</residue_name_1>
      <chain_id_2>A</chain_id_2>
      <residue_id_2>18</residue_id_2>
      <residue_name_2>ILE</residue_name_2>
    </contact>
    <contact>
      <interaction_criterion>MaximumDistance</interaction_criterion>
      <chain_id_1>B</chain_id_1>
      <residue_id_1>262</residue_id_1>
      <residue_name_1>GLU</residue_name_1>
      <chain_id_2>C</chain_id_2>
      <residue_id_2>47</residue_id_2>
      <residue_name_2>ARG</residue_name_2>
    </contact>
    <contact>
      <interaction_criterion>MaximumDistance</interaction_criterion>
      <chain_id_1>B</chain_id_1>
      <residue_id_1>262</residue_id_1>
      <residue_name_1>GLU</residue_name_1>
      <chain_id_2>C</chain_id_2>
      <residue_id_2>48</residue_id_2>
      <residue_name_2>LYS</residue_name_2>
    </contact>
    <contact>
      <interaction_criterion>MaximumDistance</interaction_criterion>
      <chain_id_1>B</chain_id_1>
      <residue_id_1>262</residue_id_1>
      <residue_name_1>GLU</residue_name_1>
      <chain_id_2>C</chain_id_2>
      <residue_id_2>51</residue_id_2>
      <residue_name_2>ASP</residue_name_2>
    </contact>
    <contact>
      <interaction_criterion>MaximumDistance</interaction_criterion>
      <chain_id_1>B</chain_id_1>
      <residue_id_1>263</residue_id_1>
      <residue_name_1>GLU</residue_name_1>
      <chain_id_2>C</chain_id_2>
      <residue_id_2>34</residue_id_2>
      <residue_name_2>ILE</residue_name_2>
    </contact>
    <contact>
      <interaction_criterion>MaximumDistance</interaction_criterion>
      <chain_id_1>B</chain_id_1>
      <residue_id_1>263</residue_id_1>
      <residue_name_1>GLU</residue_name_1>
      <chain_id_2>C</chain_id_2>
      <residue_id_2>35</residue_id_2>
      <residue_name_2>LEU</residue_name_2>
    </contact>
    <contact>
      <interaction_criterion>MaximumDistance</interaction_criterion>
      <chain_id_1>B</chain_id_1>
      <residue_id_1>263</residue_id_1>
      <residue_name_1>GLU</residue_name_1>
      <chain_id_2>C</chain_id_2>
      <residue_id_2>37</residue_id_2>
      <residue_name_2>THR</residue_name_2>
    </contact>
    <contact>
      <interaction_criterion>MaximumDistance</interaction_criterion>
      <chain_id_1>B</chain_id_1>
      <residue_id_1>263</residue_id_1>
      <residue_name_1>GLU</residue_name_1>
      <chain_id_2>C</chain_id_2>
      <residue_id_2>48</residue_id_2>
      <residue_name_2>LYS</residue_name_2>
    </contact>
    <contact>
      <interaction_criterion>MaximumDistance</interaction_criterion>
      <chain_id_1>B</chain_id_1>
      <residue_id_1>263</residue_id_1>
      <residue_name_1>GLU</residue_name_1>
      <chain_id_2>C</chain_id_2>
      <residue_id_2>52</residue_id_2>
      <residue_name_2>LYS</residue_name_2>
    </contact>
    <contact>
      <interaction_criterion>MaximumDistance</interaction_criterion>
      <chain_id_1>B</chain_id_1>
      <residue_id_1>264</residue_id_1>
      <residue_name_1>TYR</residue_name_1>
      <chain_id_2>C</chain_id_2>
      <residue_id_2>35</residue_id_2>
      <residue_name_2>LEU</residue_name_2>
    </contact>
    <contact>
      <interaction_criterion>MaximumDistance</interaction_criterion>
      <chain_id_1>B</chain_id_1>
      <residue_id_1>264</residue_id_1>
      <residue_name_1>TYR</residue_name_1>
      <chain_id_2>C</chain_id_2>
      <residue_id_2>48</residue_id_2>
      <residue_name_2>LYS</residue_name_2>
    </contact>
    <contact>
      <interaction_criterion>MaximumDistance</interaction_criterion>
      <chain_id_1>B</chain_id_1>
      <residue_id_1>265</residue_id_1>
      <residue_name_1>SER</residue_name_1>
      <chain_id_2>C</chain_id_2>
      <residue_id_2>44</residue_id_2>
      <residue_name_2>THR</residue_name_2>
    </contact>
    <contact>
      <interaction_criterion>MaximumDistance</interaction_criterion>
      <chain_id_1>B</chain_id_1>
      <residue_id_1>265</residue_id_1>
      <residue_name_1>SER</residue_name_1>
      <chain_id_2>C</chain_id_2>
      <residue_id_2>48</residue_id_2>
      <residue_name_2>LYS</residue_name_2>
    </contact>
    <contact>
      <interaction_criterion>MaximumDistance</interaction_criterion>
      <chain_id_1>B</chain_id_1>
      <residue_id_1>266</residue_id_1>
      <residue_name_1>ALA</residue_name_1>
      <chain_id_2>C</chain_id_2>
      <residue_id_2>37</residue_id_2>
      <residue_name_2>THR</residue_name_2>
    </contact>
    <contact>
      <interaction_criterion>MaximumDistance</interaction_criterion>
      <chain_id_1>B</chain_id_1>
      <residue_id_1>266</residue_id_1>
      <residue_name_1>ALA</residue_name_1>
      <chain_id_2>C</chain_id_2>
      <residue_id_2>39</residue_id_2>
      <residue_name_2>GLN</residue_name_2>
    </contact>
    <contact>
      <interaction_criterion>MaximumDistance</interaction_criterion>
      <chain_id_1>B</chain_id_1>
      <residue_id_1>266</residue_id_1>
      <residue_name_1>ALA</residue_name_1>
      <chain_id_2>C</chain_id_2>
      <residue_id_2>40</residue_id_2>
      <residue_name_2>ASP</residue_name_2>
    </contact>
    <contact>
      <interaction_criterion>MaximumDistance</interaction_criterion>
      <chain_id_1>B</chain_id_1>
      <residue_id_1>266</residue_id_1>
      <residue_name_1>ALA</residue_name_1>
      <chain_id_2>C</chain_id_2>
      <residue_id_2>44</residue_id_2>
      <residue_name_2>THR</residue_name_2>
    </contact>
    <contact>
      <interaction_criterion>MaximumDistance</interaction_criterion>
      <chain_id_1>B</chain_id_1>
      <residue_id_1>270</residue_id_1>
      <residue_name_1>GLN</residue_name_1>
      <chain_id_2>C</chain_id_2>
      <residue_id_2>39</residue_id_2>
      <residue_name_2>GLN</residue_name_2>
    </contact>
    <contact>
      <interaction_criterion>MaximumDistance</interaction_criterion>
      <chain_id_1>B</chain_id_1>
      <residue_id_1>288</residue_id_1>
      <residue_name_1>LYS</residue_name_1>
      <chain_id_2>C</chain_id_2>
      <residue_id_2>56</residue_id_2>
      <residue_name_2>ASP</residue_name_2>
    </contact>
    <contact>
      <interaction_criterion>MaximumDistance</interaction_criterion>
      <chain_id_1>B</chain_id_1>
      <residue_id_1>212</residue_id_1>
      <residue_name_1>GLY</residue_name_1>
      <chain_id_2>D</chain_id_2>
      <residue_id_2>232</residue_id_2>
      <residue_name_2>TYR</residue_name_2>
    </contact>
    <contact>
      <interaction_criterion>MaximumDistance</interaction_criterion>
      <chain_id_1>B</chain_id_1>
      <residue_id_1>213</residue_id_1>
      <residue_name_1>GLY</residue_name_1>
      <chain_id_2>D</chain_id_2>
      <residue_id_2>232</residue_id_2>
      <residue_name_2>TYR</residue_name_2>
    </contact>
    <contact>
      <interaction_criterion>MaximumDistance</interaction_criterion>
      <chain_id_1>B</chain_id_1>
      <residue_id_1>232</residue_id_1>
      <residue_name_1>TYR</residue_name_1>
      <chain_id_2>D</chain_id_2>
      <residue_id_2>212</residue_id_2>
      <residue_name_2>GLY</residue_name_2>
    </contact>
    <contact>
      <interaction_criterion>MaximumDistance</interaction_criterion>
      <chain_id_1>B</chain_id_1>
      <residue_id_1>232</residue_id_1>
      <residue_name_1>TYR</residue_name_1>
      <chain_id_2>D</chain_id_2>
      <residue_id_2>213</residue_id_2>
      <residue_name_2>GLY</residue_name_2>
    </contact>
    <contact>
      <interaction_criterion>MaximumDistance</interaction_criterion>
      <chain_id_1>B</chain_id_1>
      <residue_id_1>232</residue_id_1>
      <residue_name_1>TYR</residue_name_1>
      <chain_id_2>D</chain_id_2>
      <residue_id_2>232</residue_id_2>
      <residue_name_2>TYR</residue_name_2>
    </contact>
    <contact>
      <interaction_criterion>MaximumDistance</interaction_criterion>
      <chain_id_1>B</chain_id_1>
      <residue_id_1>232</residue_id_1>
      <residue_name_1>TYR</residue_name_1>
      <chain_id_2>D</chain_id_2>
      <residue_id_2>233</residue_id_2>
      <residue_name_2>ASP</residue_name_2>
    </contact>
    <contact>
      <interaction_criterion>MaximumDistance</interaction_criterion>
      <chain_id_1>B</chain_id_1>
      <residue_id_1>232</residue_id_1>
      <residue_name_1>TYR</residue_name_1>
      <chain_id_2>D</chain_id_2>
      <residue_id_2>234</residue_id_2>
      <residue_name_2>PRO</residue_name_2>
    </contact>
    <contact>
      <interaction_criterion>MaximumDistance</interaction_criterion>
      <chain_id_1>B</chain_id_1>
      <residue_id_1>232</residue_id_1>
      <residue_name_1>TYR</residue_name_1>
      <chain_id_2>D</chain_id_2>
      <residue_id_2>261</residue_id_2>
      <residue_name_2>GLN</residue_name_2>
    </contact>
    <contact>
      <interaction_criterion>MaximumDistance</interaction_criterion>
      <chain_id_1>B</chain_id_1>
      <residue_id_1>233</residue_id_1>
      <residue_name_1>ASP</residue_name_1>
      <chain_id_2>D</chain_id_2>
      <residue_id_2>232</residue_id_2>
      <residue_name_2>TYR</residue_name_2>
    </contact>
    <contact>
      <interaction_criterion>MaximumDistance</interaction_criterion>
      <chain_id_1>B</chain_id_1>
      <residue_id_1>234</residue_id_1>
      <residue_name_1>PRO</residue_name_1>
      <chain_id_2>D</chain_id_2>
      <residue_id_2>232</residue_id_2>
      <residue_name_2>TYR</residue_name_2>
    </contact>
    <contact>
      <interaction_criterion>MaximumDistance</interaction_criterion>
      <chain_id_1>B</chain_id_1>
      <residue_id_1>234</residue_id_1>
      <residue_name_1>PRO</residue_name_1>
      <chain_id_2>D</chain_id_2>
      <residue_id_2>234</residue_id_2>
      <residue_name_2>PRO</residue_name_2>
    </contact>
    <contact>
      <interaction_criterion>MaximumDistance</interaction_criterion>
      <chain_id_1>B</chain_id_1>
      <residue_id_1>234</residue_id_1>
      <residue_name_1>PRO</residue_name_1>
      <chain_id_2>D</chain_id_2>
      <residue_id_2>261</residue_id_2>
      <residue_name_2>GLN</residue_name_2>
    </contact>
    <contact>
      <interaction_criterion>MaximumDistance</interaction_criterion>
      <chain_id_1>B</chain_id_1>
      <residue_id_1>236</residue_id_1>
      <residue_name_1>ILE</residue_name_1>
      <chain_id_2>D</chain_id_2>
      <residue_id_2>263</residue_id_2>
      <residue_name_2>GLU</residue_name_2>
    </contact>
    <contact>
      <interaction_criterion>MaximumDistance</interaction_criterion>
      <chain_id_1>B</chain_id_1>
      <residue_id_1>261</residue_id_1>
      <residue_name_1>GLN</residue_name_1>
      <chain_id_2>D</chain_id_2>
      <residue_id_2>232</residue_id_2>
      <residue_name_2>TYR</residue_name_2>
    </contact>
    <contact>
      <interaction_criterion>MaximumDistance</interaction_criterion>
      <chain_id_1>B</chain_id_1>
      <residue_id_1>261</residue_id_1>
      <residue_name_1>GLN</residue_name_1>
      <chain_id_2>D</chain_id_2>
      <residue_id_2>234</residue_id_2>
      <residue_name_2>PRO</residue_name_2>
    </contact>
    <contact>
      <interaction_criterion>MaximumDistance</interaction_criterion>
      <chain_id_1>B</chain_id_1>
      <residue_id_1>261</residue_id_1>
      <residue_name_1>GLN</residue_name_1>
      <chain_id_2>D</chain_id_2>
      <residue_id_2>261</residue_id_2>
      <residue_name_2>GLN</residue_name_2>
    </contact>
    <contact>
      <interaction_criterion>MaximumDistance</interaction_criterion>
      <chain_id_1>B</chain_id_1>
      <residue_id_1>263</residue_id_1>
      <residue_name_1>GLU</residue_name_1>
      <chain_id_2>D</chain_id_2>
      <residue_id_2>236</residue_id_2>
      <residue_name_2>ILE</residue_name_2>
    </contact>
    <contact>
      <interaction_criterion>MaximumDistance</interaction_criterion>
      <chain_id_1>B</chain_id_1>
      <residue_id_1>264</residue_id_1>
      <residue_name_1>TYR</residue_name_1>
      <chain_id_2>D</chain_id_2>
      <residue_id_2>263</residue_id_2>
      <residue_name_2>GLU</residue_name_2>
    </contact>
    <contact>
      <interaction_criterion>MaximumDistance</interaction_criterion>
      <chain_id_1>B</chain_id_1>
      <residue_id_1>264</residue_id_1>
      <residue_name_1>TYR</residue_name_1>
      <chain_id_2>D</chain_id_2>
      <residue_id_2>264</residue_id_2>
      <residue_name_2>TYR</residue_name_2>
    </contact>
    <contact>
      <interaction_criterion>MaximumDistance</interaction_criterion>
      <chain_id_1>C</chain_id_1>
      <residue_id_1>14</residue_id_1>
      <residue_name_1>GLY</residue_name_1>
      <chain_id_2>A</chain_id_2>
      <residue_id_2>16</residue_id_2>
      <residue_name_2>CYS</residue_name_2>
    </contact>
    <contact>
      <interaction_criterion>MaximumDistance</interaction_criterion>
      <chain_id_1>C</chain_id_1>
      <residue_id_1>14</residue_id_1>
      <residue_name_1>GLY</residue_name_1>
      <chain_id_2>A</chain_id_2>
      <residue_id_2>17</residue_id_2>
      <residue_name_2>CYS</residue_name_2>
    </contact>
    <contact>
      <interaction_criterion>MaximumDistance</interaction_criterion>
      <chain_id_1>C</chain_id_1>
      <residue_id_1>14</residue_id_1>
      <residue_name_1>GLY</residue_name_1>
      <chain_id_2>A</chain_id_2>
      <residue_id_2>18</residue_id_2>
      <residue_name_2>ILE</residue_name_2>
    </contact>
    <contact>
      <interaction_criterion>MaximumDistance</interaction_criterion>
      <chain_id_1>C</chain_id_1>
      <residue_id_1>14</residue_id_1>
      <residue_name_1>GLY</residue_name_1>
      <chain_id_2>A</chain_id_2>
      <residue_id_2>93</residue_id_2>
      <residue_name_2>TYR</residue_name_2>
    </contact>
    <contact>
      <interaction_criterion>MaximumDistance</interaction_criterion>
      <chain_id_1>C</chain_id_1>
      <residue_id_1>15</residue_id_1>
      <residue_name_1>ASP</residue_name_1>
      <chain_id_2>A</chain_id_2>
      <residue_id_2>16</residue_id_2>
      <residue_name_2>CYS</residue_name_2>
    </contact>
    <contact>
      <interaction_criterion>MaximumDistance</interaction_criterion>
      <chain_id_1>C</chain_id_1>
      <residue_id_1>15</residue_id_1>
      <residue_name_1>ASP</residue_name_1>
      <chain_id_2>A</chain_id_2>
      <residue_id_2>17</residue_id_2>
      <residue_name_2>CYS</residue_name_2>
    </contact>
    <contact>
      <interaction_criterion>MaximumDistance</interaction_criterion>
      <chain_id_1>C</chain_id_1>
      <residue_id_1>15</residue_id_1>
      <residue_name_1>ASP</residue_name_1>
      <chain_id_2>A</chain_id_2>
      <residue_id_2>93</residue_id_2>
      <residue_name_2>TYR</residue_name_2>
    </contact>
    <contact>
      <interaction_criterion>MaximumDistance</interaction_criterion>
      <chain_id_1>C</chain_id_1>
      <residue_id_1>16</residue_id_1>
      <residue_name_1>CYS</residue_name_1>
      <chain_id_2>A</chain_id_2>
      <residue_id_2>14</residue_id_2>
      <residue_name_2>GLY</residue_name_2>
    </contact>
    <contact>
      <interaction_criterion>MaximumDistance</interaction_criterion>
      <chain_id_1>C</chain_id_1>
      <residue_id_1>16</residue_id_1>
      <residue_name_1>CYS</residue_name_1>
      <chain_id_2>A</chain_id_2>
      <residue_id_2>15</residue_id_2>
      <residue_name_2>ASP</residue_name_2>
    </contact>
    <contact>
      <interaction_criterion>MaximumDistance</interaction_criterion>
      <chain_id_1>C</chain_id_1>
      <residue_id_1>16</residue_id_1>
      <residue_name_1>CYS</residue_name_1>
      <chain_id_2>A</chain_id_2>
      <residue_id_2>16</residue_id_2>
      <residue_name_2>CYS</residue_name_2>
    </contact>
    <contact>
      <interaction_criterion>MaximumDistance</interaction_criterion>
      <chain_id_1>C</chain_id_1>
      <residue_id_1>16</residue_id_1>
      <residue_name_1>CYS</residue_name_1>
      <chain_id_2>A</chain_id_2>
      <residue_id_2>17</residue_id_2>
      <residue_name_2>CYS</residue_name_2>
    </contact>
    <contact>
      <interaction_criterion>MaximumDistance</interaction_criterion>
      <chain_id_1>C</chain_id_1>
      <residue_id_1>16</residue_id_1>
      <residue_name_1>CYS</residue_name_1>
      <chain_id_2>A</chain_id_2>
      <residue_id_2>18</residue_id_2>
      <residue_name_2>ILE</residue_name_2>
    </contact>
    <contact>
      <interaction_criterion>MaximumDistance</interaction_criterion>
      <chain_id_1>C</chain_id_1>
      <residue_id_1>17</residue_id_1>
      <residue_name_1>CYS</residue_name_1>
      <chain_id_2>A</chain_id_2>
      <residue_id_2>14</residue_id_2>
      <residue_name_2>GLY</residue_name_2>
    </contact>
    <contact>
      <interaction_criterion>MaximumDistance</interaction_criterion>
      <chain_id_1>C</chain_id_1>
      <residue_id_1>17</residue_id_1>
      <residue_name_1>CYS</residue_name_1>
      <chain_id_2>A</chain_id_2>
      <residue_id_2>15</residue_id_2>
      <residue_name_2>ASP</residue_name_2>
    </contact>
    <contact>
      <interaction_criterion>MaximumDistance</interaction_criterion>
      <chain_id_1>C</chain_id_1>
      <residue_id_1>17</residue_id_1>
      <residue_name_1>CYS</residue_name_1>
      <chain_id_2>A</chain_id_2>
      <residue_id_2>16</residue_id_2>
      <residue_name_2>CYS</residue_name_2>
    </contact>
    <contact>
      <interaction_criterion>MaximumDistance</interaction_criterion>
      <chain_id_1>C</chain_id_1>
      <residue_id_1>18</residue_id_1>
      <residue_name_1>ILE</residue_name_1>
      <chain_id_2>A</chain_id_2>
      <residue_id_2>14</residue_id_2>
      <residue_name_2>GLY</residue_name_2>
    </contact>
    <contact>
      <interaction_criterion>MaximumDistance</interaction_criterion>
      <chain_id_1>C</chain_id_1>
      <residue_id_1>18</residue_id_1>
      <residue_name_1>ILE</residue_name_1>
      <chain_id_2>A</chain_id_2>
      <residue_id_2>15</residue_id_2>
      <residue_name_2>ASP</residue_name_2>
    </contact>
    <contact>
      <interaction_criterion>MaximumDistance</interaction_criterion>
      <chain_id_1>C</chain_id_1>
      <residue_id_1>18</residue_id_1>
      <residue_name_1>ILE</residue_name_1>
      <chain_id_2>A</chain_id_2>
      <residue_id_2>16</residue_id_2>
      <residue_name_2>CYS</residue_name_2>
    </contact>
    <contact>
      <interaction_criterion>MaximumDistance</interaction_criterion>
      <chain_id_1>C</chain_id_1>
      <residue_id_1>35</residue_id_1>
      <residue_name_1>LEU</residue_name_1>
      <chain_id_2>A</chain_id_2>
      <residue_id_2>16</residue_id_2>
      <residue_name_2>CYS</residue_name_2>
    </contact>
    <contact>
      <interaction_criterion>MaximumDistance</interaction_criterion>
      <chain_id_1>C</chain_id_1>
      <residue_id_1>35</residue_id_1>
      <residue_name_1>LEU</residue_name_1>
      <chain_id_2>A</chain_id_2>
      <residue_id_2>35</residue_id_2>
      <residue_name_2>LEU</residue_name_2>
    </contact>
    <contact>
      <interaction_criterion>MaximumDistance</interaction_criterion>
      <chain_id_1>C</chain_id_1>
      <residue_id_1>93</residue_id_1>
      <residue_name_1>TYR</residue_name_1>
      <chain_id_2>A</chain_id_2>
      <residue_id_2>14</residue_id_2>
      <residue_name_2>GLY</residue_name_2>
    </contact>
    <contact>
      <interaction_criterion>MaximumDistance</interaction_criterion>
      <chain_id_1>C</chain_id_1>
      <residue_id_1>93</residue_id_1>
      <residue_name_1>TYR</residue_name_1>
      <chain_id_2>A</chain_id_2>
      <residue_id_2>15</residue_id_2>
      <residue_name_2>ASP</residue_name_2>
    </contact>
    <contact>
      <interaction_criterion>MaximumDistance</interaction_criterion>
      <chain_id_1>C</chain_id_1>
      <residue_id_1>34</residue_id_1>
      <residue_name_1>ILE</residue_name_1>
      <chain_id_2>B</chain_id_2>
      <residue_id_2>263</residue_id_2>
      <residue_name_2>GLU</residue_name_2>
    </contact>
    <contact>
      <interaction_criterion>MaximumDistance</interaction_criterion>
      <chain_id_1>C</chain_id_1>
      <residue_id_1>35</residue_id_1>
      <residue_name_1>LEU</residue_name_1>
      <chain_id_2>B</chain_id_2>
      <residue_id_2>263</residue_id_2>
      <residue_name_2>GLU</residue_name_2>
    </contact>
    <contact>
      <interaction_criterion>MaximumDistance</interaction_criterion>
      <chain_id_1>C</chain_id_1>
      <residue_id_1>35</residue_id_1>
      <residue_name_1>LEU</residue_name_1>
      <chain_id_2>B</chain_id_2>
      <residue_id_2>264</residue_id_2>
      <residue_name_2>TYR</residue_name_2>
    </contact>
    <contact>
      <interaction_criterion>MaximumDistance</interaction_criterion>
      <chain_id_1>C</chain_id_1>
      <residue_id_1>37</residue_id_1>
      <residue_name_1>THR</residue_name_1>
      <chain_id_2>B</chain_id_2>
      <residue_id_2>263</residue_id_2>
      <residue_name_2>GLU</residue_name_2>
    </contact>
    <contact>
      <interaction_criterion>MaximumDistance</interaction_criterion>
      <chain_id_1>C</chain_id_1>
      <residue_id_1>37</residue_id_1>
      <residue_name_1>THR</residue_name_1>
      <chain_id_2>B</chain_id_2>
      <residue_id_2>266</residue_id_2>
      <residue_name_2>ALA</residue_name_2>
    </contact>
    <contact>
      <interaction_criterion>MaximumDistance</interaction_criterion>
      <chain_id_1>C</chain_id_1>
      <residue_id_1>39</residue_id_1>
      <residue_name_1>GLN</residue_name_1>
      <chain_id_2>B</chain_id_2>
      <residue_id_2>266</residue_id_2>
      <residue_name_2>ALA</residue_name_2>
    </contact>
    <contact>
      <interaction_criterion>MaximumDistance</interaction_criterion>
      <chain_id_1>C</chain_id_1>
      <residue_id_1>39</residue_id_1>
      <residue_name_1>GLN</residue_name_1>
      <chain_id_2>B</chain_id_2>
      <residue_id_2>270</residue_id_2>
      <residue_name_2>GLN</residue_name_2>
    </contact>
    <contact>
      <interaction_criterion>MaximumDistance</interaction_criterion>
      <chain_id_1>C</chain_id_1>
      <residue_id_1>40</residue_id_1>
      <residue_name_1>ASP</residue_name_1>
      <chain_id_2>B</chain_id_2>
      <residue_id_2>266</residue_id_2>
      <residue_name_2>ALA</residue_name_2>
    </contact>
    <contact>
      <interaction_criterion>MaximumDistance</interaction_criterion>
      <chain_id_1>C</chain_id_1>
      <residue_id_1>44</residue_id_1>
      <residue_name_1>THR</residue_name_1>
      <chain_id_2>B</chain_id_2>
      <residue_id_2>265</residue_id_2>
      <residue_name_2>SER</residue_name_2>
    </contact>
    <contact>
      <interaction_criterion>MaximumDistance</interaction_criterion>
      <chain_id_1>C</chain_id_1>
      <residue_id_1>44</residue_id_1>
      <residue_name_1>THR</residue_name_1>
      <chain_id_2>B</chain_id_2>
      <residue_id_2>266</residue_id_2>
      <residue_name_2>ALA</residue_name_2>
    </contact>
    <contact>
      <interaction_criterion>MaximumDistance</interaction_criterion>
      <chain_id_1>C</chain_id_1>
      <residue_id_1>47</residue_id_1>
      <residue_name_1>ARG</residue_name_1>
      <chain_id_2>B</chain_id_2>
      <residue_id_2>262</residue_id_2>
      <residue_name_2>GLU</residue_name_2>
    </contact>
    <contact>
      <interaction_criterion>MaximumDistance</interaction_criterion>
      <chain_id_1>C</chain_id_1>
      <residue_id_1>48</residue_id_1>
      <residue_name_1>LYS</residue_name_1>
      <chain_id_2>B</chain_id_2>
      <residue_id_2>262</residue_id_2>
      <residue_name_2>GLU</residue_name_2>
    </contact>
    <contact>
      <interaction_criterion>MaximumDistance</interaction_criterion>
      <chain_id_1>C</chain_id_1>
      <residue_id_1>48</residue_id_1>
      <residue_name_1>LYS</residue_name_1>
      <chain_id_2>B</chain_id_2>
      <residue_id_2>263</residue_id_2>
      <residue_name_2>GLU</residue_name_2>
    </contact>
    <contact>
      <interaction_criterion>MaximumDistance</interaction_criterion>
      <chain_id_1>C</chain_id_1>
      <residue_id_1>48</residue_id_1>
      <residue_name_1>LYS</residue_name_1>
      <chain_id_2>B</chain_id_2>
      <residue_id_2>264</residue_id_2>
      <residue_name_2>TYR</residue_name_2>
    </contact>
    <contact>
      <interaction_criterion>MaximumDistance</interaction_criterion>
      <chain_id_1>C</chain_id_1>
      <residue_id_1>48</residue_id_1>
      <residue_name_1>LYS</residue_name_1>
      <chain_id_2>B</chain_id_2>
      <residue_id_2>265</residue_id_2>
      <residue_name_2>SER</residue_name_2>
    </contact>
    <contact>
      <interaction_criterion>MaximumDistance</interaction_criterion>
      <chain_id_1>C</chain_id_1>
      <residue_id_1>51</residue_id_1>
      <residue_name_1>ASP</residue_name_1>
      <chain_id_2>B</chain_id_2>
      <residue_id_2>262</residue_id_2>
      <residue_name_2>GLU</residue_name_2>
    </contact>
    <contact>
      <interaction_criterion>MaximumDistance</interaction_criterion>
      <chain_id_1>C</chain_id_1>
      <residue_id_1>52</residue_id_1>
      <residue_name_1>LYS</residue_name_1>
      <chain_id_2>B</chain_id_2>
      <residue_id_2>263</residue_id_2>
      <residue_name_2>GLU</residue_name_2>
    </contact>
    <contact>
      <interaction_criterion>MaximumDistance</interaction_criterion>
      <chain_id_1>C</chain_id_1>
      <residue_id_1>56</residue_id_1>
      <residue_name_1>ASP</residue_name_1>
      <chain_id_2>B</chain_id_2>
      <residue_id_2>288</residue_id_2>
      <residue_name_2>LYS</residue_name_2>
    </contact>
    <contact>
      <interaction_criterion>MaximumDistance</interaction_criterion>
      <chain_id_1>C</chain_id_1>
      <residue_id_1>18</residue_id_1>
      <residue_name_1>ILE</residue_name_1>
      <chain_id_2>D</chain_id_2>
      <residue_id_2>236</residue_id_2>
      <residue_name_2>ILE</residue_name_2>
    </contact>
    <contact>
      <interaction_criterion>MaximumDistance</interaction_criterion>
      <chain_id_1>C</chain_id_1>
      <residue_id_1>18</residue_id_1>
      <residue_name_1>ILE</residue_name_1>
      <chain_id_2>D</chain_id_2>
      <residue_id_2>264</residue_id_2>
      <residue_name_2>TYR</residue_name_2>
    </contact>
    <contact>
      <interaction_criterion>MaximumDistance</interaction_criterion>
      <chain_id_1>C</chain_id_1>
      <residue_id_1>18</residue_id_1>
      <residue_name_1>ILE</residue_name_1>
      <chain_id_2>D</chain_id_2>
      <residue_id_2>267</residue_id_2>
      <residue_name_2>MET</residue_name_2>
    </contact>
    <contact>
      <interaction_criterion>MaximumDistance</interaction_criterion>
      <chain_id_1>C</chain_id_1>
      <residue_id_1>20</residue_id_1>
      <residue_name_1>ARG</residue_name_1>
      <chain_id_2>D</chain_id_2>
      <residue_id_2>236</residue_id_2>
      <residue_name_2>ILE</residue_name_2>
    </contact>
    <contact>
      <interaction_criterion>MaximumDistance</interaction_criterion>
      <chain_id_1>C</chain_id_1>
      <residue_id_1>20</residue_id_1>
      <residue_name_1>ARG</residue_name_1>
      <chain_id_2>D</chain_id_2>
      <residue_id_2>237</residue_id_2>
      <residue_name_2>GLU</residue_name_2>
    </contact>
    <contact>
      <interaction_criterion>MaximumDistance</interaction_criterion>
      <chain_id_1>C</chain_id_1>
      <residue_id_1>20</residue_id_1>
      <residue_name_1>ARG</residue_name_1>
      <chain_id_2>D</chain_id_2>
      <residue_id_2>267</residue_id_2>
      <residue_name_2>MET</residue_name_2>
    </contact>
    <contact>
      <interaction_criterion>MaximumDistance</interaction_criterion>
      <chain_id_1>C</chain_id_1>
      <residue_id_1>27</residue_id_1>
      <residue_name_1>ASN</residue_name_1>
      <chain_id_2>D</chain_id_2>
      <residue_id_2>224</residue_id_2>
      <residue_name_2>ILE</residue_name_2>
    </contact>
    <contact>
      <interaction_criterion>MaximumDistance</interaction_criterion>
      <chain_id_1>C</chain_id_1>
      <residue_id_1>27</residue_id_1>
      <residue_name_1>ASN</residue_name_1>
      <chain_id_2>D</chain_id_2>
      <residue_id_2>225</residue_id_2>
      <residue_name_2>GLN</residue_name_2>
    </contact>
    <contact>
      <interaction_criterion>MaximumDistance</interaction_criterion>
      <chain_id_1>C</chain_id_1>
      <residue_id_1>28</residue_id_1>
      <residue_name_1>GLY</residue_name_1>
      <chain_id_2>D</chain_id_2>
      <residue_id_2>224</residue_id_2>
      <residue_name_2>ILE</residue_name_2>
    </contact>
    <contact>
      <interaction_criterion>MaximumDistance</interaction_criterion>
      <chain_id_1>C</chain_id_1>
      <residue_id_1>28</residue_id_1>
      <residue_name_1>GLY</residue_name_1>
      <chain_id_2>D</chain_id_2>
      <residue_id_2>239</residue_id_2>
      <residue_name_2>SER</residue_name_2>
    </contact>
    <contact>
      <interaction_criterion>MaximumDistance</interaction_criterion>
      <chain_id_1>C</chain_id_1>
      <residue_id_1>28</residue_id_1>
      <residue_name_1>GLY</residue_name_1>
      <chain_id_2>D</chain_id_2>
      <residue_id_2>240</residue_id_2>
      <residue_name_2>TYR</residue_name_2>
    </contact>
    <contact>
      <interaction_criterion>MaximumDistance</interaction_criterion>
      <chain_id_1>C</chain_id_1>
      <residue_id_1>28</residue_id_1>
      <residue_name_1>GLY</residue_name_1>
      <chain_id_2>D</chain_id_2>
      <residue_id_2>241</residue_id_2>
      <residue_name_2>ARG</residue_name_2>
    </contact>
    <contact>
      <interaction_criterion>MaximumDistance</interaction_criterion>
      <chain_id_1>C</chain_id_1>
      <residue_id_1>29</residue_id_1>
      <residue_name_1>ASN</residue_name_1>
      <chain_id_2>D</chain_id_2>
      <residue_id_2>224</residue_id_2>
      <residue_name_2>ILE</residue_name_2>
    </contact>
    <contact>
      <interaction_criterion>MaximumDistance</interaction_criterion>
      <chain_id_1>C</chain_id_1>
      <residue_id_1>29</residue_id_1>
      <residue_name_1>ASN</residue_name_1>
      <chain_id_2>D</chain_id_2>
      <residue_id_2>225</residue_id_2>
      <residue_name_2>GLN</residue_name_2>
    </contact>
    <contact>
      <interaction_criterion>MaximumDistance</interaction_criterion>
      <chain_id_1>C</chain_id_1>
      <residue_id_1>29</residue_id_1>
      <residue_name_1>ASN</residue_name_1>
      <chain_id_2>D</chain_id_2>
      <residue_id_2>238</residue_id_2>
      <residue_name_2>ASP</residue_name_2>
    </contact>
    <contact>
      <interaction_criterion>MaximumDistance</interaction_criterion>
      <chain_id_1>C</chain_id_1>
      <residue_id_1>29</residue_id_1>
      <residue_name_1>ASN</residue_name_1>
      <chain_id_2>D</chain_id_2>
      <residue_id_2>239</residue_id_2>
      <residue_name_2>SER</residue_name_2>
    </contact>
    <contact>
      <interaction_criterion>MaximumDistance</interaction_criterion>
      <chain_id_1>C</chain_id_1>
      <residue_id_1>29</residue_id_1>
      <residue_name_1>ASN</residue_name_1>
      <chain_id_2>D</chain_id_2>
      <residue_id_2>240</residue_id_2>
      <residue_name_2>TYR</residue_name_2>
    </contact>
    <contact>
      <interaction_criterion>MaximumDistance</interaction_criterion>
      <chain_id_1>C</chain_id_1>
      <residue_id_1>29</residue_id_1>
      <residue_name_1>ASN</residue_name_1>
      <chain_id_2>D</chain_id_2>
      <residue_id_2>241</residue_id_2>
      <residue_name_2>ARG</residue_name_2>
    </contact>
    <contact>
      <interaction_criterion>MaximumDistance</interaction_criterion>
      <chain_id_1>C</chain_id_1>
      <residue_id_1>30</residue_id_1>
      <residue_name_1>MET</residue_name_1>
      <chain_id_2>D</chain_id_2>
      <residue_id_2>239</residue_id_2>
      <residue_name_2>SER</residue_name_2>
    </contact>
    <contact>
      <interaction_criterion>MaximumDistance</interaction_criterion>
      <chain_id_1>C</chain_id_1>
      <residue_id_1>30</residue_id_1>
      <residue_name_1>MET</residue_name_1>
      <chain_id_2>D</chain_id_2>
      <residue_id_2>240</residue_id_2>
      <residue_name_2>TYR</residue_name_2>
    </contact>
    <contact>
      <interaction_criterion>MaximumDistance</interaction_criterion>
      <chain_id_1>C</chain_id_1>
      <residue_id_1>30</residue_id_1>
      <residue_name_1>MET</residue_name_1>
      <chain_id_2>D</chain_id_2>
      <residue_id_2>241</residue_id_2>
      <residue_name_2>ARG</residue_name_2>
    </contact>
    <contact>
      <interaction_criterion>MaximumDistance</interaction_criterion>
      <chain_id_1>C</chain_id_1>
      <residue_id_1>31</residue_id_1>
      <residue_name_1>TYR</residue_name_1>
      <chain_id_2>D</chain_id_2>
      <residue_id_2>237</residue_id_2>
      <residue_name_2>GLU</residue_name_2>
    </contact>
    <contact>
      <interaction_criterion>MaximumDistance</interaction_criterion>
      <chain_id_1>C</chain_id_1>
      <residue_id_1>31</residue_id_1>
      <residue_name_1>TYR</residue_name_1>
      <chain_id_2>D</chain_id_2>
      <residue_id_2>238</residue_id_2>
      <residue_name_2>ASP</residue_name_2>
    </contact>
    <contact>
      <interaction_criterion>MaximumDistance</interaction_criterion>
      <chain_id_1>C</chain_id_1>
      <residue_id_1>31</residue_id_1>
      <residue_name_1>TYR</residue_name_1>
      <chain_id_2>D</chain_id_2>
      <residue_id_2>239</residue_id_2>
      <residue_name_2>SER</residue_name_2>
    </contact>
    <contact>
      <interaction_criterion>MaximumDistance</interaction_criterion>
      <chain_id_1>C</chain_id_1>
      <residue_id_1>31</residue_id_1>
      <residue_name_1>TYR</residue_name_1>
      <chain_id_2>D</chain_id_2>
      <residue_id_2>256</residue_id_2>
      <residue_name_2>LEU</residue_name_2>
    </contact>
    <contact>
      <interaction_criterion>MaximumDistance</interaction_criterion>
      <chain_id_1>C</chain_id_1>
      <residue_id_1>32</residue_id_1>
      <residue_name_1>LYS</residue_name_1>
      <chain_id_2>D</chain_id_2>
      <residue_id_2>221</residue_id_2>
      <residue_name_2>ILE</residue_name_2>
    </contact>
    <contact>
      <interaction_criterion>MaximumDistance</interaction_criterion>
      <chain_id_1>C</chain_id_1>
      <residue_id_1>32</residue_id_1>
      <residue_name_1>LYS</residue_name_1>
      <chain_id_2>D</chain_id_2>
      <residue_id_2>233</residue_id_2>
      <residue_name_2>ASP</residue_name_2>
    </contact>
    <contact>
      <interaction_criterion>MaximumDistance</interaction_criterion>
      <chain_id_1>C</chain_id_1>
      <residue_id_1>32</residue_id_1>
      <residue_name_1>LYS</residue_name_1>
      <chain_id_2>D</chain_id_2>
      <residue_id_2>237</residue_id_2>
      <residue_name_2>GLU</residue_name_2>
    </contact>
    <contact>
      <interaction_criterion>MaximumDistance</interaction_criterion>
      <chain_id_1>C</chain_id_1>
      <residue_id_1>32</residue_id_1>
      <residue_name_1>LYS</residue_name_1>
      <chain_id_2>D</chain_id_2>
      <residue_id_2>238</residue_id_2>
      <residue_name_2>ASP</residue_name_2>
    </contact>
    <contact>
      <interaction_criterion>MaximumDistance</interaction_criterion>
      <chain_id_1>C</chain_id_1>
      <residue_id_1>32</residue_id_1>
      <residue_name_1>LYS</residue_name_1>
      <chain_id_2>D</chain_id_2>
      <residue_id_2>240</residue_id_2>
      <residue_name_2>TYR</residue_name_2>
    </contact>
    <contact>
      <interaction_criterion>MaximumDistance</interaction_criterion>
      <chain_id_1>C</chain_id_1>
      <residue_id_1>33</residue_id_1>
      <residue_name_1>SER</residue_name_1>
      <chain_id_2>D</chain_id_2>
      <residue_id_2>236</residue_id_2>
      <residue_name_2>ILE</residue_name_2>
    </contact>
    <contact>
      <interaction_criterion>MaximumDistance</interaction_criterion>
      <chain_id_1>C</chain_id_1>
      <residue_id_1>33</residue_id_1>
      <residue_name_1>SER</residue_name_1>
      <chain_id_2>D</chain_id_2>
      <residue_id_2>237</residue_id_2>
      <residue_name_2>GLU</residue_name_2>
    </contact>
    <contact>
      <interaction_criterion>MaximumDistance</interaction_criterion>
      <chain_id_1>C</chain_id_1>
      <residue_id_1>33</residue_id_1>
      <residue_name_1>SER</residue_name_1>
      <chain_id_2>D</chain_id_2>
      <residue_id_2>238</residue_id_2>
      <residue_name_2>ASP</residue_name_2>
    </contact>
    <contact>
      <interaction_criterion>MaximumDistance</interaction_criterion>
      <chain_id_1>C</chain_id_1>
      <residue_id_1>34</residue_id_1>
      <residue_name_1>ILE</residue_name_1>
      <chain_id_2>D</chain_id_2>
      <residue_id_2>236</residue_id_2>
      <residue_name_2>ILE</residue_name_2>
    </contact>
    <contact>
      <interaction_criterion>MaximumDistance</interaction_criterion>
      <chain_id_1>C</chain_id_1>
      <residue_id_1>35</residue_id_1>
      <residue_name_1>LEU</residue_name_1>
      <chain_id_2>D</chain_id_2>
      <residue_id_2>236</residue_id_2>
      <residue_name_2>ILE</residue_name_2>
    </contact>
    <contact>
      <interaction_criterion>MaximumDistance</interaction_criterion>
      <chain_id_1>C</chain_id_1>
      <residue_id_1>35</residue_id_1>
      <residue_name_1>LEU</residue_name_1>
      <chain_id_2>D</chain_id_2>
      <residue_id_2>264</residue_id_2>
      <residue_name_2>TYR</residue_name_2>
    </contact>
    <contact>
      <interaction_criterion>MaximumDistance</interaction_criterion>
      <chain_id_1>C</chain_id_1>
      <residue_id_1>51</residue_id_1>
      <residue_name_1>ASP</residue_name_1>
      <chain_id_2>D</chain_id_2>
      <residue_id_2>231</residue_id_2>
      <residue_name_2>LYS</residue_name_2>
    </contact>
    <contact>
      <interaction_criterion>MaximumDistance</interaction_criterion>
      <chain_id_1>C</chain_id_1>
      <residue_id_1>51</residue_id_1>
      <residue_name_1>ASP</residue_name_1>
      <chain_id_2>D</chain_id_2>
      <residue_id_2>233</residue_id_2>
      <residue_name_2>ASP</residue_name_2>
    </contact>
    <contact>
      <interaction_criterion>MaximumDistance</interaction_criterion>
      <chain_id_1>C</chain_id_1>
      <residue_id_1>52</residue_id_1>
      <residue_name_1>LYS</residue_name_1>
      <chain_id_2>D</chain_id_2>
      <residue_id_2>231</residue_id_2>
      <residue_name_2>LYS</residue_name_2>
    </contact>
    <contact>
      <interaction_criterion>MaximumDistance</interaction_criterion>
      <chain_id_1>C</chain_id_1>
      <residue_id_1>52</residue_id_1>
      <residue_name_1>LYS</residue_name_1>
      <chain_id_2>D</chain_id_2>
      <residue_id_2>233</residue_id_2>
      <residue_name_2>ASP</residue_name_2>
    </contact>
    <contact>
      <interaction_criterion>MaximumDistance</interaction_criterion>
      <chain_id_1>C</chain_id_1>
      <residue_id_1>52</residue_id_1>
      <residue_name_1>LYS</residue_name_1>
      <chain_id_2>D</chain_id_2>
      <residue_id_2>234</residue_id_2>
      <residue_name_2>PRO</residue_name_2>
    </contact>
    <contact>
      <interaction_criterion>MaximumDistance</interaction_criterion>
      <chain_id_1>C</chain_id_1>
      <residue_id_1>52</residue_id_1>
      <residue_name_1>LYS</residue_name_1>
      <chain_id_2>D</chain_id_2>
      <residue_id_2>235</residue_id_2>
      <residue_name_2>THR</residue_name_2>
    </contact>
    <contact>
      <interaction_criterion>MaximumDistance</interaction_criterion>
      <chain_id_1>C</chain_id_1>
      <residue_id_1>52</residue_id_1>
      <residue_name_1>LYS</residue_name_1>
      <chain_id_2>D</chain_id_2>
      <residue_id_2>236</residue_id_2>
      <residue_name_2>ILE</residue_name_2>
    </contact>
    <contact>
      <interaction_criterion>MaximumDistance</interaction_criterion>
      <chain_id_1>C</chain_id_1>
      <residue_id_1>52</residue_id_1>
      <residue_name_1>LYS</residue_name_1>
      <chain_id_2>D</chain_id_2>
      <residue_id_2>238</residue_id_2>
      <residue_name_2>ASP</residue_name_2>
    </contact>
    <contact>
      <interaction_criterion>MaximumDistance</interaction_criterion>
      <chain_id_1>C</chain_id_1>
      <residue_id_1>54</residue_id_1>
      <residue_name_1>ASN</residue_name_1>
      <chain_id_2>D</chain_id_2>
      <residue_id_2>229</residue_id_2>
      <residue_name_2>VAL</residue_name_2>
    </contact>
    <contact>
      <interaction_criterion>MaximumDistance</interaction_criterion>
      <chain_id_1>C</chain_id_1>
      <residue_id_1>54</residue_id_1>
      <residue_name_1>ASN</residue_name_1>
      <chain_id_2>D</chain_id_2>
      <residue_id_2>231</residue_id_2>
      <residue_name_2>LYS</residue_name_2>
    </contact>
    <contact>
      <interaction_criterion>MaximumDistance</interaction_criterion>
      <chain_id_1>C</chain_id_1>
      <residue_id_1>56</residue_id_1>
      <residue_name_1>ASP</residue_name_1>
      <chain_id_2>D</chain_id_2>
      <residue_id_2>231</residue_id_2>
      <residue_name_2>LYS</residue_name_2>
    </contact>
    <contact>
      <interaction_criterion>MaximumDistance</interaction_criterion>
      <chain_id_1>D</chain_id_1>
      <residue_id_1>262</residue_id_1>
      <residue_name_1>GLU</residue_name_1>
      <chain_id_2>A</chain_id_2>
      <residue_id_2>47</residue_id_2>
      <residue_name_2>ARG</residue_name_2>
    </contact>
    <contact>
      <interaction_criterion>MaximumDistance</interaction_criterion>
      <chain_id_1>D</chain_id_1>
      <residue_id_1>262</residue_id_1>
      <residue_name_1>GLU</residue_name_1>
      <chain_id_2>A</chain_id_2>
      <residue_id_2>48</residue_id_2>
      <residue_name_2>LYS</residue_name_2>
    </contact>
    <contact>
      <interaction_criterion>MaximumDistance</interaction_criterion>
      <chain_id_1>D</chain_id_1>
      <residue_id_1>262</residue_id_1>
      <residue_name_1>GLU</residue_name_1>
      <chain_id_2>A</chain_id_2>
      <residue_id_2>51</residue_id_2>
      <residue_name_2>ASP</residue_name_2>
    </contact>
    <contact>
      <interaction_criterion>MaximumDistance</interaction_criterion>
      <chain_id_1>D</chain_id_1>
      <residue_id_1>263</residue_id_1>
      <residue_name_1>GLU</residue_name_1>
      <chain_id_2>A</chain_id_2>
      <residue_id_2>33</residue_id_2>
      <residue_name_2>SER</residue_name_2>
    </contact>
    <contact>
      <interaction_criterion>MaximumDistance</interaction_criterion>
      <chain_id_1>D</chain_id_1>
      <residue_id_1>263</residue_id_1>
      <residue_name_1>GLU</residue_name_1>
      <chain_id_2>A</chain_id_2>
      <residue_id_2>34</residue_id_2>
      <residue_name_2>ILE</residue_name_2>
    </contact>
    <contact>
      <interaction_criterion>MaximumDistance</interaction_criterion>
      <chain_id_1>D</chain_id_1>
      <residue_id_1>263</residue_id_1>
      <residue_name_1>GLU</residue_name_1>
      <chain_id_2>A</chain_id_2>
      <residue_id_2>35</residue_id_2>
      <residue_name_2>LEU</residue_name_2>
    </contact>
    <contact>
      <interaction_criterion>MaximumDistance</interaction_criterion>
      <chain_id_1>D</chain_id_1>
      <residue_id_1>263</residue_id_1>
      <residue_name_1>GLU</residue_name_1>
      <chain_id_2>A</chain_id_2>
      <residue_id_2>37</residue_id_2>
      <residue_name_2>THR</residue_name_2>
    </contact>
    <contact>
      <interaction_criterion>MaximumDistance</interaction_criterion>
      <chain_id_1>D</chain_id_1>
      <residue_id_1>263</residue_id_1>
      <residue_name_1>GLU</residue_name_1>
      <chain_id_2>A</chain_id_2>
      <residue_id_2>40</residue_id_2>
      <residue_name_2>ASP</residue_name_2>
    </contact>
    <contact>
      <interaction_criterion>MaximumDistance</interaction_criterion>
      <chain_id_1>D</chain_id_1>
      <residue_id_1>263</residue_id_1>
      <residue_name_1>GLU</residue_name_1>
      <chain_id_2>A</chain_id_2>
      <residue_id_2>48</residue_id_2>
      <residue_name_2>LYS</residue_name_2>
    </contact>
    <contact>
      <interaction_criterion>MaximumDistance</interaction_criterion>
      <chain_id_1>D</chain_id_1>
      <residue_id_1>264</residue_id_1>
      <residue_name_1>TYR</residue_name_1>
      <chain_id_2>A</chain_id_2>
      <residue_id_2>35</residue_id_2>
      <residue_name_2>LEU</residue_name_2>
    </contact>
    <contact>
      <interaction_criterion>MaximumDistance</interaction_criterion>
      <chain_id_1>D</chain_id_1>
      <residue_id_1>264</residue_id_1>
      <residue_name_1>TYR</residue_name_1>
      <chain_id_2>A</chain_id_2>
      <residue_id_2>37</residue_id_2>
      <residue_name_2>THR</residue_name_2>
    </contact>
    <contact>
      <interaction_criterion>MaximumDistance</interaction_criterion>
      <chain_id_1>D</chain_id_1>
      <residue_id_1>264</residue_id_1>
      <residue_name_1>TYR</residue_name_1>
      <chain_id_2>A</chain_id_2>
      <residue_id_2>48</residue_id_2>
      <residue_name_2>LYS</residue_name_2>
    </contact>
    <contact>
      <interaction_criterion>MaximumDistance</interaction_criterion>
      <chain_id_1>D</chain_id_1>
      <residue_id_1>265</residue_id_1>
      <residue_name_1>SER</residue_name_1>
      <chain_id_2>A</chain_id_2>
      <residue_id_2>44</residue_id_2>
      <residue_name_2>THR</residue_name_2>
    </contact>
    <contact>
      <interaction_criterion>MaximumDistance</interaction_criterion>
      <chain_id_1>D</chain_id_1>
      <residue_id_1>265</residue_id_1>
      <residue_name_1>SER</residue_name_1>
      <chain_id_2>A</chain_id_2>
      <residue_id_2>48</residue_id_2>
      <residue_name_2>LYS</residue_name_2>
    </contact>
    <contact>
      <interaction_criterion>MaximumDistance</interaction_criterion>
      <chain_id_1>D</chain_id_1>
      <residue_id_1>266</residue_id_1>
      <residue_name_1>ALA</residue_name_1>
      <chain_id_2>A</chain_id_2>
      <residue_id_2>37</residue_id_2>
      <residue_name_2>THR</residue_name_2>
    </contact>
    <contact>
      <interaction_criterion>MaximumDistance</interaction_criterion>
      <chain_id_1>D</chain_id_1>
      <residue_id_1>266</residue_id_1>
      <residue_name_1>ALA</residue_name_1>
      <chain_id_2>A</chain_id_2>
      <residue_id_2>39</residue_id_2>
      <residue_name_2>GLN</residue_name_2>
    </contact>
    <contact>
      <interaction_criterion>MaximumDistance</interaction_criterion>
      <chain_id_1>D</chain_id_1>
      <residue_id_1>266</residue_id_1>
      <residue_name_1>ALA</residue_name_1>
      <chain_id_2>A</chain_id_2>
      <residue_id_2>40</residue_id_2>
      <residue_name_2>ASP</residue_name_2>
    </contact>
    <contact>
      <interaction_criterion>MaximumDistance</interaction_criterion>
      <chain_id_1>D</chain_id_1>
      <residue_id_1>266</residue_id_1>
      <residue_name_1>ALA</residue_name_1>
      <chain_id_2>A</chain_id_2>
      <residue_id_2>44</residue_id_2>
      <residue_name_2>THR</residue_name_2>
    </contact>
    <contact>
      <interaction_criterion>MaximumDistance</interaction_criterion>
      <chain_id_1>D</chain_id_1>
      <residue_id_1>267</residue_id_1>
      <residue_name_1>MET</residue_name_1>
      <chain_id_2>A</chain_id_2>
      <residue_id_2>39</residue_id_2>
      <residue_name_2>GLN</residue_name_2>
    </contact>
    <contact>
      <interaction_criterion>MaximumDistance</interaction_criterion>
      <chain_id_1>D</chain_id_1>
      <residue_id_1>270</residue_id_1>
      <residue_name_1>GLN</residue_name_1>
      <chain_id_2>A</chain_id_2>
      <residue_id_2>39</residue_id_2>
      <residue_name_2>GLN</residue_name_2>
    </contact>
    <contact>
      <interaction_criterion>MaximumDistance</interaction_criterion>
      <chain_id_1>D</chain_id_1>
      <residue_id_1>288</residue_id_1>
      <residue_name_1>LYS</residue_name_1>
      <chain_id_2>A</chain_id_2>
      <residue_id_2>56</residue_id_2>
      <residue_name_2>ASP</residue_name_2>
    </contact>
    <contact>
      <interaction_criterion>MaximumDistance</interaction_criterion>
      <chain_id_1>D</chain_id_1>
      <residue_id_1>212</residue_id_1>
      <residue_name_1>GLY</residue_name_1>
      <chain_id_2>B</chain_id_2>
      <residue_id_2>232</residue_id_2>
      <residue_name_2>TYR</residue_name_2>
    </contact>
    <contact>
      <interaction_criterion>MaximumDistance</interaction_criterion>
      <chain_id_1>D</chain_id_1>
      <residue_id_1>213</residue_id_1>
      <residue_name_1>GLY</residue_name_1>
      <chain_id_2>B</chain_id_2>
      <residue_id_2>232</residue_id_2>
      <residue_name_2>TYR</residue_name_2>
    </contact>
    <contact>
      <interaction_criterion>MaximumDistance</interaction_criterion>
      <chain_id_1>D</chain_id_1>
      <residue_id_1>232</residue_id_1>
      <residue_name_1>TYR</residue_name_1>
      <chain_id_2>B</chain_id_2>
      <residue_id_2>212</residue_id_2>
      <residue_name_2>GLY</residue_name_2>
    </contact>
    <contact>
      <interaction_criterion>MaximumDistance</interaction_criterion>
      <chain_id_1>D</chain_id_1>
      <residue_id_1>232</residue_id_1>
      <residue_name_1>TYR</residue_name_1>
      <chain_id_2>B</chain_id_2>
      <residue_id_2>213</residue_id_2>
      <residue_name_2>GLY</residue_name_2>
    </contact>
    <contact>
      <interaction_criterion>MaximumDistance</interaction_criterion>
      <chain_id_1>D</chain_id_1>
      <residue_id_1>232</residue_id_1>
      <residue_name_1>TYR</residue_name_1>
      <chain_id_2>B</chain_id_2>
      <residue_id_2>232</residue_id_2>
      <residue_name_2>TYR</residue_name_2>
    </contact>
    <contact>
      <interaction_criterion>MaximumDistance</interaction_criterion>
      <chain_id_1>D</chain_id_1>
      <residue_id_1>232</residue_id_1>
      <residue_name_1>TYR</residue_name_1>
      <chain_id_2>B</chain_id_2>
      <residue_id_2>233</residue_id_2>
      <residue_name_2>ASP</residue_name_2>
    </contact>
    <contact>
      <interaction_criterion>MaximumDistance</interaction_criterion>
      <chain_id_1>D</chain_id_1>
      <residue_id_1>232</residue_id_1>
      <residue_name_1>TYR</residue_name_1>
      <chain_id_2>B</chain_id_2>
      <residue_id_2>234</residue_id_2>
      <residue_name_2>PRO</residue_name_2>
    </contact>
    <contact>
      <interaction_criterion>MaximumDistance</interaction_criterion>
      <chain_id_1>D</chain_id_1>
      <residue_id_1>232</residue_id_1>
      <residue_name_1>TYR</residue_name_1>
      <chain_id_2>B</chain_id_2>
      <residue_id_2>261</residue_id_2>
      <residue_name_2>GLN</residue_name_2>
    </contact>
    <contact>
      <interaction_criterion>MaximumDistance</interaction_criterion>
      <chain_id_1>D</chain_id_1>
      <residue_id_1>233</residue_id_1>
      <residue_name_1>ASP</residue_name_1>
      <chain_id_2>B</chain_id_2>
      <residue_id_2>232</residue_id_2>
      <residue_name_2>TYR</residue_name_2>
    </contact>
    <contact>
      <interaction_criterion>MaximumDistance</interaction_criterion>
      <chain_id_1>D</chain_id_1>
      <residue_id_1>234</residue_id_1>
      <residue_name_1>PRO</residue_name_1>
      <chain_id_2>B</chain_id_2>
      <residue_id_2>232</residue_id_2>
      <residue_name_2>TYR</residue_name_2>
    </contact>
    <contact>
      <interaction_criterion>MaximumDistance</interaction_criterion>
      <chain_id_1>D</chain_id_1>
      <residue_id_1>234</residue_id_1>
      <residue_name_1>PRO</residue_name_1>
      <chain_id_2>B</chain_id_2>
      <residue_id_2>234</residue_id_2>
      <residue_name_2>PRO</residue_name_2>
    </contact>
    <contact>
      <interaction_criterion>MaximumDistance</interaction_criterion>
      <chain_id_1>D</chain_id_1>
      <residue_id_1>234</residue_id_1>
      <residue_name_1>PRO</residue_name_1>
      <chain_id_2>B</chain_id_2>
      <residue_id_2>261</residue_id_2>
      <residue_name_2>GLN</residue_name_2>
    </contact>
    <contact>
      <interaction_criterion>MaximumDistance</interaction_criterion>
      <chain_id_1>D</chain_id_1>
      <residue_id_1>236</residue_id_1>
      <residue_name_1>ILE</residue_name_1>
      <chain_id_2>B</chain_id_2>
      <residue_id_2>263</residue_id_2>
      <residue_name_2>GLU</residue_name_2>
    </contact>
    <contact>
      <interaction_criterion>MaximumDistance</interaction_criterion>
      <chain_id_1>D</chain_id_1>
      <residue_id_1>261</residue_id_1>
      <residue_name_1>GLN</residue_name_1>
      <chain_id_2>B</chain_id_2>
      <residue_id_2>232</residue_id_2>
      <residue_name_2>TYR</residue_name_2>
    </contact>
    <contact>
      <interaction_criterion>MaximumDistance</interaction_criterion>
      <chain_id_1>D</chain_id_1>
      <residue_id_1>261</residue_id_1>
      <residue_name_1>GLN</residue_name_1>
      <chain_id_2>B</chain_id_2>
      <residue_id_2>234</residue_id_2>
      <residue_name_2>PRO</residue_name_2>
    </contact>
    <contact>
      <interaction_criterion>MaximumDistance</interaction_criterion>
      <chain_id_1>D</chain_id_1>
      <residue_id_1>261</residue_id_1>
      <residue_name_1>GLN</residue_name_1>
      <chain_id_2>B</chain_id_2>
      <residue_id_2>261</residue_id_2>
      <residue_name_2>GLN</residue_name_2>
    </contact>
    <contact>
      <interaction_criterion>MaximumDistance</interaction_criterion>
      <chain_id_1>D</chain_id_1>
      <residue_id_1>263</residue_id_1>
      <residue_name_1>GLU</residue_name_1>
      <chain_id_2>B</chain_id_2>
      <residue_id_2>236</residue_id_2>
      <residue_name_2>ILE</residue_name_2>
    </contact>
    <contact>
      <interaction_criterion>MaximumDistance</interaction_criterion>
      <chain_id_1>D</chain_id_1>
      <residue_id_1>263</residue_id_1>
      <residue_name_1>GLU</residue_name_1>
      <chain_id_2>B</chain_id_2>
      <residue_id_2>264</residue_id_2>
      <residue_name_2>TYR</residue_name_2>
    </contact>
    <contact>
      <interaction_criterion>MaximumDistance</interaction_criterion>
      <chain_id_1>D</chain_id_1>
      <residue_id_1>264</residue_id_1>
      <residue_name_1>TYR</residue_name_1>
      <chain_id_2>B</chain_id_2>
      <residue_id_2>264</residue_id_2>
      <residue_name_2>TYR</residue_name_2>
    </contact>
    <contact>
      <interaction_criterion>MaximumDistance</interaction_criterion>
      <chain_id_1>D</chain_id_1>
      <residue_id_1>221</residue_id_1>
      <residue_name_1>ILE</residue_name_1>
      <chain_id_2>C</chain_id_2>
      <residue_id_2>32</residue_id_2>
      <residue_name_2>LYS</residue_name_2>
    </contact>
    <contact>
      <interaction_criterion>MaximumDistance</interaction_criterion>
      <chain_id_1>D</chain_id_1>
      <residue_id_1>224</residue_id_1>
      <residue_name_1>ILE</residue_name_1>
      <chain_id_2>C</chain_id_2>
      <residue_id_2>27</residue_id_2>
      <residue_name_2>ASN</residue_name_2>
    </contact>
    <contact>
      <interaction_criterion>MaximumDistance</interaction_criterion>
      <chain_id_1>D</chain_id_1>
      <residue_id_1>224</residue_id_1>
      <residue_name_1>ILE</residue_name_1>
      <chain_id_2>C</chain_id_2>
      <residue_id_2>28</residue_id_2>
      <residue_name_2>GLY</residue_name_2>
    </contact>
    <contact>
      <interaction_criterion>MaximumDistance</interaction_criterion>
      <chain_id_1>D</chain_id_1>
      <residue_id_1>224</residue_id_1>
      <residue_name_1>ILE</residue_name_1>
      <chain_id_2>C</chain_id_2>
      <residue_id_2>29</residue_id_2>
      <residue_name_2>ASN</residue_name_2>
    </contact>
    <contact>
      <interaction_criterion>MaximumDistance</interaction_criterion>
      <chain_id_1>D</chain_id_1>
      <residue_id_1>225</residue_id_1>
      <residue_name_1>GLN</residue_name_1>
      <chain_id_2>C</chain_id_2>
      <residue_id_2>27</residue_id_2>
      <residue_name_2>ASN</residue_name_2>
    </contact>
    <contact>
      <interaction_criterion>MaximumDistance</interaction_criterion>
      <chain_id_1>D</chain_id_1>
      <residue_id_1>225</residue_id_1>
      <residue_name_1>GLN</residue_name_1>
      <chain_id_2>C</chain_id_2>
      <residue_id_2>29</residue_id_2>
      <residue_name_2>ASN</residue_name_2>
    </contact>
    <contact>
      <interaction_criterion>MaximumDistance</interaction_criterion>
      <chain_id_1>D</chain_id_1>
      <residue_id_1>229</residue_id_1>
      <residue_name_1>VAL</residue_name_1>
      <chain_id_2>C</chain_id_2>
      <residue_id_2>54</residue_id_2>
      <residue_name_2>ASN</residue_name_2>
    </contact>
    <contact>
      <interaction_criterion>MaximumDistance</interaction_criterion>
      <chain_id_1>D</chain_id_1>
      <residue_id_1>231</residue_id_1>
      <residue_name_1>LYS</residue_name_1>
      <chain_id_2>C</chain_id_2>
      <residue_id_2>51</residue_id_2>
      <residue_name_2>ASP</residue_name_2>
    </contact>
    <contact>
      <interaction_criterion>MaximumDistance</interaction_criterion>
      <chain_id_1>D</chain_id_1>
      <residue_id_1>231</residue_id_1>
      <residue_name_1>LYS</residue_name_1>
      <chain_id_2>C</chain_id_2>
      <residue_id_2>52</residue_id_2>
      <residue_name_2>LYS</residue_name_2>
    </contact>
    <contact>
      <interaction_criterion>MaximumDistance</interaction_criterion>
      <chain_id_1>D</chain_id_1>
      <residue_id_1>231</residue_id_1>
      <residue_name_1>LYS</residue_name_1>
      <chain_id_2>C</chain_id_2>
      <residue_id_2>54</residue_id_2>
      <residue_name_2>ASN</residue_name_2>
    </contact>
    <contact>
      <interaction_criterion>MaximumDistance</interaction_criterion>
      <chain_id_1>D</chain_id_1>
      <residue_id_1>231</residue_id_1>
      <residue_name_1>LYS</residue_name_1>
      <chain_id_2>C</chain_id_2>
      <residue_id_2>56</residue_id_2>
      <residue_name_2>ASP</residue_name_2>
    </contact>
    <contact>
      <interaction_criterion>MaximumDistance</interaction_criterion>
      <chain_id_1>D</chain_id_1>
      <residue_id_1>233</residue_id_1>
      <residue_name_1>ASP</residue_name_1>
      <chain_id_2>C</chain_id_2>
      <residue_id_2>32</residue_id_2>
      <residue_name_2>LYS</residue_name_2>
    </contact>
    <contact>
      <interaction_criterion>MaximumDistance</interaction_criterion>
      <chain_id_1>D</chain_id_1>
      <residue_id_1>233</residue_id_1>
      <residue_name_1>ASP</residue_name_1>
      <chain_id_2>C</chain_id_2>
      <residue_id_2>51</residue_id_2>
      <residue_name_2>ASP</residue_name_2>
    </contact>
    <contact>
      <interaction_criterion>MaximumDistance</interaction_criterion>
      <chain_id_1>D</chain_id_1>
      <residue_id_1>233</residue_id_1>
      <residue_name_1>ASP</residue_name_1>
      <chain_id_2>C</chain_id_2>
      <residue_id_2>52</residue_id_2>
      <residue_name_2>LYS</residue_name_2>
    </contact>
    <contact>
      <interaction_criterion>MaximumDistance</interaction_criterion>
      <chain_id_1>D</chain_id_1>
      <residue_id_1>234</residue_id_1>
      <residue_name_1>PRO</residue_name_1>
      <chain_id_2>C</chain_id_2>
      <residue_id_2>52</residue_id_2>
      <residue_name_2>LYS</residue_name_2>
    </contact>
    <contact>
      <interaction_criterion>MaximumDistance</interaction_criterion>
      <chain_id_1>D</chain_id_1>
      <residue_id_1>235</residue_id_1>
      <residue_name_1>THR</residue_name_1>
      <chain_id_2>C</chain_id_2>
      <residue_id_2>52</residue_id_2>
      <residue_name_2>LYS</residue_name_2>
    </contact>
    <contact>
      <interaction_criterion>MaximumDistance</interaction_criterion>
      <chain_id_1>D</chain_id_1>
      <residue_id_1>236</residue_id_1>
      <residue_name_1>ILE</residue_name_1>
      <chain_id_2>C</chain_id_2>
      <residue_id_2>18</residue_id_2>
      <residue_name_2>ILE</residue_name_2>
    </contact>
    <contact>
      <interaction_criterion>MaximumDistance</interaction_criterion>
      <chain_id_1>D</chain_id_1>
      <residue_id_1>236</residue_id_1>
      <residue_name_1>ILE</residue_name_1>
      <chain_id_2>C</chain_id_2>
      <residue_id_2>20</residue_id_2>
      <residue_name_2>ARG</residue_name_2>
    </contact>
    <contact>
      <interaction_criterion>MaximumDistance</interaction_criterion>
      <chain_id_1>D</chain_id_1>
      <residue_id_1>236</residue_id_1>
      <residue_name_1>ILE</residue_name_1>
      <chain_id_2>C</chain_id_2>
      <residue_id_2>33</residue_id_2>
      <residue_name_2>SER</residue_name_2>
    </contact>
    <contact>
      <interaction_criterion>MaximumDistance</interaction_criterion>
      <chain_id_1>D</chain_id_1>
      <residue_id_1>236</residue_id_1>
      <residue_name_1>ILE</residue_name_1>
      <chain_id_2>C</chain_id_2>
      <residue_id_2>34</residue_id_2>
      <residue_name_2>ILE</residue_name_2>
    </contact>
    <contact>
      <interaction_criterion>MaximumDistance</interaction_criterion>
      <chain_id_1>D</chain_id_1>
      <residue_id_1>236</residue_id_1>
      <residue_name_1>ILE</residue_name_1>
      <chain_id_2>C</chain_id_2>
      <residue_id_2>35</residue_id_2>
      <residue_name_2>LEU</residue_name_2>
    </contact>
    <contact>
      <interaction_criterion>MaximumDistance</interaction_criterion>
      <chain_id_1>D</chain_id_1>
      <residue_id_1>236</residue_id_1>
      <residue_name_1>ILE</residue_name_1>
      <chain_id_2>C</chain_id_2>
      <residue_id_2>52</residue_id_2>
      <residue_name_2>LYS</residue_name_2>
    </contact>
    <contact>
      <interaction_criterion>MaximumDistance</interaction_criterion>
      <chain_id_1>D</chain_id_1>
      <residue_id_1>237</residue_id_1>
      <residue_name_1>GLU</residue_name_1>
      <chain_id_2>C</chain_id_2>
      <residue_id_2>20</residue_id_2>
      <residue_name_2>ARG</residue_name_2>
    </contact>
    <contact>
      <interaction_criterion>MaximumDistance</interaction_criterion>
      <chain_id_1>D</chain_id_1>
      <residue_id_1>237</residue_id_1>
      <residue_name_1>GLU</residue_name_1>
      <chain_id_2>C</chain_id_2>
      <residue_id_2>31</residue_id_2>
      <residue_name_2>TYR</residue_name_2>
    </contact>
    <contact>
      <interaction_criterion>MaximumDistance</interaction_criterion>
      <chain_id_1>D</chain_id_1>
      <residue_id_1>237</residue_id_1>
      <residue_name_1>GLU</residue_name_1>
      <chain_id_2>C</chain_id_2>
      <residue_id_2>32</residue_id_2>
      <residue_name_2>LYS</residue_name_2>
    </contact>
    <contact>
      <interaction_criterion>MaximumDistance</interaction_criterion>
      <chain_id_1>D</chain_id_1>
      <residue_id_1>237</residue_id_1>
      <residue_name_1>GLU</residue_name_1>
      <chain_id_2>C</chain_id_2>
      <residue_id_2>33</residue_id_2>
      <residue_name_2>SER</residue_name_2>
    </contact>
    <contact>
      <interaction_criterion>MaximumDistance</interaction_criterion>
      <chain_id_1>D</chain_id_1>
      <residue_id_1>238</residue_id_1>
      <residue_name_1>ASP</residue_name_1>
      <chain_id_2>C</chain_id_2>
      <residue_id_2>29</residue_id_2>
      <residue_name_2>ASN</residue_name_2>
    </contact>
    <contact>
      <interaction_criterion>MaximumDistance</interaction_criterion>
      <chain_id_1>D</chain_id_1>
      <residue_id_1>238</residue_id_1>
      <residue_name_1>ASP</residue_name_1>
      <chain_id_2>C</chain_id_2>
      <residue_id_2>31</residue_id_2>
      <residue_name_2>TYR</residue_name_2>
    </contact>
    <contact>
      <interaction_criterion>MaximumDistance</interaction_criterion>
      <chain_id_1>D</chain_id_1>
      <residue_id_1>238</residue_id_1>
      <residue_name_1>ASP</residue_name_1>
      <chain_id_2>C</chain_id_2>
      <residue_id_2>32</residue_id_2>
      <residue_name_2>LYS</residue_name_2>
    </contact>
    <contact>
      <interaction_criterion>MaximumDistance</interaction_criterion>
      <chain_id_1>D</chain_id_1>
      <residue_id_1>238</residue_id_1>
      <residue_name_1>ASP</residue_name_1>
      <chain_id_2>C</chain_id_2>
      <residue_id_2>33</residue_id_2>
      <residue_name_2>SER</residue_name_2>
    </contact>
    <contact>
      <interaction_criterion>MaximumDistance</interaction_criterion>
      <chain_id_1>D</chain_id_1>
      <residue_id_1>238</residue_id_1>
      <residue_name_1>ASP</residue_name_1>
      <chain_id_2>C</chain_id_2>
      <residue_id_2>52</residue_id_2>
      <residue_name_2>LYS</residue_name_2>
    </contact>
    <contact>
      <interaction_criterion>MaximumDistance</interaction_criterion>
      <chain_id_1>D</chain_id_1>
      <residue_id_1>239</residue_id_1>
      <residue_name_1>SER</residue_name_1>
      <chain_id_2>C</chain_id_2>
      <residue_id_2>28</residue_id_2>
      <residue_name_2>GLY</residue_name_2>
    </contact>
    <contact>
      <interaction_criterion>MaximumDistance</interaction_criterion>
      <chain_id_1>D</chain_id_1>
      <residue_id_1>239</residue_id_1>
      <residue_name_1>SER</residue_name_1>
      <chain_id_2>C</chain_id_2>
      <residue_id_2>29</residue_id_2>
      <residue_name_2>ASN</residue_name_2>
    </contact>
    <contact>
      <interaction_criterion>MaximumDistance</interaction_criterion>
      <chain_id_1>D</chain_id_1>
      <residue_id_1>239</residue_id_1>
      <residue_name_1>SER</residue_name_1>
      <chain_id_2>C</chain_id_2>
      <residue_id_2>30</residue_id_2>
      <residue_name_2>MET</residue_name_2>
    </contact>
    <contact>
      <interaction_criterion>MaximumDistance</interaction_criterion>
      <chain_id_1>D</chain_id_1>
      <residue_id_1>239</residue_id_1>
      <residue_name_1>SER</residue_name_1>
      <chain_id_2>C</chain_id_2>
      <residue_id_2>31</residue_id_2>
      <residue_name_2>TYR</residue_name_2>
    </contact>
    <contact>
      <interaction_criterion>MaximumDistance</interaction_criterion>
      <chain_id_1>D</chain_id_1>
      <residue_id_1>240</residue_id_1>
      <residue_name_1>TYR</residue_name_1>
      <chain_id_2>C</chain_id_2>
      <residue_id_2>28</residue_id_2>
      <residue_name_2>GLY</residue_name_2>
    </contact>
    <contact>
      <interaction_criterion>MaximumDistance</interaction_criterion>
      <chain_id_1>D</chain_id_1>
      <residue_id_1>240</residue_id_1>
      <residue_name_1>TYR</residue_name_1>
      <chain_id_2>C</chain_id_2>
      <residue_id_2>29</residue_id_2>
      <residue_name_2>ASN</residue_name_2>
    </contact>
    <contact>
      <interaction_criterion>MaximumDistance</interaction_criterion>
      <chain_id_1>D</chain_id_1>
      <residue_id_1>240</residue_id_1>
      <residue_name_1>TYR</residue_name_1>
      <chain_id_2>C</chain_id_2>
      <residue_id_2>30</residue_id_2>
      <residue_name_2>MET</residue_name_2>
    </contact>
    <contact>
      <interaction_criterion>MaximumDistance</interaction_criterion>
      <chain_id_1>D</chain_id_1>
      <residue_id_1>240</residue_id_1>
      <residue_name_1>TYR</residue_name_1>
      <chain_id_2>C</chain_id_2>
      <residue_id_2>32</residue_id_2>
      <residue_name_2>LYS</residue_name_2>
    </contact>
    <contact>
      <interaction_criterion>MaximumDistance</interaction_criterion>
      <chain_id_1>D</chain_id_1>
      <residue_id_1>241</residue_id_1>
      <residue_name_1>ARG</residue_name_1>
      <chain_id_2>C</chain_id_2>
      <residue_id_2>28</residue_id_2>
      <residue_name_2>GLY</residue_name_2>
    </contact>
    <contact>
      <interaction_criterion>MaximumDistance</interaction_criterion>
      <chain_id_1>D</chain_id_1>
      <residue_id_1>241</residue_id_1>
      <residue_name_1>ARG</residue_name_1>
      <chain_id_2>C</chain_id_2>
      <residue_id_2>29</residue_id_2>
      <residue_name_2>ASN</residue_name_2>
    </contact>
    <contact>
      <interaction_criterion>MaximumDistance</interaction_criterion>
      <chain_id_1>D</chain_id_1>
      <residue_id_1>241</residue_id_1>
      <residue_name_1>ARG</residue_name_1>
      <chain_id_2>C</chain_id_2>
      <residue_id_2>30</residue_id_2>
      <residue_name_2>MET</residue_name_2>
    </contact>
    <contact>
      <interaction_criterion>MaximumDistance</interaction_criterion>
      <chain_id_1>D</chain_id_1>
      <residue_id_1>256</residue_id_1>
      <residue_name_1>LEU</residue_name_1>
      <chain_id_2>C</chain_id_2>
      <residue_id_2>31</residue_id_2>
      <residue_name_2>TYR</residue_name_2>
    </contact>
    <contact>
      <interaction_criterion>MaximumDistance</interaction_criterion>
      <chain_id_1>D</chain_id_1>
      <residue_id_1>264</residue_id_1>
      <residue_name_1>TYR</residue_name_1>
      <chain_id_2>C</chain_id_2>
      <residue_id_2>18</residue_id_2>
      <residue_name_2>ILE</residue_name_2>
    </contact>
    <contact>
      <interaction_criterion>MaximumDistance</interaction_criterion>
      <chain_id_1>D</chain_id_1>
      <residue_id_1>264</residue_id_1>
      <residue_name_1>TYR</residue_name_1>
      <chain_id_2>C</chain_id_2>
      <residue_id_2>35</residue_id_2>
      <residue_name_2>LEU</residue_name_2>
    </contact>
    <contact>
      <interaction_criterion>MaximumDistance</interaction_criterion>
      <chain_id_1>D</chain_id_1>
      <residue_id_1>267</residue_id_1>
      <residue_name_1>MET</residue_name_1>
      <chain_id_2>C</chain_id_2>
      <residue_id_2>18</residue_id_2>
      <residue_name_2>ILE</residue_name_2>
    </contact>
    <contact>
      <interaction_criterion>MaximumDistance</interaction_criterion>
      <chain_id_1>D</chain_id_1>
      <residue_id_1>267</residue_id_1>
      <residue_name_1>MET</residue_name_1>
      <chain_id_2>C</chain_id_2>
      <residue_id_2>20</residue_id_2>
      <residue_name_2>ARG</residue_name_2>
    </contact>
  </contacts>
</peptideResidueContacts>
