# Supplementary material for: PSAIA – Protein Structure and Interaction Analyzer
Source: BMC Struct Biol. 2008 Apr 9;8:21. doi: 10.1186/1472-6807-8-21 (PMC2364630; doi:10.1186/1472-6807-8-21)
Supplement: Additional file 11 — XML Schema for residue contacts. This is the XSD schema definition for XML output file. [file 1472-6807-8-21-S11.txt]

<?xml version="1.0" encoding="us-ascii" ?> 
<xs:schema targetNamespace="http://www.fer.hr/lss/namespaces/PDB"
                  elementFormDefault="qualified"
                  xmlns="http://www.fer.hr/lss/namespaces/PDB"
                  xmlns:mstns="http://www.fer.hr/lss/namespaces/PDB"
                  xmlns:xs="http://www.w3.org/2001/XMLSchema">
	<xs:element name="peptideResidueContacts">
		<xs:complexType>
			<xs:sequence>
				<xs:element name="pdb_id" type="xs:string" />
				<xs:element name="radii_filename" type="xs:string" />
				<xs:element name="contacts">
					<xs:complexType>
						<xs:sequence>
							<xs:element name="contact"  minOccurs="0" maxOccurs="unbounded">
								<xs:complexType>
									<xs:sequence>
										<xs:element name="interaction_criterion" type="xs:string" />
                    <xs:element name="chain_id_1" type="xs:string" />
                    <xs:element name="residue_id_1" type="xs:string" />
                    <xs:element name="residue_name_1" type="xs:string" />
                    <xs:element name="chain_id_2" type="xs:string" />
                    <xs:element name="residue_id_2" type="xs:string" />
                    <xs:element name="residue_name_2" type="xs:string" />
                    <xs:element name="contact_types" minOccurs="0">
                      <xs:complexType>
                        <xs:sequence>
                          <xs:element name="contact_type" type="xs:string" minOccurs="1" maxOccurs="4" />
                        </xs:sequence>
                      </xs:complexType>
                    </xs:element>                    
									</xs:sequence>
								</xs:complexType>
							</xs:element>
						</xs:sequence>
					</xs:complexType>
				</xs:element>
			</xs:sequence>
		</xs:complexType>
	</xs:element>                  
</xs:schema>
