# Supplementary material for: PSAIA – Protein Structure and Interaction Analyzer
Source: BMC Struct Biol. 2008 Apr 9;8:21. doi: 10.1186/1472-6807-8-21 (PMC2364630; doi:10.1186/1472-6807-8-21)
Supplement: Additional file 13 — XML Schema for peptide structure in unbound form. This is the XSD schema definition for XML output file. [file 1472-6807-8-21-S13.txt]

<?xml version="1.0" encoding="us-ascii" ?> 
<xs:schema targetNamespace="http://www.fer.hr/lss/namespaces/PDB"
                  elementFormDefault="qualified"
                  xmlns="http://www.fer.hr/lss/namespaces/PDB"
                  xmlns:mstns="http://www.fer.hr/lss/namespaces/PDB"
                  xmlns:xs="http://www.w3.org/2001/XMLSchema">
	<xs:element name="cPdbPeptide">
		<xs:complexType>
			<xs:sequence>
				<xs:element name="pdb_id" type="xs:string" />
				<xs:element name="analysis_type" type="xs:string" />
				<xs:element name="radii_file" type="xs:string" />
				<xs:element name="ASA_zSice" type="xs:double" />
				<xs:element name="ASA_rSolvent" type="xs:double" />
				<xs:element name="rasa_filename" type="xs:string" />
				<xs:element name="CX_sRadius" type="xs:double" />
				<xs:element name="CX_vAtom" type="xs:double" />
				<xs:element name="hydrophobicity_filename" type="xs:string" />
				<xs:element name="asa" minOccurs="0" maxOccurs="1">
					<xs:complexType>
						<xs:sequence>
							<xs:element name="total" type="xs:double" minOccurs="0" />
							<xs:element name="backbone" type="xs:double" minOccurs="0" />
							<xs:element name="side_chain" type="xs:double" minOccurs="0" />
							<xs:element name="non_polar" type="xs:double" minOccurs="0" />
							<xs:element name="polar" type="xs:double" minOccurs="0" />
						</xs:sequence>
					</xs:complexType>
				</xs:element>	
				<xs:element name="chains">
					<xs:complexType>
						<xs:sequence>
							<xs:element name="chain" minOccurs="0" maxOccurs="unbounded">
								<xs:complexType>
									<xs:sequence>
										<xs:element name="serial_id" type="xs:string" />
										<xs:element name="asa" minOccurs="0" maxOccurs="1">
											<xs:complexType>
												<xs:sequence>
													<xs:element name="total" type="xs:double" minOccurs="0" />
													<xs:element name="backbone" type="xs:double" minOccurs="0" />
													<xs:element name="side_chain" type="xs:double" minOccurs="0" />
													<xs:element name="non_polar" type="xs:double" minOccurs="0" />
													<xs:element name="polar" type="xs:double" minOccurs="0" />
												</xs:sequence>
											</xs:complexType>
										</xs:element>	
										<xs:element name="residues">
											<xs:complexType>
												<xs:sequence>
													<xs:element name="residue" minOccurs="0" maxOccurs="unbounded">
														<xs:complexType>
															<xs:sequence>
																<xs:element name="name" type="xs:string" />
																<xs:element name="serial_id" type="xs:string" />																
																<xs:element name="asa" minOccurs="0" maxOccurs="1">
																	<xs:complexType>
																		<xs:sequence>
																			<xs:element name="total" type="xs:double" />
																			<xs:element name="backbone" type="xs:double" />
																			<xs:element name="side_chain" type="xs:double" />
																			<xs:element name="non_polar" type="xs:double" />
																			<xs:element name="polar" type="xs:double" />																
																		</xs:sequence>
																	</xs:complexType>
																</xs:element>																
																<xs:element name="relative_asa" minOccurs="0" maxOccurs="1">
																	<xs:complexType>
																		<xs:sequence>
																			<xs:element name="total" type="xs:double" />
																			<xs:element name="backbone" type="xs:double" />
																			<xs:element name="side_chain" type="xs:double" />
																			<xs:element name="non_polar" type="xs:double" />
																			<xs:element name="polar" type="xs:double" />																
																		</xs:sequence>
																	</xs:complexType>
																</xs:element>
																<xs:element name="depth_index" minOccurs="0" maxOccurs="1">
																	<xs:complexType>
																		<xs:sequence>
																			<xs:element name="average" type="xs:double"/>
																			<xs:element name="average_deviation" type="xs:double"/>
																			<xs:element name="average_side_chain" type="xs:double" />
																			<xs:element name="average_side_chain_deviation" type="xs:double" />
																			<xs:element name="maximum" type="xs:double" />
																			<xs:element name="minimum" type="xs:double" />																		
																		</xs:sequence>
																	</xs:complexType>
																</xs:element>
																<xs:element name="protrusion_index" minOccurs="0" maxOccurs="1">
																	<xs:complexType>
																		<xs:sequence>
																			<xs:element name="average" type="xs:double" />
																			<xs:element name="average_deviation" type="xs:double" />
																			<xs:element name="average_side_chain" type="xs:double" />
																			<xs:element name="average_side_chain_deviation" type="xs:double" />
																			<xs:element name="maximum" type="xs:double" />
																			<xs:element name="minimum" type="xs:double" />																		
																		</xs:sequence>
																	</xs:complexType>
																</xs:element>
																<xs:element name="hydrophobicity" type="xs:double" minOccurs="0" maxOccurs="1" />																
															</xs:sequence>
														</xs:complexType>
													</xs:element>
												</xs:sequence>
											</xs:complexType>
										</xs:element>
									</xs:sequence>
								</xs:complexType>
							</xs:element>								
						</xs:sequence>
					</xs:complexType>
				</xs:element>
			</xs:sequence>
		</xs:complexType>
	</xs:element>
</xs:schema>
