# Supplementary material for: PSAIA – Protein Structure and Interaction Analyzer
Source: BMC Struct Biol. 2008 Apr 9;8:21. doi: 10.1186/1472-6807-8-21 (PMC2364630; doi:10.1186/1472-6807-8-21)
Supplement: Additional file 14 — PDB:1LFD – output of DSSP application. This file includes information about secondary structure and total ASA per residue of PDB:1LFD obtained from DSSP application. [file 1472-6807-8-21-S14.txt]

==== Secondary Structure Definition by the program DSSP, updated CMBI version by ElmK / April 1,2000 ==== DATE=8-AUG-2007      .
REFERENCE W. KABSCH AND C.SANDER, BIOPOLYMERS 22 (1983) 2577-2637                                                              .
HEADER    COMPLEX (RALGDS/RAS)                    29-APR-98   1LFD                                                             .
COMPND   2 MOLECULE: RALGDS;                                                                                                   .
SOURCE   2 ORGANISM_SCIENTIFIC: RATTUS NORVEGICUS;                                                                             .
AUTHOR    L.HUANG,F.HOFER,G.S.MARTIN,S.-H.KIM                                                                                  .
  508  4  0  0  0 TOTAL NUMBER OF RESIDUES, NUMBER OF CHAINS, NUMBER OF SS-BRIDGES(TOTAL,INTRACHAIN,INTERCHAIN)                .
 22704.0   ACCESSIBLE SURFACE OF PROTEIN (ANGSTROM**2)                                                                         .
  374 73.6   TOTAL NUMBER OF HYDROGEN BONDS OF TYPE O(I)-->H-N(J)  , SAME NUMBER PER 100 RESIDUES                              .
   58 11.4   TOTAL NUMBER OF HYDROGEN BONDS IN     PARALLEL BRIDGES, SAME NUMBER PER 100 RESIDUES                              .
   76 15.0   TOTAL NUMBER OF HYDROGEN BONDS IN ANTIPARALLEL BRIDGES, SAME NUMBER PER 100 RESIDUES                              .
    2  0.4   TOTAL NUMBER OF HYDROGEN BONDS OF TYPE O(I)-->H-N(I-5), SAME NUMBER PER 100 RESIDUES                              .
    2  0.4   TOTAL NUMBER OF HYDROGEN BONDS OF TYPE O(I)-->H-N(I-4), SAME NUMBER PER 100 RESIDUES                              .
    4  0.8   TOTAL NUMBER OF HYDROGEN BONDS OF TYPE O(I)-->H-N(I-3), SAME NUMBER PER 100 RESIDUES                              .
    0  0.0   TOTAL NUMBER OF HYDROGEN BONDS OF TYPE O(I)-->H-N(I-2), SAME NUMBER PER 100 RESIDUES                              .
    0  0.0   TOTAL NUMBER OF HYDROGEN BONDS OF TYPE O(I)-->H-N(I-1), SAME NUMBER PER 100 RESIDUES                              .
    0  0.0   TOTAL NUMBER OF HYDROGEN BONDS OF TYPE O(I)-->H-N(I+0), SAME NUMBER PER 100 RESIDUES                              .
    0  0.0   TOTAL NUMBER OF HYDROGEN BONDS OF TYPE O(I)-->H-N(I+1), SAME NUMBER PER 100 RESIDUES                              .
   59 11.6   TOTAL NUMBER OF HYDROGEN BONDS OF TYPE O(I)-->H-N(I+2), SAME NUMBER PER 100 RESIDUES                              .
   36  7.1   TOTAL NUMBER OF HYDROGEN BONDS OF TYPE O(I)-->H-N(I+3), SAME NUMBER PER 100 RESIDUES                              .
  124 24.4   TOTAL NUMBER OF HYDROGEN BONDS OF TYPE O(I)-->H-N(I+4), SAME NUMBER PER 100 RESIDUES                              .
    6  1.2   TOTAL NUMBER OF HYDROGEN BONDS OF TYPE O(I)-->H-N(I+5), SAME NUMBER PER 100 RESIDUES                              .
  1  2  3  4  5  6  7  8  9 10 11 12 13 14 15 16 17 18 19 20 21 22 23 24 25 26 27 28 29 30     *** HISTOGRAMS OF ***           .
  0  0  0  2  0  0  2  0  0  2  4  0  0  0  2  0  0  2  0  0  0  0  0  0  0  0  0  0  0  0    RESIDUES PER ALPHA HELIX         .
  0  0  2  3  1  3  1  0  0  0  0  0  0  0  0  0  0  0  0  0  0  0  0  0  0  0  0  0  0  0    PARALLEL BRIDGES PER LADDER      .
  2  0  4  0  3  2  0  0  1  1  0  0  0  0  0  0  0  0  0  0  0  0  0  0  0  0  0  0  0  0    ANTIPARALLEL BRIDGES PER LADDER  .
  0  0  0  0  0  0  0  0  0  0  0  0  0  0  0  0  0  0  0  0  1  0  0  0  0  0  0  0  0  0    LADDERS PER SHEET                .
  #  RESIDUE AA STRUCTURE BP1 BP2  ACC     N-H-->O    O-->H-N    N-H-->O    O-->H-N    TCO  KAPPA ALPHA  PHI   PSI    X-CA   Y-CA   Z-CA 
    1   14 A G              0   0   43      0, 0.0   260,-2.1     0, 0.0   261,-0.0   0.000 360.0 360.0 360.0  33.9   81.4   69.2   48.1
    2   15 A D  E     +A  260   0A  62    258,-0.2    23,-2.0    22,-0.1     2,-0.3  -0.308 360.0 146.7 -65.7 143.3   83.5   72.2   47.1
    3   16 A C  E     -AB 259  24A   0    256,-2.2   256,-2.4    21,-0.3     2,-0.3  -0.977  29.1-143.4-168.4 164.4   82.1   74.6   44.4
    4   17 A C  E     -AB 258  23A   3     19,-1.8    19,-2.6    -2,-0.3     2,-0.6  -0.989  20.8-118.1-142.2 151.5   81.9   78.2   43.3
    5   18 A I  E     - B   0  22A  18    252,-1.9     2,-0.3    -2,-0.3    17,-0.2  -0.796  37.0-173.9 -88.6 117.4   79.4   80.6   41.7
    6   19 A I  E     - B   0  21A   0     15,-2.5    15,-2.3    -2,-0.6     2,-0.6  -0.864  21.9-130.1-115.7 150.9   80.6   81.8   38.3
    7   20 A R  E     -cB  81  20A 101     73,-3.1    75,-3.5    -2,-0.3     2,-0.5  -0.873  22.9-166.8 -99.9 121.4   79.2   84.4   35.9
    8   21 A V  E     -cB  82  19A   0     11,-2.1    11,-2.0    -2,-0.6     2,-0.3  -0.945   3.7-171.9-113.8 125.8   78.9   83.3   32.3
    9   22 A S  E     -c   83   0A  24     73,-2.5    75,-2.9    -2,-0.5     2,-0.3  -0.820  18.1-128.6-113.1 154.2   78.3   85.8   29.5
   10   23 A L  E     -c   84   0A  20     -2,-0.3    75,-0.2     6,-0.3     4,-0.1  -0.753  17.2-126.2-102.1 148.7   77.5   85.1   25.9
   11   24 A D  S    S+     0   0   84     73,-1.1     2,-0.1    -2,-0.3    74,-0.1   0.250  85.8  87.0 -76.1  14.2   79.3   86.7   22.9
   12   25 A V  S    S-     0   0   78      4,-0.1     2,-0.3    73,-0.0    -2,-0.1  -0.229  80.8-118.5-101.1-169.0   76.0   87.9   21.6
   13   26 A D        +     0   0  163      1,-0.1     4,-0.1    -2,-0.1    -2,-0.1  -0.743  59.1 127.6-136.6  83.2   73.8   90.9   22.1
   14   27 A N  S    S-     0   0   63      2,-0.3     3,-0.1    -2,-0.3    -1,-0.1   0.146  84.4 -90.9-125.1  16.9   70.4   89.8   23.5
   15   28 A G  S    S+     0   0   21      1,-0.3   114,-2.7    -3,-0.1     2,-0.4   0.199  91.5 115.7  94.7 -17.5   70.0   92.0   26.6
   16   29 A N  E     - D   0 128A  17    112,-0.2    -2,-0.3     1,-0.2    -6,-0.3  -0.751  41.8-172.6 -91.1 132.9   71.7   89.6   29.0
   17   30 A M  E     -     0   0   86    110,-2.8     2,-0.3    -2,-0.4   111,-0.2   0.881  68.7 -35.4 -85.7 -45.1   74.9   90.7   30.7
   18   31 A Y  E     - D   0 127A  34    109,-1.3   109,-2.1    -9,-0.1    -1,-0.4  -0.969  46.7-139.7-168.3 166.8   75.6   87.3   32.4
   19   32 A K  E     -BD   8 126A   8    -11,-2.0   -11,-2.1    -2,-0.3     2,-0.3  -0.984  25.7-129.6-140.7 125.3   73.9   84.3   34.0
   20   33 A S  E     +B    7   0A   0    105,-1.2   104,-0.4    -2,-0.4     2,-0.3  -0.588  29.6 171.8 -80.9 138.1   75.4   82.6   37.1
   21   34 A I  E     -B    6   0A   0    -15,-2.3   -15,-2.5    -2,-0.3     2,-0.4  -0.851  31.7-103.8-134.7 171.0   75.9   78.9   37.3
   22   35 A L  E     -B    5   0A   0     -2,-0.3     2,-0.6   -17,-0.2   -17,-0.2  -0.830  20.3-162.3-105.1 137.2   77.6   76.5   39.7
   23   36 A V  E     -B    4   0A   0    -19,-2.6   -19,-1.8    -2,-0.4     2,-0.1  -0.931  12.9-167.6-118.6 104.8   81.1   74.9   39.2
   24   37 A T  E >   -B    3   0A   4     -2,-0.6     3,-2.0   383,-0.3    47,-0.5  -0.466  38.3-104.7 -86.8 163.4   81.7   71.9   41.5
   25   38 A S  T 3  S+     0   0   26    -23,-2.0    47,-0.1     1,-0.3   -22,-0.1   0.489 121.8  56.7 -66.0  -2.5   85.1   70.3   42.0
   26   39 A Q  T 3  S+     0   0   74    -24,-0.2     2,-0.5     2,-0.1    -1,-0.3   0.427  80.6 115.6-105.0  -5.6   83.9   67.4   39.8
   27   40 A D    <   -     0   0    0     -3,-2.0    43,-1.4     4,-0.1    44,-0.7  -0.571  44.7-170.1 -74.4 115.3   83.0   69.7   36.8
   28   41 A K  B >>  -V   69   0B  99     -2,-0.5     4,-1.9    41,-0.3     3,-1.0  -0.634  42.2 -95.0 -96.7 161.7   85.1   69.1   33.7
   29   42 A A  H 3> S+     0   0    0     39,-2.3     4,-2.6    36,-0.3     5,-0.2   0.844 123.5  53.4 -44.6 -48.6   85.0   71.6   30.8
   30   43 A P  H 3> S+     0   0   51      0, 0.0     4,-1.9     0, 0.0    -1,-0.2   0.879 110.0  50.3 -57.7 -37.2   82.3   69.6   28.8
   31   44 A T  H <> S+     0   0   27     -3,-1.0     4,-1.9     2,-0.2    -2,-0.2   0.934 113.0  43.1 -66.1 -49.5   80.1   69.6   31.9
   32   45 A V  H  X S+     0   0    0     -4,-1.9     4,-2.5     2,-0.2    -1,-0.2   0.863 112.6  54.1 -66.6 -36.0   80.3   73.3   32.5
   33   46 A I  H  X S+     0   0   11     -4,-2.6     4,-2.7    -5,-0.3    -1,-0.2   0.907 110.5  45.1 -65.6 -42.2   79.9   74.2   28.8
   34   47 A R  H  X S+     0   0   58     -4,-1.9     4,-2.5    -5,-0.2    -1,-0.2   0.872 113.8  51.2 -69.1 -34.4   76.7   72.2   28.6
   35   48 A K  H  X S+     0   0    4     -4,-1.9     4,-1.8     2,-0.2    -2,-0.2   0.882 113.4  44.5 -68.2 -39.9   75.5   73.8   31.8
   36   49 A A  H  X S+     0   0    0     -4,-2.5     4,-1.9     2,-0.2    -2,-0.2   0.903 112.7  51.6 -70.9 -42.7   76.3   77.2   30.5
   37   50 A M  H  <>S+     0   0    0     -4,-2.7     5,-2.1     2,-0.2    -2,-0.2   0.939 111.4  46.6 -59.9 -48.9   74.7   76.5   27.1
   38   51 A D  H ><5S+     0   0   20     -4,-2.5     3,-2.0     3,-0.3    -1,-0.2   0.921 109.9  53.8 -58.8 -47.2   71.4   75.3   28.7
   39   52 A K  H 3<5S+     0   0    9     -4,-1.8    -1,-0.2     1,-0.3    -2,-0.2   0.851 114.4  41.8 -56.7 -36.1   71.4   78.3   31.0
   40   53 A H  T 3<5S-     0   0   11     -4,-1.9    -1,-0.3    -3,-0.1    -2,-0.2   0.208 122.7-108.7 -96.2  13.3   71.6   80.5   27.9
   41   54 A N  T < 5S+     0   0   66     -3,-2.0    -3,-0.3     1,-0.1     3,-0.1   0.951  73.9 137.3  58.5  57.3   69.2   78.3   26.0
   42   55 A L      < +     0   0   28     -5,-2.1    -4,-0.2    -8,-0.2    -1,-0.1  -0.387  16.6 135.7-124.7  49.6   71.6   76.7   23.6
   43   56 A D        +     0   0   66      1,-0.2    -1,-0.1    -5,-0.2    -5,-0.1   0.781  68.3  53.6 -69.1 -32.7   70.1   73.2   23.9
   44   57 A E  S    S+     0   0  183     -3,-0.1    -1,-0.2     2,-0.1    -2,-0.1   0.920  97.3  80.3 -69.0 -44.7   70.2   72.5   20.1
   45   58 A D  S    S-     0   0   42      1,-0.1    -3,-0.1    -8,-0.1    -8,-0.0  -0.044  82.5-117.0 -60.8 162.4   73.9   73.4   19.8
   46   59 A E    >   -     0   0  134      1,-0.1     3,-1.4    -9,-0.0     4,-0.2  -0.882   8.9-134.7-107.6 136.3   76.7   71.0   20.6
   47   60 A P  G >  S+     0   0   25      0, 0.0     3,-0.8     0, 0.0    -1,-0.1   0.638 100.3  75.9 -60.0 -14.7   79.3   71.8   23.4
   48   61 A E  G 3  S+     0   0  151      1,-0.2    39,-0.1    38,-0.0    18,-0.0   0.877  94.0  46.4 -65.1 -41.5   81.9   70.7   20.9
   49   62 A D  G <  S+     0   0   79     -3,-1.4    38,-2.5    38,-0.1     2,-0.3   0.401 102.5  90.7 -83.2   2.1   81.7   73.9   18.9
   50   63 A Y  E <   -E   86   0A  21     -3,-0.8     2,-0.3    36,-0.3    36,-0.3  -0.771  57.1-160.7-106.6 150.1   81.8   75.9   22.2
   51   64 A E  E     -E   85   0A  38     34,-4.1    34,-2.1    -2,-0.3     2,-0.5  -0.918   9.7-143.3-125.8 148.3   84.8   77.4   24.1
   52   65 A L  E     +E   84   0A   2     12,-0.5    12,-2.6    -2,-0.3     2,-0.4  -0.947  20.9 179.4-118.9 115.8   85.1   78.5   27.7
   53   66 A L  E     -EF  83  63A   7     30,-2.2    30,-2.5    -2,-0.5     2,-0.5  -0.934  21.4-140.8-118.6 137.7   87.2   81.6   28.5
   54   67 A Q  E     -EF  82  62A   0      8,-2.8     8,-2.8    -2,-0.4     2,-1.1  -0.842  17.5-137.8 -96.5 124.7   87.9   83.2   31.9
   55   68 A I  E     + F   0  61A  49     26,-2.9    26,-0.4    -2,-0.5     6,-0.2  -0.703  31.0 167.3 -84.8  96.7   88.0   87.0   31.8
   56   69 A I  S    S-     0   0   33      4,-1.5    23,-0.3    -2,-1.1     2,-0.3   0.876  71.4 -39.5 -74.0 -37.2   90.9   87.9   34.0
   57   70 A S  S    S-     0   0   50      3,-2.2    -1,-0.3    -3,-0.2     3,-0.0  -0.926  72.8 -73.3-168.4-174.6   90.7   91.5   32.5
   58   71 A E  S    S+     0   0  182     -2,-0.3     3,-0.1     1,-0.2    -3,-0.0   0.569 134.1  33.6 -72.0 -10.5   90.1   93.4   29.3
   59   72 A D  S    S+     0   0  146      1,-0.2     2,-0.4     0, 0.0    -1,-0.2   0.488 114.6  62.7-119.5 -12.1   93.6   92.4   28.1
   60   73 A H        +     0   0  103      2,-0.0    -3,-2.2    -3,-0.0    -4,-1.5  -0.970  52.2 171.0-127.1 126.3   93.8   88.9   29.7
   61   74 A K  E     -F   55   0A  81     -2,-0.4     2,-0.7    -6,-0.2    -6,-0.2  -0.990  23.0-142.7-135.0 124.9   91.7   85.8   29.0
   62   75 A L  E     -F   54   0A  56     -8,-2.8    -8,-2.8    -2,-0.4     2,-0.5  -0.776  13.9-143.2 -91.6 116.4   92.3   82.3   30.3
   63   76 A K  E     -F   53   0A 127     -2,-0.7   -10,-0.2   -10,-0.2    -2,-0.0  -0.637  14.1-140.4 -78.4 119.7   91.4   79.5   27.8
   64   77 A I        -     0   0   10    -12,-2.6   -12,-0.5    -2,-0.5     6,-0.1  -0.761  24.6-116.3 -84.6 117.0   89.9   76.6   29.7
   65   78 A P    >   -     0   0   79      0, 0.0     3,-1.3     0, 0.0   -36,-0.3  -0.205  25.7-112.3 -51.7 143.1   91.2   73.3   28.2
   66   79 A E  T 3  S+     0   0  125      1,-0.3    -2,-0.0   -37,-0.1   -38,-0.0   0.700 113.3  26.0 -51.8 -27.7   88.5   71.2   26.6
   67   80 A N  T 3  S+     0   0  104    -38,-0.2    -1,-0.3   -39,-0.1    -3,-0.0   0.277  93.6 123.4-122.6  11.5   88.8   68.4   29.2
   68   81 A A  S <  S-     0   0   23     -3,-1.3   -39,-2.3   -40,-0.1     2,-0.9  -0.273  72.5-105.9 -73.0 155.7   90.2   70.3   32.2
   69   82 A N  B  >  -V   28   0B  45    -41,-0.2     4,-2.3     1,-0.2     3,-0.4  -0.773  31.0-155.3 -81.9 107.5   88.6   70.3   35.6
   70   83 A V  H  > S+     0   0    0    -43,-1.4     4,-2.6    -2,-0.9    -1,-0.2   0.901  89.0  58.2 -53.0 -44.7   87.2   73.9   35.6
   71   84 A F  H  4 S+     0   0   42    -44,-0.7    -1,-0.2   -47,-0.5   -46,-0.1   0.898 118.3  31.7 -53.4 -44.5   87.2   74.2   39.4
   72   85 A Y  H  4 S+     0   0  160     -3,-0.4    -1,-0.2     1,-0.1    -2,-0.2   0.670 119.7  52.7 -88.5 -19.7   91.0   73.5   39.5
   73   86 A A  H  < S+     0   0   39     -4,-2.3    -3,-0.2     2,-0.1    -2,-0.2   0.858  88.9  87.7 -84.5 -39.3   91.9   75.1   36.2
   74   87 A M  S  < S-     0   0   11     -4,-2.6     2,-1.1    -5,-0.2     3,-0.1  -0.156  90.9-104.3 -60.9 153.6   90.3   78.5   36.6
   75   88 A N    >   -     0   0   67      1,-0.2     3,-1.3     4,-0.2    -1,-0.1  -0.737  35.9-173.0 -81.7 100.2   92.2   81.4   38.3
   76   89 A S  T 3  S+     0   0   81     -2,-1.1    -1,-0.2     1,-0.3     4,-0.1   0.743  81.5  60.4 -67.3 -24.1   90.5   81.4   41.7
   77   90 A A  T 3  S+     0   0   98     -3,-0.1    -1,-0.3     2,-0.1     2,-0.2   0.379 103.9  63.6 -84.4   2.6   92.4   84.5   42.7
   78   91 A A  S <  S-     0   0   23     -3,-1.3     2,-0.1     1,-0.1   -22,-0.1  -0.566 104.1 -59.9-115.7-178.0   90.8   86.4   39.7
   79   92 A N        -     0   0   96    -23,-0.3     2,-1.1    -2,-0.2    -4,-0.2  -0.404  38.9-132.9 -66.5 136.4   87.2   87.4   38.7
   80   93 A Y        +     0   0   43     -2,-0.1   -73,-3.1   -75,-0.1     2,-0.5  -0.209  63.7 132.6 -83.2  43.8   84.8   84.5   38.2
   81   94 A D  E     +c    7   0A  55     -2,-1.1   -26,-2.9   -26,-0.4     2,-0.3  -0.882  31.4 176.8-100.3 124.2   83.7   86.0   35.0
   82   95 A F  E     -cE   8  54A   1    -75,-3.5   -73,-2.5    -2,-0.5     2,-0.4  -0.889  20.0-147.6-126.2 157.0   83.5   83.7   32.0
   83   96 A I  E     -cE   9  53A  30    -30,-2.5   -30,-2.2    -2,-0.3     2,-0.6  -0.994   7.4-150.5-127.6 129.6   82.5   84.0   28.4
   84   97 A L  E     +cE  10  52A   0    -75,-2.9   -73,-1.1    -2,-0.4     2,-0.3  -0.917  33.9 153.9 -99.9 121.4   80.9   81.2   26.4
   85   98 A K  E     - E   0  51A  80    -34,-2.1   -34,-4.1    -2,-0.6     2,-0.3  -0.960  47.0 -88.3-145.8 163.7   81.7   81.4   22.7
   86   99 A K  E       E   0  50A 110     -2,-0.3   -36,-0.3   -36,-0.3   -37,-0.1  -0.566 360.0 360.0 -76.5 132.1   82.0   79.3   19.6
   87  100 A R              0   0  191    -38,-2.5    -1,-0.1    -2,-0.3   -38,-0.1   0.897 360.0 360.0 -72.7 360.0   85.5   77.9   19.0
   88        !*             0   0    0      0, 0.0     0, 0.0     0, 0.0     0, 0.0   0.000 360.0 360.0 360.0 360.0    0.0    0.0    0.0
   89  201 B M              0   0  134      0, 0.0    50,-0.2     0, 0.0     2,-0.1   0.000 360.0 360.0 360.0  98.1   70.4  108.9   29.7
   90  202 B T        -     0   0   72     48,-0.4    50,-2.0     1,-0.1     2,-0.4  -0.440 360.0-134.2 -72.0 138.6   69.9  108.1   33.4
   91  203 B E  E     -g  140   0A  69     48,-0.2     2,-0.5    -2,-0.1    50,-0.2  -0.782  15.1-158.6 -96.1 139.3   70.6  104.5   34.5
   92  204 B Y  E     -g  141   0A   9     48,-3.3    50,-3.5    -2,-0.4     2,-0.9  -0.978   6.6-151.6-121.7 126.9   68.2  102.6   36.7
   93  205 B K  E     -g  142   0A  73     -2,-0.5    71,-2.2    48,-0.2    72,-1.6  -0.838  21.4-177.5-101.7  98.6   69.2   99.7   38.8
   94  206 B L  E     -gh 143 165A   2     48,-3.2    50,-2.9    -2,-0.9     2,-0.4  -0.739  10.1-160.2 -96.8 143.4   66.1   97.4   39.3
   95  207 B V  E     -gh 144 166A   3     70,-2.4    72,-3.3    -2,-0.3     2,-0.7  -0.991   7.5-150.0-127.7 126.6   66.1   94.3   41.4
   96  208 B V  E     +gh 145 167A   0     48,-2.5    50,-1.5    -2,-0.4     2,-0.3  -0.872  27.6 174.3 -98.5 112.8   63.5   91.5   41.1
   97  209 B V  E     + h   0 168A   0     70,-2.4    72,-3.0    -2,-0.7     2,-0.2  -0.810  14.6 103.0-119.5 159.7   62.9   89.8   44.4
   98  210 B G        -     0   0    0     -2,-0.3    72,-0.1    49,-0.2     3,-0.1  -0.766  64.6 -49.7 149.7 166.3   60.6   87.1   45.8
   99  211 B A  S >  S-     0   0    9     70,-0.5     3,-1.3    78,-0.3     5,-0.3  -0.077  73.3 -75.6 -60.0 161.9   60.2   83.4   46.7
  100  212 B G  T 3  S+     0   0   13     48,-0.7   276,-0.2     1,-0.2    -1,-0.1  -0.297 112.2  13.7 -64.0 139.1   61.3   80.6   44.4
  101  213 B G  T 3  S+     0   0   28     -3,-0.1    -1,-0.2     1,-0.1    -2,-0.1   0.449  83.8 119.5  78.8   2.9   59.2   79.8   41.5
  102  214 B V  S <  S-     0   0    0     -3,-1.3    68,-0.1    67,-0.1    70,-0.1   0.727  91.0 -95.3 -73.0 -19.4   57.0   82.9   41.6
  103  215 B G  S  > S+     0   0   15     -4,-0.2     4,-2.2    66,-0.1     5,-0.2   0.678  75.4 140.9 112.5  26.8   58.0   84.0   38.1
  104  216 B K  H  > S+     0   0   12     -5,-0.3     4,-2.3     2,-0.2     5,-0.2   0.946  80.4  40.0 -62.5 -52.3   60.9   86.5   38.6
  105  217 B S  H  > S+     0   0   28      2,-0.2     4,-3.1     1,-0.2     5,-0.3   0.909 114.8  53.0 -64.5 -43.6   63.0   85.2   35.7
  106  218 B A  H  > S+     0   0   28      1,-0.2     4,-2.0     2,-0.2    -1,-0.2   0.911 111.0  47.7 -57.6 -44.4   60.0   84.8   33.5
  107  219 B L  H  X S+     0   0    0     -4,-2.2     4,-1.9     2,-0.2    -2,-0.2   0.931 114.5  45.5 -61.9 -49.5   58.9   88.4   34.2
  108  220 B T  H  X S+     0   0    0     -4,-2.3     4,-2.9     1,-0.2     5,-0.3   0.934 114.3  47.4 -61.5 -50.2   62.4   89.8   33.5
  109  221 B I  H  X S+     0   0   33     -4,-3.1     4,-1.9     1,-0.2     6,-0.7   0.832 108.4  56.3 -62.5 -34.0   62.9   87.8   30.3
  110  222 B Q  H  X S+     0   0   11     -4,-2.0     4,-0.8    -5,-0.3    -1,-0.2   0.925 114.0  39.8 -64.7 -41.7   59.5   88.8   29.1
  111  223 B L  H  < S+     0   0    5     -4,-1.9    -2,-0.2     2,-0.2    -1,-0.2   0.946 125.6  34.0 -71.6 -51.7   60.4   92.5   29.5
  112  224 B I  H  < S+     0   0    9     -4,-2.9    -3,-0.2     1,-0.2    -2,-0.2   0.953 135.7  21.5 -70.8 -52.7   64.0   92.3   28.2
  113  225 B Q  H  < S-     0   0   41     -4,-1.9    -3,-0.2    -5,-0.3    -2,-0.2   0.356  94.0-132.3-102.9   4.9   63.7   89.6   25.5
  114  226 B N     <  +     0   0   88     -4,-0.8     2,-0.3    -5,-0.4    -4,-0.2   0.828  68.2  97.1  47.1  46.5   59.9   89.8   24.9
  115  227 B H        -     0   0   70     -6,-0.7     2,-0.4    -9,-0.2    -2,-0.2  -0.987  54.9-148.4-156.3 159.4   59.2   86.1   25.0
  116  228 B F        +     0   0   68     -2,-0.3     2,-0.4   119,-0.1   -10,-0.0  -0.979  14.4 173.1-137.4 124.0   58.0   83.3   27.4
  117  229 B V        -     0   0   87     -2,-0.4     2,-0.8     2,-0.1    -2,-0.0  -0.999  35.0-124.0-129.6 126.0   59.0   79.7   27.5
  118  230 B D        +     0   0  147     -2,-0.4     2,-0.3     2,-0.0    -2,-0.0  -0.647  52.9 147.2 -72.4 112.5   57.8   77.4   30.3
  119  231 B K        -     0   0   72     -2,-0.8     2,-0.8     2,-0.0    -2,-0.1  -0.995  49.8-127.2-152.2 142.2   61.0   76.0   31.8
  120  232 B Y        +     0   0   80     -2,-0.3   236,-0.2   236,-0.2    -2,-0.0  -0.818  49.8 139.5 -91.1 111.5   62.2   74.8   35.2
  121  233 B D        -     0   0   56     -2,-0.8   -16,-0.1   284,-0.1    -2,-0.0  -0.546  40.2-146.6-157.7  84.2   65.5   76.7   35.8
  122  234 B P        -     0   0    4      0, 0.0     2,-0.2     0, 0.0    25,-0.1  -0.238  22.7-126.3 -55.4 133.8   66.2   78.0   39.3
  123  235 B T        +     0   0   12     23,-0.2    26,-0.4     1,-0.2    25,-0.2  -0.574  29.7 177.9 -89.2 142.8   68.2   81.2   39.4
  124  236 B I  S    S-     0   0    3   -104,-0.4    23,-0.7    -2,-0.2     2,-0.2   0.781  79.3 -42.4 -98.0 -60.0   71.5   81.9   41.3
  125  237 B E  E     - I   0 146A  18   -105,-0.3  -105,-1.2    21,-0.2     2,-0.3  -0.666  62.8-177.9-174.4 112.3   71.9   85.5   40.0
  126  238 B D  E     -DI  19 145A   6     19,-2.7    19,-3.0  -107,-0.2     2,-0.4  -0.892  11.2-151.6-117.3 148.4   71.3   86.8   36.5
  127  239 B S  E     -DI  18 144A  19   -109,-2.1  -110,-2.8    -2,-0.3  -109,-1.3  -0.964  12.7-178.9-125.6 136.6   71.8   90.3   35.2
  128  240 B Y  E     -DI  16 143A   1     15,-2.7    15,-2.7    -2,-0.4     2,-0.3  -0.879   6.8-169.8-128.5 161.6   70.1   92.1   32.3
  129  241 B R  E     + I   0 142A  94   -114,-2.7     2,-0.3    -2,-0.3    13,-0.2  -0.974  10.5 165.7-154.4 131.3   70.4   95.5   30.7
  130  242 B K  E     - I   0 141A  62     11,-1.9    11,-2.2    -2,-0.3     2,-0.4  -0.948  30.2-134.5-153.8 129.2   68.1   97.2   28.1
  131  243 B Q  E     + I   0 140A 120     -2,-0.3     2,-0.3     9,-0.2     9,-0.2  -0.715  40.2 164.7 -82.2 128.7   67.8  100.8   26.9
  132  244 B V  E     - I   0 139A  24      7,-2.4     7,-2.0    -2,-0.4     2,-0.5  -0.998  38.4-113.4-149.8 150.6   64.2  101.8   26.7
  133  245 B V  E     + I   0 138A  95     -2,-0.3     2,-0.4     5,-0.2     5,-0.2  -0.732  32.5 175.1 -88.3 124.0   61.9  104.9   26.4
  134  246 B I        -     0   0    3      3,-2.2    -2,-0.0    -2,-0.5     0, 0.0  -0.958  69.1 -14.0-133.1 114.5   59.8  105.7   29.5
  135  247 B D  S    S-     0   0   76     -2,-0.4    -1,-0.1     1,-0.2     3,-0.1   0.934 129.6 -47.7  61.5  51.1   57.7  108.9   29.5
  136  248 B G  S    S+     0   0   81      1,-0.1     2,-0.2    -3,-0.1    -1,-0.2   0.916 121.2  94.1  59.0  46.9   59.4  110.6   26.6
  137  249 B E        -     0   0   99      2,-0.0    -3,-2.2   -48,-0.0     2,-0.2  -0.753  68.1-131.0-170.8 118.8   62.9  109.9   27.8
  138  250 B T  E     + I   0 133A  59     -5,-0.2   -48,-0.4    -2,-0.2     2,-0.3  -0.531  34.7 167.4 -74.2 135.1   65.4  107.2   27.0
  139  251 B C  E     - I   0 132A   6     -7,-2.0    -7,-2.4    -2,-0.2     2,-0.6  -0.946  36.6-107.5-145.0 162.9   67.1  105.5   30.0
  140  252 B L  E     -gI  91 131A  19    -50,-2.0   -48,-3.3    -2,-0.3     2,-0.7  -0.851  27.2-155.5 -98.2 122.0   69.2  102.4   30.8
  141  253 B L  E     -gI  92 130A   1    -11,-2.2   -11,-1.9    -2,-0.6     2,-0.6  -0.863   7.2-170.6-102.0 113.1   67.5   99.6   32.7
  142  254 B D  E     -gI  93 129A  26    -50,-3.5   -48,-3.2    -2,-0.7     2,-0.5  -0.917  10.9-167.7-100.0 118.3   69.8   97.4   34.7
  143  255 B I  E     -gI  94 128A   0    -15,-2.7   -15,-2.7    -2,-0.6     2,-0.7  -0.940  11.3-161.4-116.0 118.7   67.8   94.4   36.0
  144  256 B L  E     -gI  95 127A  25    -50,-2.9   -48,-2.5    -2,-0.5     2,-0.8  -0.866   7.7-159.7 -98.6 110.8   69.2   92.1   38.6
  145  257 B D  E     -gI  96 126A   0    -19,-3.0   -19,-2.7    -2,-0.7   -48,-0.1  -0.846  21.2-162.4 -93.1 106.9   67.2   88.8   38.6
  146  258 B T  E     - I   0 125A   2    -50,-1.5     2,-0.3    -2,-0.8   -21,-0.2  -0.303  20.4 -91.6 -91.2 171.5   67.8   87.2   42.0
  147  259 B A        -     0   0    6    -23,-0.7   -49,-0.2     5,-0.2   -23,-0.1  -0.652  19.0-164.8 -84.6 133.3   67.5   83.7   43.5
  148  260 B G        +     0   0   13     -2,-0.3   -48,-0.7   -25,-0.2    -1,-0.1   0.752  65.2  97.8 -85.2 -25.9   64.2   82.8   45.3
  149  261 B Q  S >  S-     0   0   18    -26,-0.4     3,-1.3   -50,-0.2    -2,-0.1  -0.338  77.8-133.6 -64.4 141.9   65.9   79.8   46.9
  150  262 B E  G >  S+     0   0   41      1,-0.3     3,-1.7     2,-0.1     4,-0.2   0.707  96.6  83.7 -68.3 -18.4   67.1   80.3   50.5
  151  263 B E  G 3  S+     0   0   10      1,-0.3    -1,-0.3     2,-0.1     3,-0.2   0.762  97.0  38.2 -55.7 -29.6   70.4   78.6   49.3
  152  264 B Y  G X  S+     0   0    9     -3,-1.3     3,-0.7     1,-0.1    -1,-0.3  -0.199  77.8 120.0-117.6  41.3   71.6   82.0   48.0
  153  265 B S  G X   +     0   0   10     -3,-1.7     3,-1.5     1,-0.2     4,-0.4   0.718  60.3  73.1 -76.7 -23.8   70.3   84.3   50.8
  154  266 B A  G 3  S+     0   0   25      1,-0.3     4,-0.4    -3,-0.2     3,-0.2   0.662  90.1  61.9 -64.8 -17.2   73.8   85.6   51.8
  155  267 B M  G <> S+     0   0   30     -3,-0.7     4,-1.9     1,-0.2    -1,-0.3   0.636  82.3  84.4 -83.0 -15.1   73.8   87.6   48.6
  156  268 B R  H <> S+     0   0   25     -3,-1.5     4,-2.0     1,-0.2     5,-0.2   0.881  84.7  52.8 -55.3 -48.2   70.7   89.6   49.6
  157  269 B D  H  > S+     0   0   69     -4,-0.4     4,-1.6    -3,-0.2    -1,-0.2   0.918 109.7  49.3 -55.8 -47.1   72.6   92.2   51.7
  158  270 B Q  H  > S+     0   0   92     -4,-0.4     4,-1.4     1,-0.2    -1,-0.2   0.924 116.1  39.3 -60.9 -50.3   75.0   93.1   48.9
  159  271 B Y  H  X S+     0   0    9     -4,-1.9     4,-2.2     1,-0.2    -1,-0.2   0.727 111.5  57.7 -75.9 -23.1   72.3   93.5   46.1
  160  272 B M  H  < S+     0   0    0     -4,-2.0    -1,-0.2    -5,-0.2    -2,-0.2   0.845 105.9  51.4 -73.8 -32.1   69.8   95.3   48.4
  161  273 B R  H  < S+     0   0  137     -4,-1.6    -2,-0.2    -5,-0.2    -1,-0.2   0.911 118.5  35.2 -69.1 -44.7   72.5   97.9   49.2
  162  274 B T  H  < S+     0   0   91     -4,-1.4    -2,-0.2    -5,-0.1    -1,-0.2   0.826  96.4  97.9 -80.8 -33.0   73.2   98.7   45.6
  163  275 B G     <  -     0   0    2     -4,-2.2   -69,-0.2    -5,-0.1     3,-0.1  -0.275  51.4-167.6 -59.9 137.5   69.7   98.2   44.2
  164  276 B E  S    S+     0   0   50    -71,-2.2     2,-0.3     1,-0.3   -70,-0.2   0.755  72.6  19.8 -96.5 -30.4   67.7  101.4   43.7
  165  277 B G  E     -h   94   0A   0    -72,-1.6   -70,-2.4    32,-0.1     2,-0.4  -0.996  68.8-149.2-142.1 144.9   64.3   99.9   43.1
  166  278 B F  E     -hj  95 199A   0     32,-2.3    34,-1.8    -2,-0.3     2,-0.9  -0.957   8.4-153.1-125.0 129.7   62.8   96.5   43.9
  167  279 B L  E     -hj  96 200A   0    -72,-3.3   -70,-2.4    -2,-0.4     2,-1.1  -0.847  19.2-157.1 -96.3 101.3   60.1   94.5   42.2
  168  280 B C  E     -hj  97 201A   3     32,-1.9    34,-3.0    -2,-0.9     2,-0.3  -0.721  18.4-168.8 -86.4  98.1   58.6   92.4   45.0
  169  281 B V  E     + j   0 202A   0    -72,-3.0   -70,-0.5    -2,-1.1     2,-0.3  -0.646  19.1 160.1 -96.2 142.3   57.0   89.4   43.3
  170  282 B F  E     - j   0 203A   0     32,-2.1    34,-3.2    -2,-0.3     2,-0.4  -0.937  37.6-112.6-147.6 158.8   54.7   86.7   44.5
  171  283 B A  E >   - j   0 204A   1      3,-0.3     3,-1.9    -2,-0.3     7,-0.2  -0.852  15.0-136.7-100.0 137.1   52.3   84.3   42.7
  172  284 B I  T 3  S+     0   0    0     32,-2.5    40,-3.0    -2,-0.4    41,-1.6   0.581 107.2  50.6 -67.1  -8.7   48.6   84.7   43.1
  173  285 B N  T 3  S+     0   0   58     31,-0.3     2,-0.4    38,-0.3    -1,-0.3   0.209  99.2  74.5-110.8  13.3   48.3   80.9   43.4
  174  286 B N    <>  -     0   0   49     -3,-1.9     4,-1.3     1,-0.1    -3,-0.3  -0.860  53.1-179.5-130.7  95.3   51.0   80.6   46.1
  175  287 B T  H  > S+     0   0   59     -2,-0.4     4,-2.0     1,-0.2     5,-0.2   0.865  83.7  57.9 -61.8 -37.1   49.9   81.9   49.5
  176  288 B K  H  > S+     0   0   89      1,-0.2     4,-2.4     2,-0.2    -1,-0.2   0.898 103.4  51.5 -62.3 -42.4   53.3   81.2   51.0
  177  289 B S  H  > S+     0   0    0      1,-0.2     4,-1.6     2,-0.2   -78,-0.3   0.839 107.8  53.6 -64.2 -32.6   55.1   83.4   48.5
  178  290 B F  H  < S+     0   0   14     -4,-1.3     4,-0.4    -7,-0.2    -1,-0.2   0.910 110.7  46.4 -67.2 -40.7   52.6   86.2   49.4
  179  291 B E  H >X S+     0   0   98     -4,-2.0     3,-1.0     1,-0.2     4,-0.6   0.859 109.8  54.4 -68.3 -36.2   53.5   85.7   53.1
  180  292 B D  H >X S+     0   0   40     -4,-2.4     4,-1.4     1,-0.2     3,-1.0   0.833  91.7  72.9 -66.7 -33.2   57.2   85.7   52.2
  181  293 B I  H 3X S+     0   0    2     -4,-1.6     4,-1.7     1,-0.3    -1,-0.2   0.738  89.1  61.5 -56.2 -22.2   56.9   89.0   50.4
  182  294 B H  H <> S+     0   0   57     -3,-1.0     4,-2.1    -4,-0.4    -1,-0.3   0.919 102.1  51.8 -69.3 -42.2   56.6   90.7   53.9
  183  295 B Q  H <X S+     0   0  102     -3,-1.0     4,-2.1    -4,-0.6    -2,-0.2   0.867 107.2  51.6 -61.8 -42.5   60.1   89.4   54.8
  184  296 B Y  H  X S+     0   0   10     -4,-1.4     4,-2.7     2,-0.2    -1,-0.2   0.939 109.5  50.5 -61.4 -46.2   61.7   90.8   51.6
  185  297 B R  H  X S+     0   0   51     -4,-1.7     4,-2.0     1,-0.2    -2,-0.2   0.926 113.3  43.8 -57.8 -51.0   60.2   94.3   52.3
  186  298 B E  H  X S+     0   0   81     -4,-2.1     4,-1.8     1,-0.2    -1,-0.2   0.843 113.7  51.6 -66.1 -33.7   61.4   94.4   55.9
  187  299 B Q  H  X S+     0   0   27     -4,-2.1     4,-2.9     2,-0.2     5,-0.2   0.911 108.6  50.5 -69.4 -42.7   64.9   93.1   54.9
  188  300 B I  H  X S+     0   0    0     -4,-2.7     4,-2.5     1,-0.2     5,-0.3   0.913 112.5  46.5 -60.9 -44.8   65.3   95.7   52.2
  189  301 B K  H  X>S+     0   0   54     -4,-2.0     4,-1.6    -5,-0.2     5,-1.0   0.864 113.5  50.4 -64.6 -38.8   64.4   98.5   54.6
  190  302 B R  H  <5S+     0   0  164     -4,-1.8    -2,-0.2     2,-0.2    -1,-0.2   0.950 114.3  41.8 -63.9 -53.7   66.7   97.0   57.2
  191  303 B V  H  <5S+     0   0   26     -4,-2.9    -2,-0.2     1,-0.2    -3,-0.2   0.927 124.4  36.3 -61.4 -49.6   69.7   96.7   54.9
  192  304 B K  H  <5S-     0   0   63     -4,-2.5    -1,-0.2    -5,-0.2    -2,-0.2   0.722  99.0-140.3 -77.3 -22.4   69.2  100.1   53.2
  193  305 B D  T  <5 +     0   0  142     -4,-1.6     2,-0.3    -5,-0.3    -3,-0.2   0.963  56.3 123.7  59.2  57.8   68.1  101.7   56.4
  194  306 B S      < -     0   0   41     -5,-1.0     3,-0.3    -6,-0.1    -1,-0.2  -0.998  58.0-151.5-149.3 142.0   65.3  103.8   54.8
  195  307 B D  S    S+     0   0  152     -2,-0.3     2,-0.1     1,-0.2    -6,-0.1   0.265  95.1  53.0 -94.8  10.5   61.6  104.2   55.2
  196  308 B D        +     0   0  108     -7,-0.1    -1,-0.2     2,-0.0     0, 0.0  -0.501  64.9 156.3-146.8  71.1   61.1  105.1   51.5
  197  309 B V        -     0   0   11     -3,-0.3     2,-0.2    -2,-0.1   -32,-0.1  -0.850  51.9-107.0 -98.6 128.6   62.7  102.6   49.2
  198  310 B P        +     0   0    7      0, 0.0   -32,-2.3     0, 0.0     2,-0.3  -0.381  57.9 158.6 -57.4 119.0   61.2  102.5   45.7
  199  311 B M  E     -j  166   0A   6    -34,-0.2     2,-0.4    -2,-0.2   -32,-0.2  -0.983  32.2-160.9-144.7 156.4   59.1   99.3   45.5
  200  312 B V  E     -j  167   0A   0    -34,-1.8   -32,-1.9    -2,-0.3     2,-0.6  -0.973  19.1-138.8-140.8 118.8   56.3   97.7   43.5
  201  313 B L  E     -jk 168 229A   1     27,-2.3    29,-2.6    -2,-0.4     2,-0.5  -0.711  25.7-163.2 -79.0 121.7   54.3   94.8   44.9
  202  314 B V  E     -jk 169 230A   0    -34,-3.0   -32,-2.1    -2,-0.6     2,-0.9  -0.939  17.9-162.4-116.2 125.1   53.7   92.3   42.0
  203  315 B G  E     -jk 170 231A   0     27,-2.0    29,-2.6    -2,-0.5     3,-0.3  -0.854  26.6-168.2-102.5  95.1   51.1   89.6   41.9
  204  316 B N  E     +j  171   0A   3    -34,-3.2   -32,-2.5    -2,-0.9   -31,-0.3  -0.382  57.2  41.6 -84.3 164.9   52.4   87.3   39.1
  205  317 B K    >   +     0   0   59     27,-0.2     3,-1.3   -34,-0.2    28,-0.2   0.831  59.4 153.6  69.1  37.6   50.6   84.5   37.3
  206  318 B C  T 3   +     0   0   21     26,-2.6    27,-0.2    -3,-0.3    -1,-0.1   0.463  62.3  73.5 -74.3  -0.0   47.3   86.3   37.1
  207  319 B D  T 3  S+     0   0   55     25,-0.2     2,-0.3    31,-0.1    -1,-0.3   0.694  78.2  91.5 -83.4 -22.3   46.5   84.2   34.0
  208  320 B L    <   -     0   0   68     -3,-1.3     3,-0.1     1,-0.1   -36,-0.0  -0.586  67.3-150.9 -78.4 134.4   46.0   81.1   36.2
  209  321 B A  S    S+     0   0  104     -2,-0.3     2,-2.5     1,-0.2    -1,-0.1   0.789  79.9  85.4 -74.3 -29.0   42.4   80.5   37.4
  210  322 B A        +     0   0   72      2,-0.0    -1,-0.2   -37,-0.0     2,-0.2  -0.286  64.5 175.7 -75.0  59.7   43.4   78.7   40.6
  211  323 B R        +     0   0   89     -2,-2.5   -38,-0.3     1,-0.1     3,-0.1  -0.437  19.7 167.5 -70.4 131.3   43.8   82.0   42.6
  212  324 B T        +     0   0   71    -40,-3.0     2,-0.4     1,-0.2   -39,-0.2   0.314  68.3  61.4-121.9  -2.0   44.6   81.5   46.4
  213  325 B V  S    S-     0   0    0    -41,-1.6    -1,-0.2   -35,-0.0     2,-0.1  -0.951  81.6-140.0-129.9 107.7   45.6   85.1   47.1
  214  326 B E     >  -     0   0  109     -2,-0.4     4,-1.1     1,-0.1     3,-0.3  -0.360  15.6-125.7 -67.8 146.7   42.8   87.6   46.5
  215  327 B S  H  > S+     0   0   35      1,-0.2     4,-2.5     2,-0.2     5,-0.2   0.836 106.9  64.0 -60.4 -33.4   43.6   91.0   44.8
  216  328 B R  H  > S+     0   0  143      1,-0.2     4,-2.1     2,-0.2    -1,-0.2   0.904 101.5  46.3 -59.1 -47.0   42.0   92.8   47.8
  217  329 B Q  H  > S+     0   0   68     -3,-0.3     4,-1.1     1,-0.2    -1,-0.2   0.798 114.2  49.5 -68.8 -27.1   44.5   91.5   50.4
  218  330 B A  H  X S+     0   0    0     -4,-1.1     4,-2.2     2,-0.2    -2,-0.2   0.886 110.5  49.0 -77.1 -40.7   47.4   92.3   48.1
  219  331 B Q  H  X S+     0   0   70     -4,-2.5     4,-2.3     2,-0.2    -2,-0.2   0.887 110.8  50.9 -64.3 -41.8   46.2   95.9   47.4
  220  332 B D  H  X S+     0   0   60     -4,-2.1     4,-2.1     2,-0.2    -1,-0.2   0.844 110.7  49.4 -65.1 -34.4   45.7   96.5   51.2
  221  333 B L  H  X S+     0   0   23     -4,-1.1     4,-1.7     2,-0.2    -2,-0.2   0.880 112.4  46.8 -70.7 -41.1   49.2   95.3   51.8
  222  334 B A  H  X>S+     0   0    2     -4,-2.2     5,-2.7     2,-0.2     4,-0.9   0.849 111.4  52.7 -68.3 -35.2   50.6   97.6   49.1
  223  335 B R  H  <5S+     0   0  167     -4,-2.3     3,-0.3     2,-0.2    -2,-0.2   0.923 109.5  47.7 -66.2 -44.2   48.5  100.4   50.5
  224  336 B S  H  <5S+     0   0   71     -4,-2.1    -2,-0.2     1,-0.3    -1,-0.2   0.836 114.2  47.2 -65.7 -33.0   50.0   99.8   54.0
  225  337 B Y  H  <5S-     0   0   36     -4,-1.7    -1,-0.3     2,-0.2    -2,-0.2   0.657 110.4-130.5 -79.5 -17.3   53.4   99.7   52.4
  226  338 B G  T  <5 +     0   0   65     -4,-0.9    -3,-0.2     1,-0.3    -2,-0.1   0.765  69.2 113.9  72.4  25.9   52.4  102.9   50.5
  227  339 B I  S   <S-     0   0   27     -5,-2.7    -1,-0.3    -6,-0.1    -2,-0.2  -0.772  71.7 -89.8-122.2 166.2   53.6  101.4   47.2
  228  340 B P        -     0   0   37      0, 0.0   -27,-2.3     0, 0.0     2,-0.5  -0.444  29.3-143.7 -79.2 153.1   51.7  100.4   44.1
  229  341 B Y  E     +k  201   0A  39    -29,-0.2     2,-0.4    -2,-0.1   -27,-0.2  -0.979  20.0 178.5-117.4 124.2   50.2   96.9   43.4
  230  342 B I  E     -k  202   0A  15    -29,-2.6   -27,-2.0    -2,-0.5     2,-0.4  -0.990  19.4-146.1-130.8 125.2   50.3   95.5   39.9
  231  343 B E  E     +k  203   0A  42     -2,-0.4     2,-0.3   -29,-0.2   -27,-0.2  -0.777  29.9 179.4 -88.4 133.4   49.0   92.0   38.9
  232  344 B T        -     0   0    0    -29,-2.6   -26,-2.6    -2,-0.4     2,-0.3  -0.800  28.9-155.5-130.9 173.1   51.1   90.5   36.1
  233  345 B S     >  -     0   0    0      5,-1.8     4,-1.4    -2,-0.3     5,-0.4  -0.879   2.7-167.0-151.6 108.5   51.5   87.4   33.9
  234  346 B A  T  4 S+     0   0    3     -2,-0.3    -1,-0.1     2,-0.2  -131,-0.0   0.682  92.2  57.6 -69.5 -17.5   54.9   86.7   32.4
  235  347 B K  T  4 S+     0   0  122      1,-0.1    -1,-0.2     3,-0.1  -119,-0.1   0.941 119.4  23.8 -77.9 -52.4   53.0   84.2   30.1
  236  348 B T  T  4 S-     0   0   82      2,-0.1    -2,-0.2     4,-0.0    -1,-0.1   0.519 103.7-123.5 -91.3  -6.9   50.6   86.6   28.5
  237  349 B R    ><  +     0   0   68     -4,-1.4     3,-1.3     1,-0.3     4,-0.5   0.506  53.4 163.1  74.1   8.7   52.8   89.6   29.1
  238  350 B Q  T 3   -     0   0  105     -5,-0.4    -5,-1.8     1,-0.3    -1,-0.3  -0.396  69.0  -9.1 -62.5 122.8   49.9   91.2   31.0
  239  351 B G  T 3> S+     0   0   25     -7,-0.2     4,-2.5    -2,-0.2    -1,-0.3   0.464  97.0 122.4  69.2   3.1   51.1   94.1   33.2
  240  352 B V  H <> S+     0   0    0     -3,-1.3     4,-1.9    -7,-0.3     5,-0.2   0.944  77.6  40.2 -62.1 -51.7   54.8   93.3   32.7
  241  353 B E  H  > S+     0   0   84     -4,-0.5     4,-3.1     1,-0.2     5,-0.3   0.930 114.3  54.7 -63.5 -43.8   55.7   96.7   31.2
  242  354 B D  H  > S+     0   0   82      1,-0.2     4,-2.5     2,-0.2     5,-0.2   0.923 107.8  50.3 -54.0 -48.3   53.5   98.5   33.8
  243  355 B A  H  X S+     0   0    0     -4,-2.5     4,-1.0     1,-0.2    -1,-0.2   0.905 117.1  37.5 -58.7 -49.1   55.2   96.7   36.7
  244  356 B F  H  X S+     0   0    0     -4,-1.9     4,-1.6     2,-0.2    -1,-0.2   0.876 118.3  48.6 -73.0 -39.1   58.8   97.6   35.6
  245  357 B Y  H  X S+     0   0   30     -4,-3.1     4,-2.2     1,-0.2    -2,-0.2   0.840 108.3  54.3 -70.3 -34.4   58.0  101.1   34.3
  246  358 B T  H  X S+     0   0   20     -4,-2.5     4,-1.6    -5,-0.3    -1,-0.2   0.831 107.9  50.9 -68.4 -31.3   56.1  102.0   37.5
  247  359 B L  H  X S+     0   0    0     -4,-1.0     4,-2.1    -5,-0.2    -2,-0.2   0.880 108.7  51.7 -72.0 -37.6   59.2  101.0   39.5
  248  360 B V  H  X S+     0   0    0     -4,-1.6     4,-2.2     2,-0.2    -2,-0.2   0.905 110.7  47.1 -63.0 -44.9   61.4  103.2   37.3
  249  361 B R  H  X S+     0   0   65     -4,-2.2     4,-2.3     1,-0.2    -1,-0.2   0.848 109.8  55.1 -65.3 -34.9   59.0  106.2   37.8
  250  362 B E  H  X S+     0   0   46     -4,-1.6     4,-1.8     2,-0.2    -2,-0.2   0.908 109.0  46.4 -63.8 -44.6   59.1  105.4   41.6
  251  363 B I  H  X S+     0   0    0     -4,-2.1     4,-3.2     2,-0.2    -2,-0.2   0.899 111.6  52.1 -64.7 -42.2   62.9  105.5   41.6
  252  364 B R  H  < S+     0   0   71     -4,-2.2    -2,-0.2     1,-0.2    -1,-0.2   0.898 108.7  50.4 -61.2 -42.1   62.8  108.8   39.6
  253  365 B Q  H  < S+     0   0  131     -4,-2.3    -1,-0.2     1,-0.2    -2,-0.2   0.876 114.9  44.0 -63.6 -39.5   60.4  110.3   42.1
  254  366 B H  H  <        0   0   98     -4,-1.8    -2,-0.2    -5,-0.1    -1,-0.2   0.905 360.0 360.0 -71.7 -45.9   62.7  109.3   45.0
  255  367 B K     <        0   0  129     -4,-3.2    -3,-0.1    -5,-0.1    -2,-0.1   0.768 360.0 360.0 -76.0 360.0   65.9  110.4   43.2
  256        !*             0   0    0      0, 0.0     0, 0.0     0, 0.0     0, 0.0   0.000 360.0 360.0 360.0 360.0    0.0    0.0    0.0
  257   14 C G              0   0   58      0, 0.0  -252,-1.9     0, 0.0     2,-0.2   0.000 360.0 360.0 360.0 -83.0   82.1   83.0   45.3
  258   15 C D  E     +A    4   0A  73   -254,-0.2    23,-2.1  -256,-0.0     2,-0.3  -0.408 360.0 156.2 -70.7 137.7   83.0   80.0   47.5
  259   16 C C  E     -AL   3 280A   2   -256,-2.4  -256,-2.2    21,-0.3     2,-0.3  -0.936  20.6-160.5-150.8 164.8   80.5   77.4   48.6
  260   17 C C  E     -AL   2 279A   3     19,-1.9    19,-2.5    -2,-0.3     2,-0.4  -0.982  23.7-118.0-153.1 141.9   80.4   73.8   49.7
  261   18 C I  E     - L   0 278A   7   -260,-2.1     2,-0.3    -2,-0.3    17,-0.2  -0.718  33.7-174.1 -83.9 128.3   77.6   71.2   49.8
  262   19 C I  E     - L   0 277A   0     15,-2.4    15,-2.2    -2,-0.4     2,-0.5  -0.889  21.8-128.2-121.8 155.7   76.8   69.9   53.3
  263   20 C R  E     -mL 337 276A  35     73,-3.2    75,-3.8    -2,-0.3     2,-0.5  -0.901  23.8-166.2-104.4 122.3   74.5   67.1   54.4
  264   21 C V  E     -mL 338 275A   0     11,-2.4    11,-1.8    -2,-0.5     2,-0.3  -0.943   6.8-178.9-114.8 131.3   72.0   68.0   57.1
  265   22 C S  E     -m  339   0A  28     73,-2.4    75,-2.8    -2,-0.5     2,-0.2  -0.903  22.7-126.4-124.6 150.4   70.0   65.5   59.1
  266   23 C L  E     -m  340   0A  21     -2,-0.3    75,-0.2     6,-0.2     4,-0.1  -0.659  20.4-125.4 -92.1 155.4   67.3   65.9   61.8
  267   24 C D  S    S+     0   0   96     73,-0.8     2,-0.2    -2,-0.2    -1,-0.1   0.443  87.1  98.2 -78.2   3.4   67.6   64.2   65.2
  268   25 C V  S    S-     0   0   95      2,-0.0     2,-0.8     1,-0.0    -2,-0.2  -0.570  78.2-125.8 -92.3 152.6   64.2   62.9   64.4
  269   26 C D        +     0   0  160     -2,-0.2     4,-0.1     1,-0.1    -2,-0.1  -0.839  56.5 131.0-101.4  98.4   63.4   59.4   62.9
  270   27 C N  S    S-     0   0   56     -2,-0.8    -1,-0.1     2,-0.3     3,-0.1   0.161  82.1 -91.0-134.8  18.8   61.3   60.0   59.8
  271   28 C G  S    S+     0   0   21      1,-0.3   114,-3.4    -3,-0.1     2,-0.5   0.242  91.7 116.6  91.2 -15.8   62.9   57.8   57.1
  272   29 C N  E     - N   0 384A  13    112,-0.3    -2,-0.3     1,-0.2   112,-0.3  -0.775  43.0-171.5 -91.6 129.5   65.2   60.6   55.9
  273   30 C M  E     -     0   0   73    110,-2.9     2,-0.3    -2,-0.5   111,-0.2   0.899  67.4 -40.8 -80.8 -45.5   68.9   60.1   56.2
  274   31 C Y  E     - N   0 383A  49    109,-1.6   109,-2.1    -9,-0.1    -1,-0.4  -0.971  43.8-136.4-170.4 172.5   69.8   63.6   55.2
  275   32 C K  E     -LN 264 382A  13    -11,-1.8   -11,-2.4    -2,-0.3     2,-0.3  -0.981  28.5-125.7-144.3 129.1   69.1   66.5   52.8
  276   33 C S  E     +L  263   0A   0    105,-1.0   104,-0.4    -2,-0.3     2,-0.3  -0.567  28.5 175.3 -84.2 141.1   71.8   68.6   51.1
  277   34 C I  E     -L  262   0A   0    -15,-2.2   -15,-2.4    -2,-0.3     2,-0.5  -0.878  29.7-112.7-134.2 166.3   72.1   72.3   51.3
  278   35 C L  E     -L  261   0A   0     -2,-0.3     2,-0.5   -17,-0.2   -17,-0.2  -0.903  23.8-165.1-107.3 128.3   74.7   74.9   50.0
  279   36 C V  E     -L  260   0A   0    -19,-2.5   -19,-1.9    -2,-0.5     2,-0.2  -0.960   8.9-153.3-113.2 125.7   76.8   76.9   52.5
  280   37 C T  E >   -L  259   0A  11     -2,-0.5     3,-1.4   -21,-0.2    47,-0.3  -0.521  29.9-107.4 -92.5 166.8   78.7   80.0   51.2
  281   38 C S  T 3  S+     0   0   46    -23,-2.1    46,-0.2     1,-0.3    47,-0.2   0.764 119.7  51.1 -62.6 -29.2   81.9   81.4   52.7
  282   39 C Q  T 3  S+     0   0  113    -24,-0.3    -1,-0.3    45,-0.1     2,-0.2   0.409  84.4 121.7 -89.9   0.7   79.9   84.4   54.1
  283   40 C D    <   -     0   0    0     -3,-1.4    43,-1.9    42,-0.1    44,-0.5  -0.464  44.7-160.8 -73.1 132.7   77.3   82.2   55.8
  284   41 C K  B >>  -W  325   0C 108     41,-0.3     4,-1.8    -2,-0.2     3,-1.5  -0.690  37.2 -96.6-103.9 161.6   76.8   82.5   59.6
  285   42 C A  H 3> S+     0   0    2     39,-2.4     4,-2.8    36,-0.3     5,-0.2   0.878 121.5  53.4 -45.6 -52.4   75.1   79.8   61.7
  286   43 C P  H 3> S+     0   0   40      0, 0.0     4,-1.4     0, 0.0    -1,-0.3   0.761 110.0  50.3 -59.0 -23.6   71.6   81.4   61.8
  287   44 C T  H <> S+     0   0   40     -3,-1.5     4,-1.7     2,-0.2    -2,-0.2   0.897 112.2  44.1 -79.6 -43.8   71.7   81.6   57.9
  288   45 C V  H  X S+     0   0    0     -4,-1.8     4,-2.3     2,-0.2    -3,-0.1   0.852 112.2  55.4 -68.4 -34.2   72.7   77.9   57.4
  289   46 C I  H  X S+     0   0    9     -4,-2.8     4,-3.0    -5,-0.3    -2,-0.2   0.929 106.2  49.8 -64.1 -44.8   70.1   76.9   60.1
  290   47 C R  H  X S+     0   0   47     -4,-1.4     4,-2.6     1,-0.2     5,-0.2   0.883 111.4  49.5 -61.2 -40.2   67.3   78.7   58.2
  291   48 C K  H  X S+     0   0    1     -4,-1.7     4,-1.8     2,-0.2    -1,-0.2   0.895 113.1  46.8 -63.9 -42.9   68.4   76.9   55.0
  292   49 C A  H  X S+     0   0    0     -4,-2.3     4,-1.7     2,-0.2    -2,-0.2   0.896 112.9  49.6 -65.8 -43.0   68.3   73.6   56.8
  293   50 C M  H  <>S+     0   0    0     -4,-3.0     5,-3.0     2,-0.2     3,-0.3   0.950 112.1  45.3 -62.6 -52.0   65.0   74.3   58.4
  294   51 C D  H ><5S+     0   0   29     -4,-2.6     3,-1.2     1,-0.2     5,-0.2   0.890 112.9  53.8 -59.8 -36.9   63.2   75.3   55.2
  295   52 C K  H 3<5S+     0   0    2     -4,-1.8    -1,-0.2     1,-0.3    -2,-0.2   0.822 113.2  41.6 -66.0 -34.7   64.8   72.3   53.6
  296   53 C H  T 3<5S-     0   0   18     -4,-1.7    -1,-0.3    -3,-0.3    -2,-0.2   0.198 118.3-110.6 -98.6  15.1   63.4   70.0   56.3
  297   54 C N  T < 5S+     0   0   65     -3,-1.2    -3,-0.2    -4,-0.1     3,-0.2   0.887  78.6 131.7  56.8  43.7   60.0   71.8   56.3
  298   55 C L    > < +     0   0   32     -5,-3.0     3,-1.1     1,-0.2    -4,-0.2  -0.196  24.5 135.0-111.2  34.5   60.5   73.3   59.7
  299   56 C D  T 3   +     0   0   47     -6,-0.3    -1,-0.2     1,-0.2    -5,-0.1   0.810  62.5  55.5 -54.5 -40.5   59.4   76.7   58.2
  300   57 C E  T 3  S+     0   0  183     -3,-0.2    -1,-0.2    -7,-0.1    -2,-0.1   0.735  96.4  84.9 -69.1 -22.8   57.0   77.7   61.0
  301   58 C D  S <  S-     0   0   33     -3,-1.1    -3,-0.1     1,-0.1     5,-0.0  -0.250  81.4-112.5 -76.6 166.7   59.8   77.3   63.6
  302   59 C E    >   -     0   0  100      1,-0.1     3,-2.0    -2,-0.0     4,-0.1  -0.837  12.5-131.8-105.3 138.7   62.4   79.9   64.6
  303   60 C P  G >  S+     0   0   15      0, 0.0     3,-1.6     0, 0.0    -1,-0.1   0.761 104.7  67.4 -54.5 -30.0   66.2   79.6   63.9
  304   61 C E  G 3  S+     0   0  104      1,-0.3    39,-0.0    38,-0.0    18,-0.0   0.717  92.1  61.5 -65.2 -22.5   67.0   80.6   67.5
  305   62 C D  G <  S+     0   0   69     -3,-2.0    38,-2.4    37,-0.1     2,-0.3   0.331 100.5  68.2 -87.3   7.3   65.4   77.3   68.6
  306   63 C Y  E <   -O  342   0A  17     -3,-1.6     2,-0.3    36,-0.3    36,-0.2  -0.898  58.0-163.4-129.8 157.6   68.0   75.2   66.7
  307   64 C E  E     -O  341   0A  41     34,-3.0    34,-1.9    -2,-0.3     2,-0.5  -0.917  19.3-128.7-132.2 158.9   71.7   74.4   66.8
  308   65 C L  E     -OP 340 320A   1     12,-0.5    12,-3.2    -2,-0.3     2,-0.5  -0.951  21.6-173.5-117.4 120.8   74.0   73.0   64.2
  309   66 C L  E     -OP 339 319A  14     30,-2.5    30,-2.8    -2,-0.5     2,-0.4  -0.959  15.5-144.8-116.5 123.2   76.3   70.0   65.1
  310   67 C Q  E     -OP 338 318A   0      8,-3.4     8,-2.7    -2,-0.5     2,-1.1  -0.706  19.4-129.5 -85.2 131.3   78.9   68.7   62.7
  311   68 C I  E     + P   0 317A  47     26,-3.8    26,-0.4    -2,-0.4    24,-0.3  -0.719  35.7 167.5 -82.7 100.2   79.3   64.9   62.9
  312   69 C I  E     -     0   0   40      4,-1.6    23,-0.3    -2,-1.1     2,-0.3   0.899  66.3 -18.6 -78.6 -43.0   83.1   64.4   63.3
  313   70 C S  E >  S- P   0 316A  49      3,-2.2     3,-0.9    -3,-0.2    -1,-0.2  -0.879  81.4 -78.0-151.6-179.6   82.8   60.7   64.3
  314   71 C E  T 3  S+     0   0  195     -2,-0.3     3,-0.1     1,-0.2    -3,-0.0   0.712 131.8  22.1 -58.9 -23.2   80.4   58.1   65.5
  315   72 C D  T 3  S+     0   0  136      1,-0.1     2,-0.4    -4,-0.0    -1,-0.2   0.165 114.4  71.0-133.4  18.7   80.8   59.5   69.0
  316   73 C H  E <   -P  313   0A 103     -3,-0.9    -3,-2.2     2,-0.0    -4,-1.6  -0.985  50.2-179.9-143.4 130.3   82.0   63.1   68.6
  317   74 C K  E     -P  311   0A 104     -2,-0.4     2,-0.6    -6,-0.2    -6,-0.2  -0.942  21.4-137.6-128.8 149.0   80.2   66.2   67.3
  318   75 C L  E     -P  310   0A  56     -8,-2.7    -8,-3.4    -2,-0.3     2,-0.5  -0.933  17.5-143.2-109.1 115.7   81.3   69.8   66.8
  319   76 C K  E     -P  309   0A  76     -2,-0.6   -10,-0.2   -10,-0.2     3,-0.0  -0.679  16.3-134.0 -79.9 119.4   78.7   72.4   67.9
  320   77 C I  E     -P  308   0A   2    -12,-3.2   -12,-0.5    -2,-0.5     6,-0.1  -0.655  32.9-106.0 -74.9 124.2   78.8   75.4   65.5
  321   78 C P    >   -     0   0   64      0, 0.0     3,-1.1     0, 0.0   -36,-0.3  -0.163  30.5-106.4 -51.9 144.5   78.8   78.6   67.6
  322   79 C E  T 3  S+     0   0  105      1,-0.3    -2,-0.1   -37,-0.1   -38,-0.0   0.779 112.8  13.2 -41.4 -46.4   75.6   80.6   67.7
  323   80 C N  T 3  S+     0   0  104    -38,-0.2    -1,-0.3   -39,-0.1     3,-0.0   0.220  97.4 129.7-121.4  15.1   76.8   83.5   65.4
  324   81 C A    <   -     0   0   27     -3,-1.1   -39,-2.4   -40,-0.1     2,-0.6  -0.201  68.2-104.1 -70.7 159.2   79.9   82.0   64.0
  325   82 C N  B  >  -W  284   0C  22    -41,-0.2     4,-2.9     1,-0.2     3,-0.4  -0.767  30.9-142.2 -81.3 118.4   80.8   81.9   60.3
  326   83 C V  H  > S+     0   0    0    -43,-1.9     4,-3.0    -2,-0.6    -1,-0.2   0.888  97.9  55.7 -53.3 -44.8   80.2   78.2   59.4
  327   84 C F  H  4 S+     0   0   53    -44,-0.5    -1,-0.2   -47,-0.3     5,-0.1   0.900 115.7  40.2 -54.2 -42.5   83.2   77.9   57.0
  328   85 C Y  H  4 S+     0   0  204     -3,-0.4    -2,-0.2   -47,-0.2    -1,-0.2   0.954 120.3  41.5 -70.6 -54.9   85.4   79.1   59.9
  329   86 C A  H  < S+     0   0   30     -4,-2.9    -2,-0.2    -8,-0.1    -3,-0.2   0.897 100.0  83.6 -62.5 -46.6   83.8   77.2   62.7
  330   87 C M  S  < S-     0   0   10     -4,-3.0     2,-0.7    -5,-0.2     6,-0.1  -0.078  87.6-108.1 -60.6 159.3   83.3   73.9   60.9
  331   88 C N        -     0   0   65      1,-0.2    -1,-0.1     4,-0.2    -2,-0.1  -0.831  28.1-168.1 -91.9 112.5   85.9   71.2   60.5
  332   89 C S  S    S+     0   0   77     -2,-0.7    -1,-0.2     1,-0.2     4,-0.1   0.828  86.5  50.4 -70.7 -35.2   87.0   71.3   56.9
  333   90 C A  S    S+     0   0  103      2,-0.1    -1,-0.2     3,-0.0     3,-0.1   0.732 101.9  80.5 -75.3 -23.1   89.0   68.0   57.1
  334   91 C A  S    S-     0   0   17      1,-0.1   -22,-0.1   -21,-0.0     2,-0.1  -0.288  98.5 -77.9 -80.9 167.8   86.0   66.2   58.7
  335   92 C N        -     0   0   60    -23,-0.3     2,-1.7   -24,-0.3    -4,-0.2  -0.395  38.8-123.6 -66.7 138.8   82.9   64.8   56.9
  336   93 C Y        +     0   0   46    -75,-0.1   -73,-3.2    -2,-0.1     2,-0.5  -0.328  68.1 126.7 -82.2  55.2   80.3   67.5   55.9
  337   94 C D  E     -m  263   0A  59     -2,-1.7   -26,-3.8   -26,-0.4     2,-0.3  -0.968  35.2-179.8-116.5 120.0   77.5   65.8   57.8
  338   95 C F  E     -mO 264 310A   1    -75,-3.8   -73,-2.4    -2,-0.5     2,-0.4  -0.816  21.3-139.2-119.5 160.0   75.6   68.0   60.2
  339   96 C I  E     -mO 265 309A  18    -30,-2.8   -30,-2.5    -2,-0.3     2,-1.0  -0.969   8.7-147.0-120.2 129.3   72.7   67.6   62.6
  340   97 C L  E     -mO 266 308A   3    -75,-2.8   -73,-0.8    -2,-0.4     2,-0.4  -0.847  31.5-179.8 -94.9  96.7   70.0   70.2   63.0
  341   98 C K  E     - O   0 307A  74    -34,-1.9   -34,-3.0    -2,-1.0     2,-0.2  -0.822  26.0-124.2-104.1 141.7   69.1   69.8   66.7
  342   99 C K  E       O   0 306A 121     -2,-0.4   -36,-0.3   -36,-0.2   -37,-0.1  -0.567 360.0 360.0 -82.0 145.5   66.5   71.8   68.6
  343  100 C R              0   0  117    -38,-2.4    -1,-0.0    -2,-0.2     0, 0.0  -0.925 360.0 360.0-131.1 360.0   67.7   73.6   71.8
  344        !*             0   0    0      0, 0.0     0, 0.0     0, 0.0     0, 0.0   0.000 360.0 360.0 360.0 360.0    0.0    0.0    0.0
  345  201 D M              0   0  130      0, 0.0     2,-0.2     0, 0.0    50,-0.2   0.000 360.0 360.0 360.0 126.7   68.0   41.4   55.2
  346  202 D T  E     -q  395   0A  47     48,-1.0    50,-2.8     1,-0.0     2,-0.4  -0.517 360.0-152.1 -75.7 137.8   68.6   42.4   51.6
  347  203 D E  E     -q  396   0A  80     -2,-0.2     2,-0.4    48,-0.2    50,-0.2  -0.933   7.4-164.5-114.8 133.3   69.5   46.0   50.8
  348  204 D Y  E     -q  397   0A   1     48,-2.4    50,-2.5    -2,-0.4     2,-1.0  -0.959  14.5-145.0-119.9 132.7   68.7   47.7   47.6
  349  205 D K  E     -q  398   0A  91     -2,-0.4    71,-2.0    48,-0.1    72,-2.0  -0.802  26.1-176.5 -97.3  94.3   70.2   51.0   46.3
  350  206 D L  E     -qr 399 421A   1     48,-2.5    50,-2.5    -2,-1.0     2,-0.4  -0.777   6.0-165.1 -92.9 137.3   67.4   52.7   44.5
  351  207 D V  E     -qr 400 422A   4     70,-2.3    72,-3.0    -2,-0.4     2,-0.7  -0.988   9.6-149.9-127.3 129.4   68.1   56.0   42.7
  352  208 D V  E     +qr 401 423A   0     48,-2.3    50,-1.6    -2,-0.4     2,-0.3  -0.881  26.6 171.9-101.3 112.1   65.4   58.5   41.5
  353  209 D V  E     + r   0 424A   0     70,-2.2    72,-3.0    -2,-0.7     2,-0.2  -0.775  12.7 110.6-118.6 162.9   66.5   60.4   38.4
  354  210 D G  E     - r   0 425A   0     49,-0.3    72,-0.2    -2,-0.3     3,-0.1  -0.781  62.6 -55.2 152.0 163.9   64.8   62.8   36.0
  355  211 D A  S >  S-     0   0    9     70,-0.5     3,-1.3    78,-0.3     5,-0.3  -0.087  74.0 -72.9 -60.0 164.0   64.6   66.4   34.8
  356  212 D G  T 3  S+     0   0   11     48,-0.6  -236,-0.2     1,-0.2    -1,-0.1  -0.301 112.6  13.0 -65.0 140.7   63.9   69.2   37.2
  357  213 D G  T 3  S+     0   0   28     -3,-0.1    -1,-0.2     1,-0.1    -2,-0.1   0.469  84.1 121.7  76.7   4.8   60.5   69.7   38.7
  358  214 D V  S <  S-     0   0    0     -3,-1.3    68,-0.2    67,-0.1    70,-0.1   0.645  89.0 -98.0 -74.2 -15.1   59.2   66.3   37.5
  359  215 D G  S  > S+     0   0   15     66,-0.1     4,-2.2    -5,-0.1     5,-0.2   0.688  73.5 143.0 107.1  24.7   58.3   65.2   41.0
  360  216 D K  H  > S+     0   0   12     -5,-0.3     4,-2.0     2,-0.2     5,-0.1   0.918  80.9  40.4 -60.8 -45.3   61.2   63.1   42.1
  361  217 D S  H  > S+     0   0   29      2,-0.2     4,-3.4     1,-0.2     5,-0.3   0.943 112.8  53.7 -68.5 -49.8   61.1   64.4   45.7
  362  218 D A  H  > S+     0   0   25      1,-0.2     4,-1.8     2,-0.2    -2,-0.2   0.876 110.7  49.2 -52.4 -39.9   57.3   64.4   45.9
  363  219 D L  H  X S+     0   0    0     -4,-2.2     4,-2.0     2,-0.2    -1,-0.2   0.956 114.5  42.6 -63.8 -54.7   57.4   60.7   44.8
  364  220 D T  H  X S+     0   0    0     -4,-2.0     4,-2.6     1,-0.2     5,-0.3   0.900 114.4  50.3 -60.6 -45.2   60.1   59.7   47.4
  365  221 D I  H  X S+     0   0   20     -4,-3.4     4,-2.3     1,-0.2     6,-0.7   0.863 108.5  53.8 -63.6 -36.1   58.5   61.7   50.2
  366  222 D Q  H  X S+     0   0   11     -4,-1.8     4,-1.1    -5,-0.3    -1,-0.2   0.921 112.2  44.4 -63.7 -45.2   55.1   60.1   49.5
  367  223 D L  H  < S+     0   0    1     -4,-2.0    -2,-0.2     2,-0.2    -1,-0.2   0.962 123.8  32.1 -63.5 -54.9   56.6   56.6   49.7
  368  224 D I  H  < S+     0   0   24     -4,-2.6    -3,-0.2     1,-0.2    -2,-0.2   0.916 135.7  22.0 -71.7 -49.0   58.7   57.2   52.9
  369  225 D Q  H  < S-     0   0   52     -4,-2.3    -3,-0.2    -5,-0.3    -1,-0.2   0.364  91.8-131.9-105.8   3.2   56.6   59.7   54.8
  370  226 D N     <  +     0   0  102     -4,-1.1     2,-0.3    -5,-0.4    -4,-0.2   0.810  68.9 102.9  49.4  40.9   53.2   59.2   53.3
  371  227 D H        -     0   0   76     -6,-0.7     2,-0.4    -9,-0.1    -2,-0.2  -0.966  52.6-151.9-147.1 162.4   52.5   62.9   52.7
  372  228 D F        +     0   0   70     -2,-0.3     2,-0.4    -3,-0.1   119,-0.0  -1.000  11.2 176.3-140.4 136.6   52.4   65.5   50.0
  373  229 D V        -     0   0   75     -2,-0.4     2,-0.9     2,-0.1    -2,-0.0  -0.988  33.2-124.5-142.3 127.0   53.0   69.3   50.1
  374  230 D D        +     0   0  138     -2,-0.4     2,-0.3     2,-0.0    -2,-0.0  -0.633  54.1 148.3 -72.9 105.4   53.1   71.6   47.1
  375  231 D K        -     0   0   73     -2,-0.9     2,-0.8     2,-0.1    -2,-0.1  -0.996  48.9-134.2-148.0 137.3   56.5   73.3   47.5
  376  232 D Y        +     0   0   83     -2,-0.3  -276,-0.2  -276,-0.2    -2,-0.0  -0.813  48.9 138.6 -90.0 110.9   59.2   74.7   45.2
  377  233 D D        -     0   0   40     -2,-0.8   -20,-0.1  -228,-0.1    -2,-0.1  -0.597  42.1-144.5-158.1  88.4   62.5   73.4   46.5
  378  234 D P        -     0   0    2      0, 0.0     2,-0.2     0, 0.0    25,-0.1  -0.262  23.0-127.2 -56.0 137.5   65.2   72.2   44.1
  379  235 D T        -     0   0   11     23,-0.2    26,-0.4     1,-0.2    25,-0.2  -0.613  26.7-178.3 -90.9 145.6   67.1   69.2   45.3
  380  236 D I  S    S-     0   0    8   -104,-0.4    23,-0.5    -2,-0.2    -1,-0.2   0.747  78.6 -39.9-100.7 -51.2   70.9   69.0   45.5
  381  237 D E  E     - S   0 402A  31   -105,-0.2  -105,-1.0    21,-0.2     2,-0.3  -0.575  63.4-173.3 179.9 111.3   71.0   65.4   46.8
  382  238 D D  E     -NS 275 401A   2     19,-3.3    19,-2.9  -107,-0.2     2,-0.4  -0.846   6.4-157.8-114.4 151.3   68.7   63.7   49.4
  383  239 D S  E     +NS 274 400A  17   -109,-2.1  -110,-2.9    -2,-0.3  -109,-1.6  -0.991  12.5 174.4-133.3 130.8   68.8   60.3   50.9
  384  240 D Y  E     -NS 272 399A   1     15,-2.9    15,-2.2    -2,-0.4     2,-0.3  -0.816  10.9-157.7-127.5 166.5   66.0   58.3   52.5
  385  241 D R  E     + S   0 398A 116   -114,-3.4     2,-0.3    -2,-0.3    13,-0.2  -0.997  10.8 173.5-148.2 144.8   65.7   54.8   54.0
  386  242 D K  E     - S   0 397A  53     11,-1.9    11,-2.8    -2,-0.3     2,-0.5  -0.927  25.4-139.4-157.6 128.4   62.8   52.4   54.6
  387  243 D Q  E     + S   0 396A 139     -2,-0.3     2,-0.3     9,-0.2     9,-0.2  -0.780  37.3 168.4 -87.6 122.9   62.5   48.8   55.8
  388  244 D V  E     - S   0 395A  21      7,-2.1     7,-3.1    -2,-0.5     2,-0.6  -0.999  36.8-128.9-141.1 143.6   59.7   47.0   53.7
  389  245 D V  E     - S   0 394A  90     -2,-0.3     2,-0.5     5,-0.3     5,-0.3  -0.804  30.2-178.8 -90.3 121.5   58.5   43.5   53.2
  390  246 D I  E >   - S   0 393A   7      3,-3.0     3,-1.0    -2,-0.6    -2,-0.0  -0.966  68.0 -20.2-127.5 114.7   58.3   42.8   49.5
  391  247 D D  T 3  S-     0   0   99     -2,-0.5     2,-0.5     1,-0.3    -1,-0.1   0.887 128.7 -48.6  56.8  43.5   57.1   39.4   48.3
  392  248 D G  T 3  S+     0   0   66      1,-0.2    -1,-0.3    -3,-0.0     2,-0.3  -0.273 119.2  97.1  97.1 -48.9   57.8   37.8   51.6
  393  249 D E  E <  S- S   0 390A  67     -3,-1.0    -3,-3.0    -2,-0.5     2,-0.3  -0.573  72.6-125.8 -81.9 138.0   61.4   39.0   52.2
  394  250 D T  E     - S   0 389A  61     -2,-0.3   -48,-1.0    -5,-0.3     2,-0.3  -0.617  33.5-160.8 -78.7 139.5   62.1   42.1   54.4
  395  251 D C  E     -qS 346 388A   0     -7,-3.1    -7,-2.1    -2,-0.3     2,-0.7  -0.895  23.8-137.2-127.1 155.8   64.1   44.7   52.5
  396  252 D L  E     -qS 347 387A  30    -50,-2.8   -48,-2.4    -2,-0.3     2,-0.7  -0.904  26.7-158.7-110.6  98.0   66.3   47.7   53.3
  397  253 D L  E     -qS 348 386A   0    -11,-2.8   -11,-1.9    -2,-0.7     2,-0.7  -0.731   8.2-171.1 -84.8 112.2   65.3   50.4   50.8
  398  254 D D  E     -qS 349 385A  31    -50,-2.5   -48,-2.5    -2,-0.7     2,-0.6  -0.917   9.9-167.9-104.0 109.7   68.0   53.0   50.4
  399  255 D I  E     -qS 350 384A   1    -15,-2.2   -15,-2.9    -2,-0.7     2,-0.7  -0.892  11.1-163.8-108.4 118.8   66.6   55.8   48.2
  400  256 D L  E     -qS 351 383A  28    -50,-2.5   -48,-2.3    -2,-0.6     2,-0.8  -0.870   8.0-158.1-101.4 109.6   68.8   58.5   46.7
  401  257 D D  E     -qS 352 382A   0    -19,-2.9   -19,-3.3    -2,-0.7   -48,-0.1  -0.801  22.2-159.2 -88.2 112.1   66.7   61.5   45.6
  402  258 D T  E     - S   0 381A   3    -50,-1.6     2,-0.4    -2,-0.8   -21,-0.2  -0.283  18.3 -90.4 -93.0 175.9   68.8   63.3   43.0
  403  259 D A        -     0   0    8    -23,-0.5   -49,-0.3     1,-0.1   -23,-0.1  -0.671  18.7-166.9 -87.4 134.3   69.0   66.8   41.4
  404  260 D G        +     0   0    9     -2,-0.4   -48,-0.6   -25,-0.2    -1,-0.1   0.811  65.4  96.8 -84.7 -32.6   67.1   67.6   38.3
  405  261 D Q  S >  S-     0   0   14    -26,-0.4     3,-1.7   -50,-0.2    -2,-0.1  -0.317  78.6-133.5 -59.6 135.6   69.1   70.8   37.8
  406  262 D E  G >  S+     0   0   56      1,-0.3     3,-1.6     2,-0.2     4,-0.2   0.577  95.2  88.9 -65.8  -8.2   72.0   70.7   35.4
  407  263 D E  G 3  S+     0   0   10      1,-0.3    -1,-0.3     2,-0.1  -383,-0.3   0.845  94.7  36.5 -57.8 -35.1   73.9   72.5   38.2
  408  264 D Y  G X  S+     0   0    6     -3,-1.7     3,-1.8     1,-0.2     4,-0.4   0.060  77.9 126.8-109.3  26.3   74.8   69.1   39.7
  409  265 D S  G X   +     0   0   15     -3,-1.6     3,-1.0     1,-0.3     4,-0.3   0.747  66.2  63.5 -52.3 -33.1   75.3   67.2   36.4
  410  266 D A  G >  S+     0   0   13     -3,-0.3     3,-0.6     1,-0.2     4,-0.4   0.736  90.8  64.8 -67.7 -25.6   78.8   66.1   37.5
  411  267 D M  G <> S+     0   0   20     -3,-1.8     4,-1.7     1,-0.2     3,-0.4   0.697  82.5  82.0 -71.1 -19.1   77.5   64.0   40.4
  412  268 D R  H <> S+     0   0   13     -3,-1.0     4,-2.2    -4,-0.4     5,-0.2   0.864  81.8  59.4 -54.6 -44.4   75.6   61.7   38.0
  413  269 D D  H <> S+     0   0   71     -3,-0.6     4,-1.5    -4,-0.3    -1,-0.2   0.895 109.4  42.8 -54.1 -46.0   78.7   59.5   37.2
  414  270 D Q  H  > S+     0   0  111     -4,-0.4     4,-1.2    -3,-0.4    -1,-0.2   0.903 116.8  43.4 -71.4 -44.5   79.2   58.5   40.8
  415  271 D Y  H  X S+     0   0   16     -4,-1.7     4,-1.8     1,-0.2    -1,-0.2   0.768 111.2  57.0 -74.3 -24.4   75.6   57.8   41.8
  416  272 D M  H  < S+     0   0    0     -4,-2.2    -1,-0.2    -5,-0.2    -2,-0.2   0.903 108.7  43.8 -72.1 -42.1   74.9   56.0   38.6
  417  273 D R  H  < S+     0   0  126     -4,-1.5    -1,-0.2    -5,-0.2    -2,-0.2   0.766 119.3  44.1 -74.6 -24.4   77.6   53.4   39.0
  418  274 D T  H  < S+     0   0   83     -4,-1.2    -2,-0.2    -5,-0.1     2,-0.2   0.757  94.7  91.7 -89.8 -27.9   76.7   52.9   42.7
  419  275 D G     <  -     0   0    1     -4,-1.8   -69,-0.2     1,-0.1     3,-0.1  -0.478  56.8-162.5 -72.3 136.6   73.0   52.7   42.2
  420  276 D E  S    S+     0   0   59    -71,-2.0     2,-0.3     1,-0.2   -70,-0.2   0.860  74.3  20.5 -85.0 -42.2   71.4   49.3   41.7
  421  277 D G  E    S-r  350   0A   0    -72,-2.0   -70,-2.3    32,-0.1     2,-0.4  -0.967  70.1-147.0-130.4 149.3   68.0   50.3   40.3
  422  278 D F  E     -rt 351 455A   0     32,-1.7    34,-1.8    -2,-0.3     2,-0.9  -0.959   7.5-155.7-125.1 130.3   66.9   53.5   38.7
  423  279 D L  E     -rt 352 456A   0    -72,-3.0   -70,-2.2    -2,-0.4     2,-1.0  -0.875  18.6-158.3 -99.3 101.0   63.5   55.2   38.7
  424  280 D C  E     -rt 353 457A   2     32,-2.1    34,-3.3    -2,-0.9     2,-0.3  -0.757  17.3-168.2 -86.6 102.1   63.5   57.3   35.5
  425  281 D V  E     +rt 354 458A   0    -72,-3.0   -70,-0.5    -2,-1.0     2,-0.3  -0.652  18.9 160.1 -98.8 145.7   60.9   60.0   36.1
  426  282 D F  E     - t   0 459A   0     32,-1.9    34,-2.4    -2,-0.3     2,-0.4  -0.932  36.6-112.6-150.6 160.6   59.3   62.5   33.7
  427  283 D A  E >   - t   0 460A   0      3,-0.4     3,-1.7    -2,-0.3     7,-0.3  -0.880  12.2-138.5-104.9 137.5   56.1   64.5   34.0
  428  284 D I  T 3  S+     0   0    0     32,-2.1    40,-3.3    -2,-0.4    41,-2.5   0.571 106.9  49.6 -68.3  -9.8   53.1   63.9   31.7
  429  285 D N  T 3  S+     0   0   65     38,-0.3     2,-0.4    31,-0.2    -1,-0.3   0.111 100.9  73.8-112.7  18.8   52.6   67.7   31.3
  430  286 D N    <>  -     0   0   52     -3,-1.7     4,-1.2     1,-0.1    -3,-0.4  -0.854  53.6-179.1-137.0  96.7   56.2   68.3   30.4
  431  287 D T  H  > S+     0   0   61     -2,-0.4     4,-1.8     1,-0.2     3,-0.2   0.871  84.2  56.2 -64.1 -38.4   57.3   67.2   27.0
  432  288 D K  H  > S+     0   0   83      1,-0.2     4,-2.3     2,-0.2    -1,-0.2   0.846 103.1  54.8 -65.4 -32.3   60.9   68.2   27.5
  433  289 D S  H  > S+     0   0    0     -3,-0.2     4,-1.4     2,-0.2   -78,-0.3   0.855 107.0  51.5 -68.4 -33.0   61.2   66.0   30.6
  434  290 D F  H  < S+     0   0   16     -4,-1.2     4,-0.5    -7,-0.3    -2,-0.2   0.886 111.3  46.9 -68.8 -39.8   60.1   63.1   28.5
  435  291 D E  H >X S+     0   0  120     -4,-1.8     3,-0.9     1,-0.2     4,-0.7   0.882 110.8  53.2 -68.5 -37.7   62.7   63.9   25.9
  436  292 D D  H 3X S+     0   0   42     -4,-2.3     4,-1.7     1,-0.2     3,-0.3   0.783  94.0  69.9 -67.3 -30.6   65.3   64.2   28.7
  437  293 D I  H 3X S+     0   0    2     -4,-1.4     4,-2.1     1,-0.2    -1,-0.2   0.747  92.4  59.5 -61.7 -23.0   64.5   60.8   30.1
  438  294 D H  H <> S+     0   0   50     -3,-0.9     4,-2.9    -4,-0.5    -1,-0.2   0.935 103.6  50.6 -68.7 -46.2   66.1   59.2   27.0
  439  295 D Q  H  X S+     0   0   95     -4,-0.7     4,-3.1    -3,-0.3    -2,-0.2   0.885 110.1  49.5 -58.9 -42.8   69.4   61.0   27.8
  440  296 D Y  H  X S+     0   0    6     -4,-1.7     4,-2.9     2,-0.2     5,-0.2   0.948 111.5  48.7 -62.4 -47.7   69.3   59.7   31.4
  441  297 D R  H  X S+     0   0   47     -4,-2.1     4,-2.1     1,-0.2    -2,-0.2   0.926 114.5  46.2 -57.5 -44.8   68.6   56.2   30.2
  442  298 D E  H  X S+     0   0   89     -4,-2.9     4,-2.1     1,-0.2    -2,-0.2   0.916 113.3  49.1 -63.3 -45.9   71.5   56.5   27.8
  443  299 D Q  H  X S+     0   0   28     -4,-3.1     4,-2.6     2,-0.2     5,-0.2   0.874 110.4  49.7 -63.2 -41.1   73.8   58.0   30.4
  444  300 D I  H  X S+     0   0    0     -4,-2.9     4,-2.8     2,-0.2     5,-0.3   0.962 111.7  48.0 -62.9 -51.5   73.1   55.3   33.0
  445  301 D K  H  X>S+     0   0   60     -4,-2.1     4,-1.5    -5,-0.2     5,-1.5   0.881 114.3  48.0 -56.3 -41.4   73.7   52.4   30.5
  446  302 D R  H  <5S+     0   0  146     -4,-2.1    -1,-0.2     2,-0.2    -2,-0.2   0.931 113.2  45.1 -66.9 -50.1   77.0   54.1   29.4
  447  303 D V  H  <5S+     0   0   31     -4,-2.6    -2,-0.2     1,-0.2    -1,-0.2   0.943 117.7  44.3 -60.1 -49.6   78.3   54.7   32.9
  448  304 D K  H  <5S-     0   0   66     -4,-2.8    -1,-0.2    -5,-0.2    -2,-0.2   0.777  97.8-142.7 -65.4 -28.7   77.4   51.2   34.1
  449  305 D D  T  <5 +     0   0  147     -4,-1.5     2,-0.3    -5,-0.3    -3,-0.2   0.945  63.3 114.3  60.4  48.1   78.8   49.7   30.8
  450  306 D S      < -     0   0   43     -5,-1.5    -1,-0.2    -6,-0.1    -2,-0.1  -0.966  61.2-154.5-151.5 130.8   75.9   47.2   30.9
  451  307 D D  S    S+     0   0  142     -2,-0.3     2,-0.2     1,-0.2    -6,-0.1   0.099  91.1  62.2 -91.6  21.7   72.9   46.7   28.6
  452  308 D D        +     0   0  102     -7,-0.1    -1,-0.2     2,-0.0     0, 0.0  -0.688  63.8 145.0-149.0  85.4   71.0   45.2   31.5
  453  309 D V        -     0   0   23     -2,-0.2   -32,-0.1    -3,-0.1    -8,-0.1  -0.996  55.6-100.7-128.9 129.1   70.4   47.6   34.4
  454  310 D P        +     0   0    7      0, 0.0   -32,-1.7     0, 0.0     2,-0.3  -0.197  58.6 152.4 -47.9 129.3   67.3   47.7   36.7
  455  311 D M  E     -t  422   0A   5    -34,-0.2     2,-0.3    48,-0.1   -32,-0.2  -0.989  30.8-164.3-163.4 150.9   65.0   50.5   35.6
  456  312 D V  E     -t  423   0A   0    -34,-1.8   -32,-2.1    -2,-0.3     2,-0.5  -0.982  21.9-133.2-143.3 126.5   61.4   51.7   35.5
  457  313 D L  E     -tu 424 485A   2     27,-2.3    29,-2.8    -2,-0.3     2,-0.5  -0.710  26.2-161.0 -80.7 124.9   60.0   54.5   33.4
  458  314 D V  E     -tu 425 486A   0    -34,-3.3   -32,-1.9    -2,-0.5     2,-1.0  -0.940  15.6-164.1-116.5 122.3   57.7   56.7   35.6
  459  315 D G  E     -tu 426 487A   0     27,-2.3    29,-1.7    -2,-0.5     3,-0.4  -0.787  25.4-170.3-101.8  87.9   55.1   59.1   34.2
  460  316 D N  E     +t  427   0A   4    -34,-2.4   -32,-2.1    -2,-1.0    29,-0.2  -0.277  56.9  42.4 -77.6 164.2   54.4   61.3   37.2
  461  317 D K    >   +     0   0   59    -34,-0.2     3,-2.3   -33,-0.1    28,-0.2   0.681  58.8 152.2  73.3  26.8   51.6   63.9   37.7
  462  318 D C  T 3   +     0   0   22     26,-2.9    27,-0.2    -3,-0.4    -2,-0.1   0.565  60.9  76.4 -64.1  -5.4   48.9   61.7   36.1
  463  319 D D  T 3  S+     0   0   57     25,-0.2    -1,-0.3    31,-0.1     2,-0.2   0.666  76.5  94.2 -77.4 -19.0   46.4   63.6   38.3
  464  320 D L    <   -     0   0   68     -3,-2.3     3,-0.1     1,-0.1   -36,-0.0  -0.559  62.8-155.9 -78.7 138.7   46.6   66.6   35.9
  465  321 D A  S    S+     0   0  105     -2,-0.2     2,-1.8     1,-0.2    -1,-0.1   0.785  81.4  78.0 -81.4 -30.3   44.1   66.9   33.1
  466  322 D A        +     0   0   77      2,-0.0     2,-0.2   -37,-0.0    -1,-0.2  -0.561  68.7 174.1 -83.5  77.9   46.3   69.0   31.0
  467  323 D R        +     0   0   84     -2,-1.8   -38,-0.3     1,-0.1     3,-0.1  -0.569  22.7 174.8 -85.1 149.1   48.6   66.3   29.6
  468  324 D T        +     0   0   75    -40,-3.3     2,-0.6    -2,-0.2   -39,-0.2   0.467  67.7  66.8-126.2 -17.1   51.2   67.0   26.9
  469  325 D V  S    S-     0   0    2    -41,-2.5     2,-0.2     4,-0.0    -1,-0.2  -0.954  84.1-129.7-111.3 120.9   52.9   63.6   26.8
  470  326 D E     >  -     0   0  113     -2,-0.6     4,-1.6     1,-0.1     3,-0.5  -0.520   9.2-135.3 -71.1 132.3   50.7   60.8   25.4
  471  327 D S  H  > S+     0   0   39      1,-0.2     4,-2.0    -2,-0.2     5,-0.2   0.846 105.9  58.0 -55.9 -34.8   50.6   57.7   27.6
  472  328 D R  H  > S+     0   0  163      1,-0.2     4,-2.2     2,-0.2    -1,-0.2   0.892 101.5  54.4 -63.1 -42.6   51.0   55.5   24.5
  473  329 D Q  H  > S+     0   0   91     -3,-0.5     4,-1.5     1,-0.2    -1,-0.2   0.924 110.2  47.0 -55.6 -49.6   54.3   57.3   23.6
  474  330 D A  H  X S+     0   0    0     -4,-1.6     4,-2.3     2,-0.2    -1,-0.2   0.869 111.4  49.2 -62.8 -40.5   55.7   56.5   27.0
  475  331 D Q  H  X S+     0   0   86     -4,-2.0     4,-2.1     1,-0.2    -1,-0.2   0.862 109.2  53.3 -70.3 -31.6   54.7   52.9   27.0
  476  332 D D  H  X S+     0   0   77     -4,-2.2     4,-1.7     2,-0.2    -1,-0.2   0.827 110.2  49.1 -69.0 -31.7   56.1   52.5   23.5
  477  333 D L  H  X S+     0   0   19     -4,-1.5     4,-1.2     2,-0.2    -2,-0.2   0.911 110.0  49.0 -72.9 -45.2   59.4   53.9   24.9
  478  334 D A  H  X>S+     0   0    2     -4,-2.3     5,-2.5     1,-0.2     4,-1.8   0.890 110.1  53.1 -61.7 -39.1   59.5   51.6   27.9
  479  335 D R  H  <5S+     0   0  197     -4,-2.1    -1,-0.2     1,-0.2    -2,-0.2   0.930 107.6  49.4 -61.2 -47.2   58.8   48.6   25.6
  480  336 D S  H  <5S+     0   0   85     -4,-1.7    -1,-0.2     1,-0.2    -2,-0.2   0.737 115.3  45.5 -63.8 -25.2   61.8   49.5   23.4
  481  337 D Y  H  <5S-     0   0   38     -4,-1.2    -1,-0.2    -3,-0.2    -2,-0.2   0.698 111.0-126.3 -87.3 -24.6   63.9   49.8   26.5
  482  338 D G  T  <5 +     0   0   58     -4,-1.8    -3,-0.2     1,-0.3    -2,-0.1   0.842  68.5 118.1  79.7  36.8   62.4   46.5   27.9
  483  339 D I      < -     0   0   28     -5,-2.5    -1,-0.3    -6,-0.1    -2,-0.2  -0.890  69.2 -91.5-132.1 160.1   61.3   48.0   31.2
  484  340 D P        -     0   0   34      0, 0.0   -27,-2.3     0, 0.0     2,-0.5  -0.391  31.5-145.0 -71.3 148.6   58.0   48.6   33.0
  485  341 D Y  E     +u  457   0A  43    -29,-0.2     2,-0.5    -2,-0.1   -27,-0.2  -0.964  20.2 179.6-118.5 118.1   56.1   51.8   32.5
  486  342 D I  E     -u  458   0A  13    -29,-2.8   -27,-2.3    -2,-0.5     2,-0.5  -0.969  18.4-148.9-125.9 124.8   54.2   53.2   35.6
  487  343 D E  E     +u  459   0A  42     -2,-0.5     2,-0.2   -29,-0.2   -27,-0.2  -0.799  28.9 178.6 -90.3 127.9   52.1   56.3   35.7
  488  344 D T        -     0   0    0    -29,-1.7   -26,-2.9    -2,-0.5     2,-0.3  -0.705  28.7-158.7-124.9 177.0   52.1   58.0   39.1
  489  345 D S     >  -     0   0    0      5,-1.7     4,-1.3   -28,-0.2     5,-0.4  -0.822   2.1-169.5-157.8 105.2   50.9   60.9   41.1
  490  346 D A  T  4 S+     0   0    3     -2,-0.3    -1,-0.1     2,-0.2  -131,-0.0   0.768  90.4  61.6 -68.0 -25.3   52.7   61.9   44.3
  491  347 D K  T  4 S+     0   0  110      1,-0.2    -1,-0.2     3,-0.1  -119,-0.1   0.952 118.5  23.2 -65.7 -49.5   49.8   64.2   45.0
  492  348 D T  T  4 S-     0   0   78      2,-0.1    -2,-0.2     0, 0.0    -1,-0.2   0.443 103.6-120.3 -97.2  -4.8   47.2   61.5   45.2
  493  349 D R    ><  +     0   0   57     -4,-1.3     3,-1.4     1,-0.2     4,-0.4   0.361  57.5 157.7  79.6  -2.6   49.6   58.6   46.0
  494  350 D Q  T 3   -     0   0  107     -5,-0.4    -5,-1.7     1,-0.2    -1,-0.2  -0.316  68.6 -10.5 -60.1 125.2   48.5   56.8   42.9
  495  351 D G  T 3> S+     0   0   23     -7,-0.2     4,-2.2    -3,-0.1    -1,-0.2   0.496  95.0 122.5  65.4   8.3   51.0   54.2   41.6
  496  352 D V  H <> S+     0   0    0     -3,-1.4     4,-1.8    -7,-0.3     5,-0.2   0.933  78.4  40.3 -66.8 -48.3   53.8   55.3   44.0
  497  353 D E  H  > S+     0   0   85     -4,-0.4     4,-2.6     1,-0.2     5,-0.3   0.787 113.7  56.8 -70.4 -27.4   54.4   52.0   45.7
  498  354 D D  H  > S+     0   0   83      2,-0.2     4,-1.6     3,-0.2     5,-0.2   0.936 106.7  48.7 -67.8 -45.6   53.9   50.3   42.3
  499  355 D A  H  X S+     0   0    0     -4,-2.2     4,-1.1     1,-0.2    -2,-0.2   0.919 119.5  37.1 -60.0 -47.5   56.8   52.4   40.8
  500  356 D F  H  X S+     0   0    0     -4,-1.8     4,-1.5     2,-0.2    -2,-0.2   0.915 118.2  45.6 -74.1 -47.6   59.2   51.6   43.7
  501  357 D Y  H  X S+     0   0   31     -4,-2.6     4,-1.5     1,-0.2    -1,-0.2   0.738 110.9  54.8 -71.2 -22.0   58.4   48.0   44.5
  502  358 D T  H  X S+     0   0   17     -4,-1.6     4,-1.9    -5,-0.3    -1,-0.2   0.856 104.4  54.5 -76.0 -36.1   58.4   47.1   40.8
  503  359 D L  H  X S+     0   0    0     -4,-1.1     4,-1.7    -5,-0.2    -2,-0.2   0.900 107.0  51.1 -62.5 -39.6   61.9   48.5   40.6
  504  360 D V  H  X S+     0   0    0     -4,-1.5     4,-1.9     1,-0.2    -1,-0.2   0.913 108.2  52.0 -63.2 -41.8   62.9   46.2   43.4
  505  361 D R  H  X S+     0   0  104     -4,-1.5     4,-1.6     1,-0.2    -1,-0.2   0.847 108.0  52.5 -62.7 -34.3   61.4   43.3   41.5
  506  362 D E  H  X S+     0   0   42     -4,-1.9     4,-1.2     2,-0.2    -1,-0.2   0.831 105.3  54.3 -70.5 -33.3   63.4   44.3   38.5
  507  363 D I  H  X S+     0   0    1     -4,-1.7     4,-2.1     2,-0.2     3,-0.2   0.918 107.5  50.6 -66.9 -41.9   66.6   44.3   40.6
  508  364 D R  H  < S+     0   0   58     -4,-1.9    -2,-0.2     1,-0.2    -1,-0.2   0.881 108.2  51.4 -62.9 -41.7   66.0   40.7   41.7
  509  365 D Q  H  < S+     0   0  141     -4,-1.6    -1,-0.2     1,-0.2    -2,-0.2   0.790 110.6  50.6 -65.1 -28.9   65.4   39.6   38.1
  510  366 D H  H  <        0   0   85     -4,-1.2    -2,-0.2    -3,-0.2    -1,-0.2   0.868 360.0 360.0 -75.0 -38.6   68.7   41.2   37.3
  511  367 D K     <        0   0  142     -4,-2.1    -3,-0.1    -5,-0.1     0, 0.0   0.179 360.0 360.0 -80.1 360.0   70.5   39.4   40.2
