# Supplementary material for: PSAIA – Protein Structure and Interaction Analyzer
Source: BMC Struct Biol. 2008 Apr 9;8:21. doi: 10.1186/1472-6807-8-21 (PMC2364630; doi:10.1186/1472-6807-8-21)
Supplement: Additional file 15 — PDB:1LFD – output of NACCESS application. This file includes information about total, relative, backbone, side-chain, polar and non-polar ASA per residue of PDB:1LFD obtained from NACCESS application. [file 1472-6807-8-21-S15.txt]

REM  Relative accessibilites read from external file "standard.data"
REM  File of summed (Sum) and % (per.) accessibilities for 
REM RES _ NUM      All-atoms   Total-Side   Main-Chain    Non-polar    All polar
REM                ABS   REL    ABS   REL    ABS   REL    ABS   REL    ABS   REL
RES GLY A  14    49.49  61.8  17.00  52.6  32.49  68.0  17.08  45.5  32.41  76.2
RES ASP A  15    58.84  41.9  58.48  56.9   0.36   1.0  12.79  26.0  46.05  50.5
RES CYS A  16     0.44   0.3   0.00   0.0   0.44   1.2   0.00   0.0   0.44   1.2
RES CYS A  17     5.25   3.9   5.25   5.4   0.00   0.0   5.25   5.4   0.00   0.0
RES ILE A  18    16.90   9.7  11.59   8.4   5.31  14.3  11.59   8.3   5.31  14.8
RES ILE A  19     0.00   0.0   0.00   0.0   0.00   0.0   0.00   0.0   0.00   0.0
RES ARG A  20   104.30  43.7 103.41  51.4   0.89   2.4  15.87  20.4  88.43  54.9
RES VAL A  21     0.32   0.2   0.32   0.3   0.00   0.0   0.32   0.3   0.00   0.0
RES SER A  22    22.58  19.4  22.58  28.9   0.00   0.0  16.54  34.1   6.04   8.9
RES LEU A  23    26.45  14.8  11.53   8.2  14.92  39.8  11.53   8.1  14.92  41.1
RES ASP A  24    80.10  57.1  52.39  51.0  27.70  73.5  21.99  44.7  58.11  63.8
RES VAL A  25    84.09  55.5  61.23  53.6  22.86  61.5  63.68  55.1  20.42  56.8
RES ASP A  26   144.08 102.6 116.89 113.8  27.19  72.1  43.86  89.1 100.22 110.0
RES ASN A  27    60.21  41.8  52.35  49.3   7.86  20.9  37.96  82.1  22.24  22.8
RES GLY A  28    21.20  26.5  13.91  43.0   7.29  15.3  14.95  39.8   6.24  14.7
RES ASN A  29    19.20  13.3   1.51   1.4  17.68  46.9   0.92   2.0  18.28  18.7
RES MET A  30    89.31  46.0  80.86  51.6   8.45  22.5  80.86  51.2   8.45  23.3
RES TYR A  31    33.31  15.7  33.31  18.8   0.00   0.0  27.42  20.1   5.90   7.7
RES LYS A  32    12.39   6.2  12.39   7.6   0.00   0.0   2.88   2.5   9.51  11.3
RES SER A  33     0.63   0.5   0.58   0.7   0.06   0.1   0.00   0.0   0.63   0.9
RES ILE A  34     0.53   0.3   0.53   0.4   0.00   0.0   0.53   0.4   0.00   0.0
RES LEU A  35     0.05   0.0   0.05   0.0   0.00   0.0   0.05   0.0   0.00   0.0
RES VAL A  36     0.00   0.0   0.00   0.0   0.00   0.0   0.00   0.0   0.00   0.0
RES THR A  37     5.45   3.9   5.45   5.4   0.00   0.0   5.45   7.2   0.00   0.0
RES SER A  38    28.13  24.1  19.70  25.2   8.43  22.0   4.51   9.3  23.62  34.8
RES GLN A  39    79.20  44.4  70.86  50.3   8.34  22.2  36.76  70.4  42.43  33.6
RES ASP A  40     0.01   0.0   0.01   0.0   0.00   0.0   0.00   0.0   0.01   0.0
RES LYS A  41   100.83  50.2 100.83  61.7   0.00   0.0  70.99  60.9  29.84  35.4
RES ALA A  42     0.42   0.4   0.42   0.6   0.00   0.0   0.42   0.6   0.00   0.0
RES PRO A  43    54.53  40.1  50.87  42.4   3.66  22.6  52.41  43.3   2.12  14.0
RES THR A  44    24.44  17.5  23.00  22.6   1.44   3.8   9.54  12.6  14.90  23.4
RES VAL A  45     0.00   0.0   0.00   0.0   0.00   0.0   0.00   0.0   0.00   0.0
RES ILE A  46    10.62   6.1  10.62   7.7   0.00   0.0  10.62   7.6   0.00   0.0
RES ARG A  47    61.08  25.6  61.08  30.4   0.00   0.0  37.18  47.8  23.91  14.9
RES LYS A  48     5.78   2.9   3.90   2.4   1.88   5.0   3.90   3.3   1.88   2.2
RES ALA A  49     0.10   0.1   0.10   0.1   0.00   0.0   0.10   0.1   0.00   0.0
RES MET A  50     0.00   0.0   0.00   0.0   0.00   0.0   0.00   0.0   0.00   0.0
RES ASP A  51    21.09  15.0  20.71  20.2   0.39   1.0  11.73  23.8   9.37  10.3
RES LYS A  52    15.96   7.9  13.63   8.3   2.33   6.2  11.56   9.9   4.40   5.2
RES HIS A  53    14.38   7.9   3.31   2.2  11.07  30.9   3.41   3.5  10.97  12.8
RES ASN A  54    71.79  49.9  52.22  49.2  19.57  51.9  26.02  56.3  45.77  46.8
RES LEU A  55    33.13  18.5  33.13  23.5   0.00   0.0  33.13  23.3   0.00   0.0
RES ASP A  56    66.63  47.5  46.51  45.3  20.11  53.4  29.94  60.8  36.69  40.2
RES GLU A  57   166.28  96.5 143.89 106.8  22.39  59.7  70.85 117.5  95.43  85.2
RES ASP A  58    41.79  29.8  40.62  39.6   1.17   3.1  17.82  36.2  23.98  26.3
RES GLU A  59   114.66  66.6 111.40  82.7   3.27   8.7  37.62  62.4  77.04  68.8
RES PRO A  60    30.38  22.3  25.06  20.9   5.32  32.8  25.93  21.4   4.45  29.3
RES GLU A  61   140.40  81.5 121.47  90.1  18.93  50.5  54.65  90.7  85.74  76.6
RES ASP A  62    70.38  50.1  70.30  68.5   0.08   0.2  32.80  66.6  37.59  41.2
RES TYR A  63    18.24   8.6  10.39   5.9   7.86  22.2   1.97   1.4  16.28  21.3
RES GLU A  64    34.27  19.9  34.27  25.4   0.00   0.0  11.28  18.7  22.99  20.5
RES LEU A  65     1.31   0.7   0.30   0.2   1.01   2.7   0.30   0.2   1.01   2.8
RES LEU A  66     8.28   4.6   8.28   5.9   0.00   0.0   8.28   5.8   0.00   0.0
RES GLN A  67     0.00   0.0   0.00   0.0   0.00   0.0   0.00   0.0   0.00   0.0
RES ILE A  68    53.76  30.7  51.82  37.6   1.94   5.2  51.82  37.2   1.94   5.4
RES ILE A  69    40.59  23.2  28.90  20.9  11.70  31.5  29.13  20.9  11.47  31.9
RES SER A  70    50.32  43.2  48.90  62.6   1.43   3.7  42.94  88.4   7.38  10.9
RES GLU A  71   165.30  96.0 131.49  97.6  33.81  90.1  60.94 101.1 104.35  93.2
RES ASP A  72   131.71  93.8  97.53  95.0  34.18  90.7  45.30  92.0  86.41  94.8
RES HIS A  73   101.28  55.4 101.28  68.9   0.00   0.0  64.61  66.5  36.67  42.8
RES LYS A  74    85.23  42.4  66.31  40.6  18.92  50.4  65.81  56.5  19.42  23.1
RES LEU A  75    57.42  32.1  57.42  40.7   0.00   0.0  57.42  40.3   0.00   0.0
RES LYS A  76   129.01  64.2 120.66  73.9   8.35  22.3  97.69  83.8  31.32  37.2
RES ILE A  77    10.18   5.8   0.21   0.2   9.97  26.8   0.42   0.3   9.76  27.1
RES PRO A  78    79.84  58.6  79.79  66.5   0.05   0.3  79.79  66.0   0.05   0.3
RES GLU A  79   114.31  66.4 107.97  80.1   6.34  16.9  58.59  97.2  55.73  49.8
RES ASN A  80    98.49  68.4  81.21  76.4  17.28  45.8  36.37  78.7  62.12  63.6
RES ALA A  81    23.04  21.3  22.30  32.1   0.74   1.9  22.30  31.2   0.74   2.0
RES ASN A  82    40.89  28.4  33.33  31.4   7.56  20.0  21.94  47.5  18.95  19.4
RES VAL A  83     0.00   0.0   0.00   0.0   0.00   0.0   0.00   0.0   0.00   0.0
RES PHE A  84    44.35  22.2  36.44  22.2   7.91  22.4  36.44  22.1   7.91  23.1
RES TYR A  85   155.39  73.0 127.03  71.6  28.37  80.2  99.82  73.1  55.57  72.9
RES ALA A  86    38.31  35.5  21.54  31.0  16.76  43.5  21.54  30.2  16.76  45.8
RES MET A  87    10.87   5.6   1.82   1.2   9.05  24.1   1.82   1.2   9.05  24.9
RES ASN A  88    58.09  40.4  58.09  54.7   0.00   0.0  17.96  38.9  40.13  41.1
RES SER A  89    75.91  65.2  61.45  78.7  14.47  37.7  29.68  61.1  46.23  68.0
RES ALA A  90   102.30  94.8  68.30  98.4  34.01  88.2  71.71 100.5  30.59  83.6
RES ALA A  91    23.04  21.3  14.04  20.2   9.00  23.4  17.63  24.7   5.41  14.8
RES ASN A  92    89.69  62.3  88.38  83.2   1.31   3.5   8.13  17.6  81.56  83.5
RES TYR A  93    43.50  20.4  36.78  20.7   6.72  19.0  25.60  18.8  17.91  23.5
RES ASP A  94    48.42  34.5  48.42  47.1   0.00   0.0  13.34  27.1  35.07  38.5
RES PHE A  95     1.10   0.6   0.00   0.0   1.10   3.1   0.00   0.0   1.10   3.2
RES ILE A  96    32.27  18.4  32.27  23.4   0.00   0.0  32.27  23.2   0.00   0.0
RES LEU A  97     0.00   0.0   0.00   0.0   0.00   0.0   0.00   0.0   0.00   0.0
RES LYS A  98    72.19  35.9  72.19  44.2   0.00   0.0  23.82  20.4  48.38  57.4
RES LYS A  99   112.35  56.0 106.57  65.3   5.78  15.4  58.69  50.3  53.66  63.7
RES ARG A 100   198.92  83.3 143.69  71.4  55.23 147.2  65.80  84.6 133.11  82.7
RES MET B 201   139.94  72.1  67.96  43.4  71.98 191.9  69.78  44.2  70.16 193.2
RES THR B 202    68.46  49.2  65.15  64.1   3.30   8.8  30.30  40.0  38.15  60.0
RES GLU B 203    65.53  38.0  53.55  39.7  11.98  31.9  25.98  43.1  39.55  35.3
RES TYR B 204    11.01   5.2  11.01   6.2   0.00   0.0   1.78   1.3   9.23  12.1
RES LYS B 205    74.80  37.2  74.76  45.8   0.04   0.1  47.40  40.7  27.40  32.5
RES LEU B 206     1.25   0.7   0.21   0.2   1.04   2.8   0.21   0.1   1.04   2.9
RES VAL B 207     3.18   2.1   3.18   2.8   0.00   0.0   3.18   2.8   0.00   0.0
RES VAL B 208     0.08   0.1   0.08   0.1   0.00   0.0   0.08   0.1   0.00   0.0
RES VAL B 209     0.00   0.0   0.00   0.0   0.00   0.0   0.00   0.0   0.00   0.0
RES GLY B 210     0.29   0.4   0.00   0.0   0.29   0.6   0.00   0.0   0.29   0.7
RES ALA B 211    14.25  13.2  14.22  20.5   0.03   0.1  14.22  19.9   0.03   0.1
RES GLY B 212    13.16  16.4   4.25  13.2   8.91  18.7   4.25  11.3   8.91  20.9
RES GLY B 213    33.79  42.2  16.21  50.1  17.57  36.8  19.34  51.5  14.45  34.0
RES VAL B 214     0.17   0.1   0.09   0.1   0.08   0.2   0.09   0.1   0.08   0.2
RES GLY B 215    13.52  16.9  11.69  36.2   1.82   3.8  11.69  31.1   1.82   4.3
RES LYS B 216    12.00   6.0   9.48   5.8   2.52   6.7   6.06   5.2   5.93   7.0
RES SER B 217    29.78  25.6  27.89  35.7   1.89   4.9  24.32  50.1   5.46   8.0
RES ALA B 218    27.48  25.5  24.95  36.0   2.53   6.6  24.95  35.0   2.53   6.9
RES LEU B 219     0.00   0.0   0.00   0.0   0.00   0.0   0.00   0.0   0.00   0.0
RES THR B 220     0.00   0.0   0.00   0.0   0.00   0.0   0.00   0.0   0.00   0.0
RES ILE B 221    36.56  20.9  36.56  26.5   0.00   0.0  36.56  26.3   0.00   0.0
RES GLN B 222     9.36   5.2   9.36   6.6   0.00   0.0   0.00   0.0   9.36   7.4
RES LEU B 223     7.91   4.4   6.21   4.4   1.70   4.5   6.21   4.4   1.70   4.7
RES ILE B 224     8.21   4.7   0.51   0.4   7.71  20.7   0.51   0.4   7.71  21.4
RES GLN B 225    48.82  27.4  33.71  23.9  15.11  40.3  19.22  36.8  29.61  23.4
RES ASN B 226    83.52  58.0  60.65  57.1  22.86  60.6  29.23  63.2  54.28  55.6
RES HIS B 227    72.27  39.5  72.16  49.1   0.11   0.3  59.71  61.5  12.56  14.7
RES PHE B 228    67.33  33.8  41.73  25.4  25.60  72.4  41.73  25.3  25.60  74.8
RES VAL B 229    90.77  59.9  77.85  68.1  12.92  34.8  77.85  67.4  12.92  35.9
RES ASP B 230   132.69  94.5 101.55  98.9  31.15  82.6  38.64  78.5  94.06 103.2
RES LYS B 231    77.84  38.8  47.52  29.1  30.32  80.8  48.81  41.9  29.02  34.5
RES TYR B 232    77.96  36.6  55.97  31.6  22.00  62.2  46.42  34.0  31.54  41.4
RES ASP B 233    54.16  38.6  37.90  36.9  16.26  43.1  13.46  27.3  40.70  44.7
RES PRO B 234     9.20   6.8   5.49   4.6   3.70  22.8   5.49   4.5   3.70  24.4
RES THR B 235    13.35   9.6   7.17   7.1   6.18  16.4   2.95   3.9  10.40  16.4
RES ILE B 236     4.44   2.5   2.89   2.1   1.55   4.2   2.89   2.1   1.55   4.3
RES GLU B 237    15.60   9.1  15.60  11.6   0.00   0.0   2.70   4.5  12.91  11.5
RES ASP B 238     7.08   5.0   7.08   6.9   0.00   0.0   0.00   0.0   7.08   7.8
RES SER B 239    17.65  15.2  17.65  22.6   0.00   0.0   0.42   0.9  17.23  25.4
RES TYR B 240     1.88   0.9   1.33   0.7   0.55   1.6   0.00   0.0   1.88   2.5
RES ARG B 241    91.68  38.4  84.69  42.1   6.99  18.6  18.87  24.3  72.81  45.2
RES LYS B 242    63.67  31.7  63.67  39.0   0.00   0.0  52.50  45.0  11.18  13.3
RES GLN B 243   110.88  62.1  88.21  62.6  22.66  60.4  20.44  39.1  90.43  71.6
RES VAL B 244    27.50  18.2  27.50  24.1   0.00   0.0  27.50  23.8   0.00   0.0
RES VAL B 245   100.39  66.3  90.25  79.0  10.14  27.3  90.70  78.5   9.69  26.9
RES ILE B 246     3.10   1.8   2.96   2.1   0.14   0.4   2.96   2.1   0.14   0.4
RES ASP B 247    74.06  52.7  51.24  49.9  22.82  60.5  37.80  76.8  36.25  39.8
RES GLY B 248    82.01 102.4  40.26 124.5  41.75  87.4  45.34 120.8  36.66  86.2
RES GLU B 249    87.59  50.9  85.53  63.5   2.07   5.5  41.22  68.4  46.37  41.4
RES THR B 250    52.66  37.8  37.35  36.7  15.30  40.7  20.43  27.0  32.23  50.7
RES CYS B 251     6.51   4.8   6.51   6.7   0.00   0.0   6.51   6.6   0.00   0.0
RES LEU B 252    24.42  13.7  24.42  17.3   0.00   0.0  24.42  17.2   0.00   0.0
RES LEU B 253     1.27   0.7   1.27   0.9   0.00   0.0   1.27   0.9   0.00   0.0
RES ASP B 254    24.26  17.3  23.03  22.4   1.23   3.3  13.13  26.7  11.13  12.2
RES ILE B 255     1.07   0.6   0.00   0.0   1.07   2.9   0.92   0.7   0.15   0.4
RES LEU B 256    31.00  17.4  30.40  21.5   0.60   1.6  30.40  21.4   0.60   1.7
RES ASP B 257     0.23   0.2   0.23   0.2   0.00   0.0   0.00   0.0   0.23   0.3
RES THR B 258     2.79   2.0   2.57   2.5   0.23   0.6   2.11   2.8   0.69   1.1
RES ALA B 259     8.04   7.4   1.47   2.1   6.57  17.1   1.47   2.1   6.57  18.0
RES GLY B 260    15.41  19.2   0.00   0.0  15.41  32.3   0.00   0.0  15.41  36.2
RES GLN B 261    21.35  12.0  20.75  14.7   0.60   1.6  13.41  25.7   7.94   6.3
RES GLU B 262    39.22  22.8  32.62  24.2   6.60  17.6  11.27  18.7  27.95  25.0
RES GLU B 263    15.45   9.0  15.42  11.4   0.03   0.1  10.02  16.6   5.43   4.9
RES TYR B 264    13.40   6.3   9.08   5.1   4.32  12.2   0.98   0.7  12.41  16.3
RES SER B 265    11.49   9.9   5.73   7.3   5.76  15.0   5.31  10.9   6.18   9.1
RES ALA B 266    24.86  23.0  16.36  23.6   8.50  22.1  17.01  23.8   7.85  21.4
RES MET B 267    37.74  19.4  36.96  23.6   0.78   2.1  36.96  23.4   0.78   2.2
RES ARG B 268    30.64  12.8  30.64  15.2   0.00   0.0   2.08   2.7  28.56  17.7
RES ASP B 269    61.61  43.9  61.14  59.5   0.47   1.3  17.73  36.0  43.88  48.1
RES GLN B 270    85.68  48.0  82.11  58.2   3.57   9.5  32.10  61.5  53.57  42.4
RES TYR B 271    13.29   6.2  13.13   7.4   0.16   0.4  12.51   9.2   0.78   1.0
RES MET B 272     0.00   0.0   0.00   0.0   0.00   0.0   0.00   0.0   0.00   0.0
RES ARG B 273   137.95  57.8 118.43  58.8  19.52  52.0  54.42  69.9  83.53  51.9
RES THR B 274    88.99  63.9  84.03  82.6   4.95  13.2  70.54  93.2  18.45  29.0
RES GLY B 275     2.76   3.5   2.02   6.3   0.74   1.6   2.02   5.4   0.74   1.7
RES GLU B 276    44.83  26.0  42.47  31.5   2.36   6.3  20.86  34.6  23.97  21.4
RES GLY B 277     0.00   0.0   0.00   0.0   0.00   0.0   0.00   0.0   0.00   0.0
RES PHE B 278     0.00   0.0   0.00   0.0   0.00   0.0   0.00   0.0   0.00   0.0
RES LEU B 279     0.10   0.1   0.10   0.1   0.00   0.0   0.10   0.1   0.00   0.0
RES CYS B 280     2.45   1.8   2.45   2.5   0.00   0.0   2.45   2.5   0.00   0.0
RES VAL B 281     0.00   0.0   0.00   0.0   0.00   0.0   0.00   0.0   0.00   0.0
RES PHE B 282     0.00   0.0   0.00   0.0   0.00   0.0   0.00   0.0   0.00   0.0
RES ALA B 283     1.18   1.1   1.18   1.7   0.00   0.0   1.18   1.7   0.00   0.0
RES ILE B 284     0.44   0.3   0.44   0.3   0.00   0.0   0.44   0.3   0.00   0.0
RES ASN B 285    54.94  38.2  35.99  33.9  18.95  50.3   3.16   6.8  51.78  53.0
RES ASN B 286    45.93  31.9  45.93  43.2   0.00   0.0  16.10  34.8  29.83  30.5
RES THR B 287    62.74  45.0  58.45  57.5   4.29  11.4  50.05  66.1  12.69  20.0
RES LYS B 288   101.30  50.4  98.54  60.3   2.75   7.3  71.98  61.7  29.32  34.8
RES SER B 289     0.38   0.3   0.11   0.1   0.27   0.7   0.11   0.2   0.27   0.4
RES PHE B 290    15.49   7.8  15.49   9.4   0.00   0.0  15.49   9.4   0.00   0.0
RES GLU B 291    86.82  50.4  81.13  60.2   5.70  15.2  37.14  61.6  49.68  44.4
RES ASP B 292    31.49  22.4  31.47  30.6   0.02   0.1  11.85  24.1  19.64  21.5
RES ILE B 293     0.90   0.5   0.51   0.4   0.39   1.0   0.51   0.4   0.39   1.1
RES HIS B 294    61.81  33.8  59.77  40.6   2.05   5.7  41.39  42.6  20.42  23.8
RES GLN B 295   101.56  56.9 100.53  71.3   1.03   2.7  35.66  68.3  65.90  52.2
RES TYR B 296    10.76   5.1  10.67   6.0   0.09   0.2   9.72   7.1   1.04   1.4
RES ARG B 297    49.73  20.8  49.73  24.7   0.00   0.0   2.36   3.0  47.37  29.4
RES GLU B 298    72.49  42.1  69.66  51.7   2.83   7.5  23.49  39.0  49.00  43.8
RES GLN B 299    27.61  15.5  27.61  19.6   0.00   0.0   8.35  16.0  19.26  15.2
RES ILE B 300     0.00   0.0   0.00   0.0   0.00   0.0   0.00   0.0   0.00   0.0
RES LYS B 301    55.04  27.4  51.58  31.6   3.46   9.2  21.87  18.8  33.16  39.4
RES ARG B 302   164.14  68.7 150.18  74.6  13.96  37.2  72.09  92.7  92.05  57.2
RES VAL B 303    29.35  19.4  11.57  10.1  17.77  47.8  11.57  10.0  17.77  49.4
RES LYS B 304    56.76  28.3  36.77  22.5  19.99  53.3  31.84  27.3  24.93  29.6
RES ASP B 305   124.68  88.8 104.34 101.6  20.35  54.0  31.14  63.2  93.54 102.6
RES SER B 306    40.76  35.0  37.11  47.5   3.66   9.5  26.52  54.6  14.24  21.0
RES ASP B 307   142.07 101.2 108.78 105.9  33.29  88.3  42.98  87.3  99.09 108.7
RES ASP B 308    94.73  67.5  94.18  91.7   0.56   1.5  38.22  77.6  56.51  62.0
RES VAL B 309    11.49   7.6   2.26   2.0   9.23  24.8   3.04   2.6   8.45  23.5
RES PRO B 310     8.34   6.1   8.34   7.0   0.00   0.0   8.34   6.9   0.00   0.0
RES MET B 311     4.95   2.5   4.70   3.0   0.25   0.7   4.70   3.0   0.25   0.7
RES VAL B 312     0.00   0.0   0.00   0.0   0.00   0.0   0.00   0.0   0.00   0.0
RES LEU B 313     1.16   0.7   1.16   0.8   0.00   0.0   1.16   0.8   0.00   0.0
RES VAL B 314     0.00   0.0   0.00   0.0   0.00   0.0   0.00   0.0   0.00   0.0
RES GLY B 315     0.00   0.0   0.00   0.0   0.00   0.0   0.00   0.0   0.00   0.0
RES ASN B 316     2.46   1.7   2.46   2.3   0.00   0.0   0.00   0.0   2.46   2.5
RES LYS B 317    55.41  27.6  55.41  33.9   0.00   0.0  27.00  23.2  28.41  33.7
RES CYS B 318    24.56  18.3   2.54   2.6  22.02  58.7   2.54   2.6  22.02  60.6
RES ASP B 319    55.25  39.4  26.63  25.9  28.62  75.9  19.18  39.0  36.07  39.6
RES LEU B 320    75.36  42.2  69.11  49.0   6.25  16.7  69.77  49.0   5.59  15.4
RES ALA B 321   107.15  99.3  79.02 113.8  28.13  73.0  80.16 112.3  26.99  73.8
RES ALA B 322    73.65  68.2  70.14 101.1   3.51   9.1  71.15  99.7   2.50   6.8
RES ARG B 323    92.13  38.6  65.10  32.3  27.03  72.1  35.75  46.0  56.37  35.0
RES THR B 324    76.28  54.8  57.25  56.3  19.03  50.7  60.99  80.5  15.29  24.1
RES VAL B 325     1.14   0.8   1.06   0.9   0.07   0.2   1.06   0.9   0.07   0.2
RES GLU B 326    93.59  54.3  91.11  67.6   2.48   6.6  32.87  54.5  60.72  54.2
RES SER B 327    34.06  29.2  30.92  39.6   3.14   8.2  20.70  42.6  13.36  19.7
RES ARG B 328   147.03  61.6 144.93  72.0   2.10   5.6  53.52  68.8  93.51  58.1
RES GLN B 329    69.98  39.2  65.27  46.3   4.72  12.6  24.83  47.5  45.16  35.8
RES ALA B 330     0.00   0.0   0.00   0.0   0.00   0.0   0.00   0.0   0.00   0.0
RES GLN B 331    66.96  37.5  62.60  44.4   4.36  11.6  23.44  44.9  43.51  34.5
RES ASP B 332    53.74  38.3  51.14  49.8   2.59   6.9  20.50  41.6  33.24  36.5
RES LEU B 333    26.86  15.0  26.52  18.8   0.34   0.9  26.52  18.6   0.34   0.9
RES ALA B 334     2.37   2.2   2.37   3.4   0.00   0.0   2.37   3.3   0.00   0.0
RES ARG B 335   166.81  69.9 155.08  77.1  11.74  31.3  83.17 106.9  83.65  52.0
RES SER B 336    72.79  62.5  43.86  56.2  28.93  75.3  40.11  82.6  32.68  48.1
RES TYR B 337    37.08  17.4  18.89  10.6  18.19  51.4  16.59  12.2  20.49  26.9
RES GLY B 338    66.55  83.1  30.18  93.3  36.37  76.1  34.36  91.5  32.19  75.7
RES ILE B 339    27.64  15.8  16.83  12.2  10.81  29.1  20.46  14.7   7.18  19.9
RES PRO B 340    39.23  28.8  38.99  32.5   0.24   1.4  38.99  32.2   0.24   1.5
RES TYR B 341    37.71  17.7  10.50   5.9  27.22  76.9  10.31   7.5  27.41  35.9
RES ILE B 342    19.81  11.3  19.81  14.4   0.00   0.0  19.81  14.2   0.00   0.0
RES GLU B 343    42.17  24.5  30.67  22.8  11.49  30.6  17.72  29.4  24.45  21.8
RES THR B 344     0.00   0.0   0.00   0.0   0.00   0.0   0.00   0.0   0.00   0.0
RES SER B 345     0.00   0.0   0.00   0.0   0.00   0.0   0.00   0.0   0.00   0.0
RES ALA B 346     3.92   3.6   2.16   3.1   1.75   4.5   2.16   3.0   1.75   4.8
RES LYS B 347   122.19  60.8 104.53  64.0  17.66  47.1  59.88  51.4  62.31  74.0
RES THR B 348    82.29  59.1  58.80  57.8  23.49  62.5  60.49  79.9  21.80  34.3
RES ARG B 349    71.66  30.0  62.67  31.1   8.98  23.9  43.92  56.5  27.73  17.2
RES GLN B 350   101.34  56.8 101.34  71.9   0.00   0.0  40.76  78.1  60.58  48.0
RES GLY B 351    24.78  30.9  13.71  42.4  11.08  23.2  13.71  36.5  11.08  26.0
RES VAL B 352     0.23   0.2   0.00   0.0   0.23   0.6   0.00   0.0   0.23   0.6
RES GLU B 353    73.08  42.4  71.56  53.1   1.53   4.1  24.40  40.5  48.69  43.5
RES ASP B 354    71.73  51.1  68.77  67.0   2.97   7.9  28.12  57.1  43.61  47.8
RES ALA B 355     0.00   0.0   0.00   0.0   0.00   0.0   0.00   0.0   0.00   0.0
RES PHE B 356     0.00   0.0   0.00   0.0   0.00   0.0   0.00   0.0   0.00   0.0
RES TYR B 357    31.68  14.9  31.68  17.9   0.00   0.0  20.79  15.2  10.89  14.3
RES THR B 358    21.11  15.2  21.11  20.8   0.00   0.0  17.07  22.5   4.04   6.4
RES LEU B 359     0.01   0.0   0.01   0.0   0.00   0.0   0.01   0.0   0.00   0.0
RES VAL B 360     0.27   0.2   0.27   0.2   0.00   0.0   0.27   0.2   0.00   0.0
RES ARG B 361    71.09  29.8  71.09  35.3   0.00   0.0  27.48  35.3  43.61  27.1
RES GLU B 362    41.59  24.1  38.90  28.9   2.69   7.2   8.34  13.8  33.25  29.7
RES ILE B 363     0.98   0.6   0.98   0.7   0.00   0.0   0.98   0.7   0.00   0.0
RES ARG B 364    77.67  32.5  68.09  33.8   9.58  25.5  39.95  51.4  37.72  23.4
RES GLN B 365   130.86  73.3 102.98  73.0  27.88  74.3  53.42 102.3  77.44  61.3
RES HIS B 366   100.86  55.2  80.67  54.8  20.20  56.4  58.91  60.6  41.95  48.9
RES LYS B 367   130.79  65.1  76.77  47.0  54.02 144.0  85.29  73.2  45.50  54.0
RES GLY C  14    61.68  77.0  18.52  57.3  43.16  90.3  18.52  49.3  43.16 101.4
RES ASP C  15    69.52  49.5  66.33  64.6   3.19   8.5  11.05  22.4  58.46  64.1
RES CYS C  16     3.30   2.5   0.12   0.1   3.18   8.5   0.12   0.1   3.18   8.7
RES CYS C  17     5.76   4.3   5.76   6.0   0.00   0.0   5.76   5.9   0.00   0.0
RES ILE C  18     5.36   3.1   4.79   3.5   0.56   1.5   4.79   3.4   0.56   1.6
RES ILE C  19     0.00   0.0   0.00   0.0   0.00   0.0   0.00   0.0   0.00   0.0
RES ARG C  20    37.66  15.8  36.90  18.3   0.76   2.0  16.50  21.2  21.16  13.1
RES VAL C  21     0.13   0.1   0.13   0.1   0.00   0.0   0.13   0.1   0.00   0.0
RES SER C  22    23.71  20.4  23.71  30.3   0.01   0.0  10.81  22.3  12.90  19.0
RES LEU C  23    25.80  14.4  14.81  10.5  10.99  29.3  14.81  10.4  10.99  30.3
RES ASP C  24    88.39  63.0  61.66  60.0  26.74  70.9  21.35  43.4  67.05  73.6
RES VAL C  25    97.36  64.3  86.75  75.9  10.60  28.5  88.39  76.5   8.97  24.9
RES ASP C  26   142.55 101.5 118.11 115.0  24.44  64.8  48.79  99.1  93.76 102.9
RES ASN C  27    57.61  40.0  50.38  47.4   7.23  19.2  31.59  68.3  26.02  26.6
RES GLY C  28    22.86  28.5  15.99  49.5   6.87  14.4  17.29  46.0   5.57  13.1
RES ASN C  29    18.32  12.7   5.06   4.8  13.26  35.2   3.11   6.7  15.21  15.6
RES MET C  30    80.45  41.4  71.90  45.9   8.55  22.8  71.90  45.6   8.55  23.5
RES TYR C  31    49.80  23.4  49.80  28.1   0.00   0.0  36.68  26.9  13.12  17.2
RES LYS C  32    18.03   9.0  18.03  11.0   0.00   0.0   7.67   6.6  10.36  12.3
RES SER C  33     0.12   0.1   0.00   0.0   0.12   0.3   0.00   0.0   0.12   0.2
RES ILE C  34     0.01   0.0   0.01   0.0   0.00   0.0   0.01   0.0   0.00   0.0
RES LEU C  35     0.42   0.2   0.42   0.3   0.00   0.0   0.42   0.3   0.00   0.0
RES VAL C  36     0.00   0.0   0.00   0.0   0.00   0.0   0.00   0.0   0.00   0.0
RES THR C  37    10.62   7.6  10.62  10.4   0.00   0.0  10.57  14.0   0.05   0.1
RES SER C  38    41.66  35.8  34.91  44.7   6.75  17.6  20.32  41.9  21.34  31.4
RES GLN C  39   114.37  64.1 100.18  71.1  14.19  37.8  36.89  70.6  77.48  61.4
RES ASP C  40     0.92   0.7   0.92   0.9   0.00   0.0   0.92   1.9   0.00   0.0
RES LYS C  41   104.18  51.9 103.61  63.4   0.57   1.5  71.56  61.4  32.62  38.7
RES ALA C  42     1.30   1.2   1.30   1.9   0.00   0.0   1.30   1.8   0.00   0.0
RES PRO C  43    47.64  35.0  42.90  35.8   4.73  29.2  44.30  36.6   3.34  22.0
RES THR C  44    37.01  26.6  37.00  36.4   0.01   0.0  13.24  17.5  23.77  37.4
RES VAL C  45     0.00   0.0   0.00   0.0   0.00   0.0   0.00   0.0   0.00   0.0
RES ILE C  46     8.94   5.1   8.94   6.5   0.00   0.0   8.94   6.4   0.00   0.0
RES ARG C  47    51.38  21.5  51.38  25.5   0.00   0.0  32.04  41.2  19.35  12.0
RES LYS C  48     1.44   0.7   0.08   0.1   1.36   3.6   0.08   0.1   1.36   1.6
RES ALA C  49     0.00   0.0   0.00   0.0   0.00   0.0   0.00   0.0   0.00   0.0
RES MET C  50     0.00   0.0   0.00   0.0   0.00   0.0   0.00   0.0   0.00   0.0
RES ASP C  51    29.72  21.2  28.27  27.5   1.45   3.8  18.47  37.5  11.25  12.3
RES LYS C  52     6.49   3.2   5.94   3.6   0.55   1.5   4.23   3.6   2.26   2.7
RES HIS C  53    19.16  10.5   6.74   4.6  12.42  34.7   3.35   3.5  15.81  18.4
RES ASN C  54    70.69  49.1  47.53  44.7  23.16  61.4  23.34  50.5  47.35  48.5
RES LEU C  55    35.21  19.7  35.21  24.9   0.00   0.0  35.21  24.7   0.00   0.0
RES ASP C  56    46.05  32.8  31.19  30.4  14.86  39.4  21.86  44.4  24.19  26.5
RES GLU C  57   170.14  98.8 141.65 105.1  28.49  76.0  61.37 101.8 108.77  97.1
RES ASP C  58    33.36  23.8  33.17  32.3   0.19   0.5   9.96  20.2  23.40  25.7
RES GLU C  59    95.59  55.5  94.08  69.8   1.50   4.0  47.79  79.3  47.80  42.7
RES PRO C  60    18.32  13.5  15.90  13.3   2.43  14.9  16.93  14.0   1.39   9.1
RES GLU C  61   106.05  61.6  98.76  73.3   7.30  19.5  67.57 112.1  38.48  34.4
RES ASP C  62    57.00  40.6  57.00  55.5   0.00   0.0   7.50  15.2  49.50  54.3
RES TYR C  63    13.37   6.3  12.70   7.2   0.67   1.9   5.80   4.3   7.57   9.9
RES GLU C  64    30.92  17.9  30.92  22.9   0.00   0.0   5.71   9.5  25.21  22.5
RES LEU C  65     1.16   0.6   0.29   0.2   0.87   2.3   0.29   0.2   0.87   2.4
RES LEU C  66    13.47   7.5  13.47   9.5   0.00   0.0  13.47   9.5   0.00   0.0
RES GLN C  67     0.00   0.0   0.00   0.0   0.00   0.0   0.00   0.0   0.00   0.0
RES ILE C  68    48.61  27.8  48.61  35.2   0.00   0.0  48.61  34.9   0.00   0.0
RES ILE C  69    44.53  25.4  31.39  22.8  13.14  35.4  31.39  22.6  13.14  36.5
RES SER C  70    49.91  42.8  46.89  60.0   3.02   7.9  44.56  91.8   5.34   7.9
RES GLU C  71   181.03 105.1 148.03 109.9  33.00  88.0  72.04 119.5 108.99  97.4
RES ASP C  72   129.55  92.3 101.53  98.9  28.02  74.3  51.76 105.1  77.79  85.3
RES HIS C  73   100.37  54.9 100.16  68.1   0.22   0.6  69.74  71.8  30.63  35.7
RES LYS C  74   102.14  50.9  80.19  49.1  21.95  58.5  38.21  32.8  63.94  75.9
RES LEU C  75    56.97  31.9  56.97  40.4   0.00   0.0  56.97  40.0   0.00   0.0
RES LYS C  76    80.70  40.2  69.81  42.7  10.89  29.0  60.12  51.6  20.58  24.4
RES ILE C  77     2.06   1.2   0.00   0.0   2.06   5.6   0.00   0.0   2.06   5.7
RES PRO C  78    65.20  47.9  65.20  54.4   0.00   0.0  65.20  53.9   0.00   0.0
RES GLU C  79    96.22  55.9  89.25  66.2   6.97  18.6  36.90  61.2  59.32  53.0
RES ASN C  80   101.42  70.5  90.21  84.9  11.21  29.7  32.94  71.3  68.48  70.1
RES ALA C  81    25.08  23.2  23.92  34.5   1.17   3.0  23.92  33.5   1.17   3.2
RES ASN C  82    24.00  16.7  19.77  18.6   4.23  11.2   9.20  19.9  14.80  15.1
RES VAL C  83     0.00   0.0   0.00   0.0   0.00   0.0   0.00   0.0   0.00   0.0
RES PHE C  84    54.24  27.2  44.19  26.9  10.05  28.4  44.69  27.0   9.55  27.9
RES TYR C  85   188.27  88.5 163.48  92.2  24.79  70.1 122.06  89.4  66.21  86.8
RES ALA C  86    28.96  26.8  16.09  23.2  12.88  33.4  16.09  22.5  12.88  35.2
RES MET C  87    13.01   6.7   4.64   3.0   8.37  22.3   4.70   3.0   8.31  22.9
RES ASN C  88    54.31  37.7  54.31  51.1   0.00   0.0   9.61  20.8  44.71  45.7
RES SER C  89    77.30  66.3  60.71  77.7  16.58  43.2  38.56  79.4  38.73  57.0
RES ALA C  90   104.55  96.9  70.97 102.3  33.58  87.1  72.26 101.2  32.30  88.3
RES ALA C  91    18.04  16.7  12.75  18.4   5.29  13.7  13.96  19.6   4.08  11.2
RES ASN C  92    62.26  43.3  58.29  54.9   3.97  10.5  41.45  89.7  20.81  21.3
RES TYR C  93    47.62  22.4  39.88  22.5   7.74  21.9  23.13  16.9  24.49  32.1
RES ASP C  94    50.74  36.1  50.74  49.4   0.00   0.0  16.76  34.0  33.98  37.3
RES PHE C  95     0.75   0.4   0.00   0.0   0.75   2.1   0.00   0.0   0.75   2.2
RES ILE C  96    20.08  11.5  20.08  14.6   0.00   0.0  20.08  14.4   0.00   0.0
RES LEU C  97     2.94   1.6   0.00   0.0   2.94   7.8   0.00   0.0   2.94   8.1
RES LYS C  98    78.58  39.1  78.58  48.1   0.00   0.0  60.72  52.1  17.86  21.2
RES LYS C  99   122.86  61.2 100.40  61.5  22.46  59.9  65.97  56.6  56.88  67.5
RES ARG C 100   123.70  51.8  71.97  35.8  51.73 137.9  78.99 101.5  44.71  27.8
RES MET D 201   135.45  69.8  59.25  37.8  76.19 203.1  62.16  39.4  73.29 201.8
RES THR D 202    48.15  34.6  46.73  46.0   1.42   3.8  26.97  35.6  21.19  33.3
RES GLU D 203    73.58  42.7  58.90  43.7  14.68  39.1  20.56  34.1  53.01  47.3
RES TYR D 204     1.67   0.8   1.67   0.9   0.00   0.0   0.05   0.0   1.62   2.1
RES LYS D 205    91.01  45.3  90.93  55.7   0.09   0.2  65.14  55.9  25.87  30.7
RES LEU D 206     1.14   0.6   0.36   0.3   0.78   2.1   0.36   0.3   0.78   2.2
RES VAL D 207     4.55   3.0   4.51   3.9   0.04   0.1   4.55   3.9   0.00   0.0
RES VAL D 208     0.28   0.2   0.28   0.2   0.00   0.0   0.28   0.2   0.00   0.0
RES VAL D 209     0.00   0.0   0.00   0.0   0.00   0.0   0.00   0.0   0.00   0.0
RES GLY D 210     0.20   0.3   0.00   0.0   0.20   0.4   0.00   0.0   0.20   0.5
RES ALA D 211    13.78  12.8  13.55  19.5   0.23   0.6  13.55  19.0   0.23   0.6
RES GLY D 212    11.17  13.9   2.97   9.2   8.20  17.2   2.97   7.9   8.20  19.3
RES GLY D 213    35.77  44.7  18.75  58.0  17.02  35.6  21.36  56.9  14.41  33.9
RES VAL D 214     0.02   0.0   0.01   0.0   0.01   0.0   0.01   0.0   0.01   0.0
RES GLY D 215    14.40  18.0  12.16  37.6   2.24   4.7  12.16  32.4   2.24   5.3
RES LYS D 216    12.18   6.1   9.80   6.0   2.38   6.3   4.86   4.2   7.32   8.7
RES SER D 217    30.92  26.5  29.21  37.4   1.71   4.4  24.75  51.0   6.17   9.1
RES ALA D 218    25.88  24.0  23.67  34.1   2.21   5.7  23.67  33.2   2.21   6.0
RES LEU D 219     0.00   0.0   0.00   0.0   0.00   0.0   0.00   0.0   0.00   0.0
RES THR D 220     0.00   0.0   0.00   0.0   0.00   0.0   0.00   0.0   0.00   0.0
RES ILE D 221    25.88  14.8  25.88  18.8   0.00   0.0  25.88  18.6   0.00   0.0
RES GLN D 222     7.53   4.2   7.53   5.3   0.00   0.0   0.00   0.0   7.53   6.0
RES LEU D 223     1.87   1.0   0.00   0.0   1.87   5.0   0.00   0.0   1.87   5.1
RES ILE D 224    23.08  13.2   1.96   1.4  21.11  56.8   1.96   1.4  21.11  58.7
RES GLN D 225    51.61  28.9  35.20  25.0  16.41  43.7  18.02  34.5  33.59  26.6
RES ASN D 226    97.86  68.0  84.77  79.8  13.09  34.7  28.42  61.5  69.44  71.1
RES HIS D 227    75.86  41.5  75.66  51.4   0.20   0.5  61.78  63.6  14.08  16.4
RES PHE D 228    73.29  36.7  43.03  26.2  30.27  85.6  43.03  26.0  30.27  88.4
RES VAL D 229    75.69  50.0  63.63  55.7  12.06  32.4  63.63  55.1  12.06  33.5
RES ASP D 230   128.17  91.3 101.11  98.5  27.06  71.8  35.56  72.2  92.61 101.6
RES LYS D 231    78.53  39.1  48.62  29.8  29.92  79.8  51.40  44.1  27.13  32.2
RES TYR D 232    80.45  37.8  57.85  32.6  22.60  63.9  48.28  35.4  32.17  42.2
RES ASP D 233    49.36  35.2  31.89  31.1  17.46  46.3  15.88  32.2  33.48  36.7
RES PRO D 234     5.81   4.3   3.42   2.9   2.39  14.7   3.44   2.8   2.37  15.6
RES THR D 235    11.74   8.4   7.32   7.2   4.42  11.8   2.61   3.4   9.13  14.4
RES ILE D 236     8.71   5.0   7.40   5.4   1.31   3.5   7.40   5.3   1.31   3.6
RES GLU D 237    24.45  14.2  24.45  18.1   0.00   0.0   3.64   6.0  20.81  18.6
RES ASP D 238     3.61   2.6   3.61   3.5   0.00   0.0   0.00   0.0   3.61   4.0
RES SER D 239    17.71  15.2  17.71  22.7   0.00   0.0   0.39   0.8  17.32  25.5
RES TYR D 240     2.04   1.0   1.33   0.7   0.71   2.0   1.05   0.8   0.98   1.3
RES ARG D 241   110.69  46.4 104.62  52.0   6.07  16.2   9.60  12.3 101.09  62.8
RES LYS D 242    53.13  26.5  53.13  32.5   0.00   0.0  43.66  37.4   9.48  11.3
RES GLN D 243   122.92  68.9  97.45  69.1  25.47  67.9  27.66  53.0  95.26  75.4
RES VAL D 244    21.03  13.9  20.94  18.3   0.10   0.3  21.03  18.2   0.00   0.0
RES VAL D 245    93.61  61.8  72.57  63.5  21.04  56.6  72.57  62.8  21.04  58.5
RES ILE D 246     6.96   4.0   6.96   5.0   0.00   0.0   6.96   5.0   0.00   0.0
RES ASP D 247    92.33  65.8  57.11  55.6  35.22  93.4  40.39  82.0  51.94  57.0
RES GLY D 248    65.43  81.7  33.68 104.2  31.75  66.5  38.57 102.7  26.86  63.1
RES GLU D 249    62.66  36.4  60.75  45.1   1.91   5.1  39.21  65.0  23.44  20.9
RES THR D 250    62.90  45.2  57.92  56.9   4.98  13.3  44.15  58.3  18.76  29.5
RES CYS D 251     0.00   0.0   0.00   0.0   0.00   0.0   0.00   0.0   0.00   0.0
RES LEU D 252    31.51  17.6  31.51  22.3   0.00   0.0  31.51  22.1   0.00   0.0
RES LEU D 253     0.00   0.0   0.00   0.0   0.00   0.0   0.00   0.0   0.00   0.0
RES ASP D 254    36.31  25.9  33.82  32.9   2.49   6.6  12.56  25.5  23.76  26.1
RES ILE D 255     1.19   0.7   0.00   0.0   1.19   3.2   1.04   0.7   0.15   0.4
RES LEU D 256    33.20  18.6  32.87  23.3   0.34   0.9  32.87  23.1   0.34   0.9
RES ASP D 257     0.12   0.1   0.12   0.1   0.00   0.0   0.00   0.0   0.12   0.1
RES THR D 258     2.62   1.9   2.40   2.4   0.22   0.6   2.20   2.9   0.41   0.7
RES ALA D 259     8.66   8.0   3.10   4.5   5.56  14.4   3.10   4.3   5.56  15.2
RES GLY D 260    11.24  14.0   0.23   0.7  11.00  23.0   0.27   0.7  10.97  25.8
RES GLN D 261    19.73  11.1  19.28  13.7   0.45   1.2  11.05  21.2   8.68   6.9
RES GLU D 262    58.05  33.7  53.46  39.7   4.59  12.2  28.33  47.0  29.72  26.5
RES GLU D 263    13.40   7.8  13.08   9.7   0.32   0.8  11.62  19.3   1.78   1.6
RES TYR D 264     8.34   3.9   4.62   2.6   3.71  10.5   4.40   3.2   3.94   5.2
RES SER D 265    17.12  14.7  11.73  15.0   5.38  14.0  11.74  24.2   5.38   7.9
RES ALA D 266    16.14  15.0   8.79  12.7   7.35  19.1   8.97  12.6   7.17  19.6
RES MET D 267    24.96  12.9  24.51  15.6   0.45   1.2  24.51  15.5   0.45   1.2
RES ARG D 268    18.13   7.6  18.13   9.0   0.00   0.0   1.40   1.8  16.73  10.4
RES ASP D 269    62.29  44.4  61.21  59.6   1.08   2.9  21.23  43.1  41.05  45.0
RES GLN D 270   103.24  57.8 103.11  73.1   0.13   0.3  24.38  46.7  78.86  62.4
RES TYR D 271    17.71   8.3  17.19   9.7   0.52   1.5  16.99  12.4   0.72   0.9
RES MET D 272     0.00   0.0   0.00   0.0   0.00   0.0   0.00   0.0   0.00   0.0
RES ARG D 273   127.48  53.4 109.95  54.6  17.53  46.7  46.93  60.3  80.55  50.0
RES THR D 274    78.09  56.1  70.44  69.3   7.65  20.4  58.77  77.6  19.32  30.4
RES GLY D 275     1.21   1.5   1.20   3.7   0.01   0.0   1.21   3.2   0.00   0.0
RES GLU D 276    54.23  31.5  51.99  38.6   2.24   6.0  29.90  49.6  24.33  21.7
RES GLY D 277     0.00   0.0   0.00   0.0   0.00   0.0   0.00   0.0   0.00   0.0
RES PHE D 278     0.00   0.0   0.00   0.0   0.00   0.0   0.00   0.0   0.00   0.0
RES LEU D 279     0.16   0.1   0.16   0.1   0.00   0.0   0.16   0.1   0.00   0.0
RES CYS D 280     1.83   1.4   1.83   1.9   0.00   0.0   1.83   1.9   0.00   0.0
RES VAL D 281     0.00   0.0   0.00   0.0   0.00   0.0   0.00   0.0   0.00   0.0
RES PHE D 282     0.05   0.0   0.05   0.0   0.00   0.0   0.05   0.0   0.00   0.0
RES ALA D 283     1.34   1.2   1.34   1.9   0.00   0.0   1.34   1.9   0.00   0.0
RES ILE D 284     0.12   0.1   0.12   0.1   0.00   0.0   0.12   0.1   0.00   0.0
RES ASN D 285    61.43  42.7  42.91  40.4  18.52  49.1   4.62  10.0  56.81  58.1
RES ASN D 286    47.44  33.0  47.44  44.7   0.00   0.0  14.97  32.4  32.48  33.2
RES THR D 287    64.27  46.1  59.92  58.9   4.35  11.6  50.07  66.1  14.20  22.3
RES LYS D 288    93.90  46.8  91.04  55.8   2.86   7.6  69.31  59.5  24.59  29.2
RES SER D 289     0.77   0.7   0.32   0.4   0.45   1.2   0.32   0.7   0.45   0.7
RES PHE D 290    17.42   8.7  17.42  10.6   0.00   0.0  17.42  10.5   0.00   0.0
RES GLU D 291   103.27  60.0  93.89  69.7   9.38  25.0  40.00  66.3  63.27  56.5
RES ASP D 292    35.78  25.5  35.77  34.8   0.02   0.0  11.60  23.6  24.18  26.5
RES ILE D 293     1.17   0.7   1.14   0.8   0.03   0.1   1.14   0.8   0.03   0.1
RES HIS D 294    52.04  28.5  52.04  35.4   0.00   0.0  38.28  39.4  13.75  16.0
RES GLN D 295    90.90  50.9  90.51  64.2   0.39   1.0  41.55  79.6  49.35  39.1
RES TYR D 296     8.89   4.2   8.89   5.0   0.00   0.0   8.28   6.1   0.60   0.8
RES ARG D 297    49.93  20.9  49.93  24.8   0.00   0.0   1.17   1.5  48.76  30.3
RES GLU D 298    81.16  47.1  79.09  58.7   2.07   5.5  28.52  47.3  52.64  47.0
RES GLN D 299    29.38  16.5  29.38  20.8   0.00   0.0   3.10   5.9  26.28  20.8
RES ILE D 300     0.00   0.0   0.00   0.0   0.00   0.0   0.00   0.0   0.00   0.0
RES LYS D 301    60.04  29.9  58.06  35.6   1.99   5.3  29.55  25.4  30.49  36.2
RES ARG D 302   145.99  61.1 135.03  67.1  10.96  29.2  80.35 103.3  65.64  40.8
RES VAL D 303    34.53  22.8  15.37  13.4  19.16  51.6  15.37  13.3  19.16  53.3
RES LYS D 304    59.83  29.8  40.51  24.8  19.32  51.5  22.31  19.1  37.52  44.5
RES ASP D 305   129.23  92.1 107.40 104.6  21.83  57.9  34.04  69.1  95.19 104.4
RES SER D 306    39.97  34.3  38.82  49.7   1.15   3.0  25.21  51.9  14.76  21.7
RES ASP D 307   130.07  92.7  93.73  91.3  36.34  96.4  42.57  86.5  87.51  96.0
RES ASP D 308    92.40  65.8  91.73  89.3   0.67   1.8  36.26  73.6  56.14  61.6
RES VAL D 309    22.80  15.1  10.34   9.1  12.46  33.5  12.69  11.0  10.11  28.1
RES PRO D 310     7.87   5.8   7.39   6.2   0.47   2.9   7.39   6.1   0.47   3.1
RES MET D 311     4.82   2.5   3.69   2.4   1.13   3.0   3.69   2.3   1.13   3.1
RES VAL D 312     0.00   0.0   0.00   0.0   0.00   0.0   0.00   0.0   0.00   0.0
RES LEU D 313     1.01   0.6   1.01   0.7   0.00   0.0   1.01   0.7   0.00   0.0
RES VAL D 314     0.00   0.0   0.00   0.0   0.00   0.0   0.00   0.0   0.00   0.0
RES GLY D 315     0.00   0.0   0.00   0.0   0.00   0.0   0.00   0.0   0.00   0.0
RES ASN D 316     2.89   2.0   2.89   2.7   0.00   0.0   0.00   0.0   2.89   3.0
RES LYS D 317    54.68  27.2  54.68  33.5   0.00   0.0  24.31  20.9  30.37  36.1
RES CYS D 318    24.53  18.3   5.39   5.6  19.14  51.0   5.39   5.5  19.14  52.6
RES ASP D 319    52.50  37.4  24.29  23.7  28.21  74.8  18.51  37.6  33.99  37.3
RES LEU D 320    73.70  41.3  69.44  49.2   4.26  11.4  70.05  49.2   3.65  10.0
RES ALA D 321   106.54  98.7  78.87 113.6  27.67  71.8  80.01 112.1  26.53  72.5
RES ALA D 322    78.07  72.3  74.73 107.7   3.34   8.7  75.12 105.2   2.94   8.1
RES ARG D 323    87.49  36.6  60.68  30.2  26.80  71.5  44.76  57.5  42.72  26.5
RES THR D 324    80.47  57.8  58.84  57.9  21.63  57.6  61.59  81.3  18.88  29.7
RES VAL D 325     1.92   1.3   1.10   1.0   0.82   2.2   1.92   1.7   0.00   0.0
RES GLU D 326    99.46  57.7  97.97  72.7   1.49   4.0  42.13  69.9  57.33  51.2
RES SER D 327    38.54  33.1  36.36  46.5   2.18   5.7  25.49  52.5  13.05  19.2
RES ARG D 328   162.02  67.9 160.01  79.5   2.00   5.3  43.68  56.1 118.34  73.5
RES GLN D 329    84.53  47.4  80.53  57.1   3.99  10.6  31.68  60.7  52.85  41.9
RES ALA D 330     0.10   0.1   0.10   0.1   0.00   0.0   0.10   0.1   0.00   0.0
RES GLN D 331    81.58  45.7  81.14  57.6   0.44   1.2  14.42  27.6  67.16  53.2
RES ASP D 332    70.13  50.0  62.22  60.6   7.91  21.0  32.13  65.3  38.00  41.7
RES LEU D 333    23.04  12.9  22.68  16.1   0.37   1.0  22.68  15.9   0.37   1.0
RES ALA D 334     1.97   1.8   1.97   2.8   0.00   0.0   1.97   2.8   0.00   0.0
RES ARG D 335   190.63  79.8 173.34  86.1  17.29  46.1  53.28  68.5 137.35  85.3
RES SER D 336    85.08  73.0  55.86  71.5  29.22  76.1  52.68 108.5  32.39  47.7
RES TYR D 337    39.21  18.4  20.50  11.6  18.70  52.9  19.27  14.1  19.94  26.1
RES GLY D 338    62.13  77.6  30.86  95.5  31.27  65.5  35.43  94.3  26.71  62.8
RES ILE D 339    27.37  15.6  15.60  11.3  11.78  31.7  19.55  14.1   7.82  21.7
RES PRO D 340    36.72  27.0  36.71  30.6   0.01   0.1  36.71  30.4   0.01   0.1
RES TYR D 341    44.45  20.9  16.67   9.4  27.78  78.5  16.41  12.0  28.04  36.8
RES ILE D 342    17.50  10.0  17.50  12.7   0.00   0.0  17.50  12.6   0.00   0.0
RES GLU D 343    41.22  23.9  30.68  22.8  10.54  28.1  18.67  31.0  22.54  20.1
RES THR D 344     0.00   0.0   0.00   0.0   0.00   0.0   0.00   0.0   0.00   0.0
RES SER D 345     0.00   0.0   0.00   0.0   0.00   0.0   0.00   0.0   0.00   0.0
RES ALA D 346     3.29   3.0   1.73   2.5   1.57   4.1   1.73   2.4   1.57   4.3
RES LYS D 347   115.23  57.4  97.84  59.9  17.40  46.4  68.19  58.5  47.04  55.8
RES THR D 348    80.04  57.5  57.31  56.4  22.73  60.5  59.07  78.0  20.97  33.0
RES ARG D 349    65.45  27.4  56.38  28.0   9.06  24.2  35.59  45.8  29.85  18.5
RES GLN D 350   101.65  56.9 101.59  72.1   0.07   0.2  41.55  79.6  60.10  47.6
RES GLY D 351    23.58  29.4  13.06  40.4  10.52  22.0  13.06  34.8  10.52  24.7
RES VAL D 352     0.38   0.3   0.00   0.0   0.38   1.0   0.00   0.0   0.38   1.1
RES GLU D 353    74.14  43.0  71.47  53.0   2.66   7.1  19.68  32.6  54.45  48.6
RES ASP D 354    73.47  52.3  70.99  69.1   2.48   6.6  28.65  58.2  44.82  49.2
RES ALA D 355     0.00   0.0   0.00   0.0   0.00   0.0   0.00   0.0   0.00   0.0
RES PHE D 356     0.19   0.1   0.19   0.1   0.00   0.0   0.19   0.1   0.00   0.0
RES TYR D 357    33.80  15.9  33.80  19.1   0.00   0.0  32.36  23.7   1.44   1.9
RES THR D 358    19.36  13.9  19.27  18.9   0.10   0.3  15.28  20.2   4.09   6.4
RES LEU D 359     0.26   0.1   0.26   0.2   0.00   0.0   0.26   0.2   0.00   0.0
RES VAL D 360     0.00   0.0   0.00   0.0   0.00   0.0   0.00   0.0   0.00   0.0
RES ARG D 361   109.52  45.9 108.60  54.0   0.92   2.5  37.41  48.1  72.11  44.8
RES GLU D 362    38.76  22.5  35.93  26.7   2.82   7.5   0.94   1.6  37.81  33.8
RES ILE D 363     1.34   0.8   1.34   1.0   0.00   0.0   1.34   1.0   0.00   0.0
RES ARG D 364    60.19  25.2  48.30  24.0  11.89  31.7  41.48  53.3  18.71  11.6
RES GLN D 365   137.89  77.3 110.97  78.7  26.92  71.8  49.33  94.5  88.56  70.1
RES HIS D 366    89.44  48.9  68.14  46.3  21.31  59.5  47.63  49.0  41.81  48.8
RES LYS D 367   138.36  68.9  84.47  51.7  53.89 143.7 102.31  87.8  36.04  42.8
END  Absolute sums over single chains surface 
CHAIN  1 A     4337.3       3684.6        652.7       2254.5       2082.8
CHAIN  2 B     6970.6       5801.2       1169.4       3526.5       3444.1
CHAIN  3 C     4131.0       3512.8        618.2       2263.3       1867.7
CHAIN  4 D     7084.7       5912.5       1172.2       3530.4       3554.3
END  Absolute sums over all chains 
TOTAL         22523.6      18911.2       3612.4      11574.7      10948.9
