# Supplementary material for: PSAIA – Protein Structure and Interaction Analyzer
Source: BMC Struct Biol. 2008 Apr 9;8:21. doi: 10.1186/1472-6807-8-21 (PMC2364630; doi:10.1186/1472-6807-8-21)
Supplement: Additional file 16 — PDB:1LFD – CX output of PSAIA Structure Analyser. This file includes information about CX per residue of PDB:1LFD obtained by PSAIA. In this case, the chains were calculated in unbound form. [file 1472-6807-8-21-S16.txt]

pdb_id: 1LFD
analysis type: unbound
radii_file: D:\Program Files\PSAIA\amac_data\chothia.radii
CX_sRadius: 10
CX_vAtom: 20.1

  chain id|    res id|  res name|     average CX|       s_avg CX|    s-ch avg CX|  s-ch s_avg CX|         max CX|         min CX|               
         A         14        GLY          2.7813         0.47741               0               0          3.3416          2.3079               
         A         15        ASP          2.0261         0.65691          2.4707         0.58192          3.3416          1.1937               
         A         16        CYS          1.1559         0.20529           1.277         0.23385          1.5108          0.9119               
         A         17        CYS         0.59624         0.14934         0.45277         0.15029         0.76608         0.30248               
         A         18        ILE          1.1441         0.46744          1.4898           0.425          2.1575         0.65395               
         A         19        ILE         0.23556         0.15001         0.10264        0.060274         0.49926               0               
         A         20        ARG         0.90753         0.71992          1.2922         0.63566          2.3613         0.15137               
         A         21        VAL        0.089491        0.077814       0.0055244       0.0078127         0.21161               0               
         A         22        SER         0.23063        0.095165         0.35765       0.0044223         0.36208         0.12042               
         A         23        LEU         0.36272         0.13673         0.26532        0.052984         0.64093         0.17739               
         A         24        ASP          1.0668          0.3373         0.98487         0.19478          1.8162         0.66718               
         A         25        VAL          1.3867         0.30453          1.2167         0.13121          1.8944          1.0038               
         A         26        ASP          3.3572         0.86752          3.9474         0.73801          5.1293          2.3079               
         A         27        ASN          1.8743         0.57802          1.3528         0.31638          2.5931           1.105               
         A         28        GLY          2.5056         0.24897               0               0          2.8592          2.1575               
         A         29        ASN          1.0975         0.26328         0.87806         0.15353          1.5414         0.64093               
         A         30        MET          1.6234         0.81896          2.3331         0.51513           2.932         0.57877               
         A         31        TYR          1.0743         0.46702          1.2577         0.46639          2.1575         0.57877               
         A         32        LYS         0.60266         0.19958         0.71917          0.1742          1.0233         0.27072               
         A         33        SER         0.72281         0.14725         0.91206        0.017542         0.92961         0.55521               
         A         34        ILE         0.37339         0.17668         0.21907          0.1154          0.5669         0.07978               
         A         35        LEU         0.95552          0.4395          1.3601         0.20805           1.605         0.40809               
         A         36        VAL         0.22069         0.11938        0.088725        0.039587          0.3445        0.041988               
         A         37        THR         0.61647         0.18607           0.812         0.09756         0.94764         0.40809               
         A         38        SER          0.9276          0.2141          1.2024          0.1391          1.3415         0.72229               
         A         39        GLN          1.5744         0.91789          2.1968         0.79971           3.434         0.69429               
         A         40        ASP          0.3943        0.083385         0.37057        0.094704         0.52115         0.27851               
         A         41        LYS         0.92814         0.52991          1.3272         0.38076          1.7065          0.3445               
         A         42        ALA           0.303        0.094187         0.38012               0         0.41767         0.15776               
         A         43        PRO         0.53475         0.17268         0.72194        0.086779         0.82805         0.37104               
         A         44        THR         0.59767         0.10545          0.7094        0.045786         0.76608         0.45733               
         A         45        VAL          0.1307        0.069762        0.078796        0.030532         0.24789        0.036804               
         A         46        ILE         0.11034        0.044747        0.085774        0.043968         0.16423        0.036804               
         A         47        ARG         0.53403         0.15037         0.63249        0.086354         0.79653         0.27851               
         A         48        LYS         0.45844        0.090042          0.5252        0.051847         0.57877         0.31068               
         A         49        ALA        0.092542        0.057039               0               0         0.16423               0               
         A         50        MET         0.20665         0.11609         0.16151        0.065756         0.41767        0.074214               
         A         51        ASP         0.81481         0.19208         0.88128         0.08498           1.084         0.42738               
         A         52        LYS         0.80296          0.3204         0.91264         0.39363          1.5414         0.43722               
         A         53        HIS         0.33505         0.18567         0.19611        0.059822         0.64093          0.1085               
         A         54        ASN          1.3541         0.45503          1.7707         0.22874          2.0647         0.75124               
         A         55        LEU         0.50116         0.19362          0.3334         0.12569         0.73665         0.14504               
         A         56        ASP          1.2552         0.17216          1.3683        0.019032          1.3954          0.9119               
         A         57        GLU          2.6641          1.2096          3.4906          1.0374          5.3151          1.4517               
         A         58        ASP         0.87479         0.17953         0.86685         0.23248          1.2408         0.64093               
         A         59        GLU          1.5363         0.82863          2.1728         0.56023           2.789         0.59082               
         A         60        PRO         0.43668        0.097911         0.49427        0.093047         0.61548         0.30248               
         A         61        GLU          1.2389         0.42111          1.6078        0.084753          1.7065         0.64093               
         A         62        ASP          1.0644         0.24692          1.2746         0.14895          1.5108         0.73665               
         A         63        TYR         0.28291        0.081786         0.24816        0.062409         0.46759         0.15776               
         A         64        GLU         0.42092         0.25585         0.61565         0.17112         0.89452         0.10263               
         A         65        LEU        0.056444           0.063               0               0         0.15137               0               
         A         66        LEU         0.31038         0.12984          0.4268        0.051598         0.49926         0.15137               
         A         67        GLN         0.16806        0.054044          0.1574        0.032763         0.29439          0.1085               
         A         68        ILE         0.41203         0.11558         0.46137        0.098875         0.60306         0.18408               
         A         69        ILE         0.67653          0.1745         0.62754          0.1418         0.94764         0.48855               
         A         70        SER          1.4396         0.34199          1.8244         0.15267          1.9771          0.9119               
         A         71        GLU          3.9557          1.6575          5.1411          1.3205          6.4428          2.1104               
         A         72        ASP          3.2069         0.82531          3.9542         0.49284          4.4841          2.4164               
         A         73        HIS          1.4859         0.28702          1.5589        0.067663          1.9771         0.86069               
         A         74        LYS         0.72659         0.20642         0.63057         0.18436           1.084         0.32737               
         A         75        LEU         0.53859         0.18641         0.61874         0.22688          1.0038          0.3445               
         A         76        LYS          1.0968         0.39122          1.4149         0.21437          1.6718         0.61548               
         A         77        ILE         0.31218         0.12855         0.18691        0.036362         0.45733         0.12647               
         A         78        PRO         0.82864         0.24203          1.0384         0.20629          1.2652         0.54369               
         A         79        GLU          1.3431         0.69587          1.8284         0.58047          2.6561         0.62811               
         A         80        ASN          1.6971         0.51669          2.1631         0.30746          2.5931          1.1484               
         A         81        ALA         0.73001         0.17676         0.82805               0         0.92961         0.45733               
         A         82        ASN         0.58241         0.14203         0.69911         0.09103         0.82805         0.37104               
         A         83        VAL         0.10719        0.073768        0.033459        0.028077         0.23312               0               
         A         84        PHE         0.53157          0.1944         0.63442         0.15758         0.84423         0.22587               
         A         85        TYR          1.3178         0.39769          1.5173         0.28968          1.9771         0.53233               
         A         86        ALA         0.67239        0.065528         0.60306               0         0.75124         0.60306               
         A         87        MET         0.28994         0.16252         0.16499        0.029463         0.64093         0.12042               
         A         88        ASN         0.84845         0.25826          1.0468         0.21314          1.2901         0.48855               
         A         89        SER          1.3963         0.30095          1.4602         0.14472          1.8944         0.98474               
         A         90        ALA          2.3558         0.35671           2.932               0           2.932          1.8548               
         A         91        ALA          1.0713          0.1804         0.78118               0          1.3415         0.78118               
         A         92        ASN         0.94665         0.37496          1.2565         0.26482          1.5414         0.44721               
         A         93        TYR          0.5232         0.21706         0.61473         0.19086          1.0233         0.21161               
         A         94        ASP         0.38868         0.20197         0.56543         0.12866         0.76608         0.15137               
         A         95        PHE        0.057658        0.063273        0.014023        0.011517         0.17739               0               
         A         96        ILE         0.31588         0.17879         0.46776         0.12697         0.66718         0.12647               
         A         97        LEU         0.10722         0.11262       0.0058311       0.0067868         0.27851               0               
         A         98        LYS         0.67661         0.40285         0.91729         0.39601          1.6379         0.24789               
         A         99        LYS          1.0751         0.35479          1.2155         0.37578          1.9352         0.64093               
         A        100        ARG          1.6732         0.48694          1.7374         0.52643           2.789           1.084               
         B        201        MET          1.6103         0.39265          1.3711         0.23803          2.4733           1.084               
         B        202        THR         0.98581          0.3159          1.1037         0.20963          1.3954         0.46759               
         B        203        GLU         0.81912         0.21176         0.97126         0.15302          1.1265         0.52115               
         B        204        TYR         0.19551        0.087565         0.16196        0.084815          0.3445        0.074214               
         B        205        LYS         0.49321         0.36252         0.74918         0.29725           1.217         0.13878               
         B        206        LEU        0.019458        0.023258      0.00047779      0.00082756        0.068705               0               
         B        207        VAL        0.027693        0.036592        0.051907        0.044418          0.1085               0               
         B        208        VAL       0.0045628       0.0049915       0.0022504       0.0031826        0.011638               0               
         B        209        VAL       0.0071097        0.008627       0.0055244       0.0078127        0.021556               0               
         B        210        GLY         0.10337        0.049154               0               0         0.15776        0.041988               
         B        211        ALA         0.25302        0.066232         0.31897               0         0.31897         0.13878               
         B        212        GLY         0.57526        0.092395               0               0         0.70818         0.44721               
         B        213        GLY         0.58118        0.061765               0               0         0.66718         0.49926               
         B        214        VAL         0.20922        0.097234         0.12789        0.040363         0.37104        0.091087               
         B        215        GLY         0.18554        0.076481               0               0         0.30248        0.091087               
         B        216        LYS         0.11182        0.039673         0.12433        0.041909         0.20461        0.068705               
         B        217        SER          0.1813        0.058091         0.25921       0.0038043         0.26302         0.12042               
         B        218        ALA          0.1304        0.056039         0.22587               0         0.22587        0.068705               
         B        219        LEU        0.014282        0.024029               0               0        0.074214               0               
         B        220        THR        0.088217        0.036044        0.089703        0.023638         0.13878        0.041988               
         B        221        ILE         0.33859          0.1059         0.38673        0.099206         0.55521         0.17739               
         B        222        GLN          0.2703        0.091151         0.28801         0.10021         0.41767         0.14504               
         B        223        LEU         0.15445        0.095694        0.083224        0.061499         0.33588        0.011638               
         B        224        ILE         0.40905         0.19269         0.32728          0.1321         0.78118         0.19769               
         B        225        GLN           1.111         0.15938          1.1507        0.071072          1.3415         0.75124               
         B        226        ASN          1.0867         0.21318          1.2247         0.20334          1.4809         0.84423               
         B        227        HIS           1.017         0.29079          1.2463        0.056673          1.3155         0.51013               
         B        228        PHE         0.76218         0.26063         0.66432         0.21536          1.2652         0.38012               
         B        229        VAL          1.4523          0.2676          1.6842         0.18141          1.8944           1.105               
         B        230        ASP          2.3555           0.347          2.4272         0.19479          3.0076          1.8944               
         B        231        LYS          2.3062         0.67727          2.7176         0.57965          3.6311          1.2652               
         B        232        TYR          3.1864         0.50288           3.446         0.39462          4.0829          2.4733               
         B        233        ASP          1.7162         0.44405          1.9766         0.17616          2.2562         0.86069               
         B        234        PRO          1.1779         0.37957          1.5034         0.32231          1.8944         0.73665               
         B        235        THR         0.51179        0.097875         0.40498       0.0089704         0.65395         0.39864               
         B        236        ILE          1.0281         0.42256          1.3812         0.29169          1.8548         0.43722               
         B        237        GLU         0.84719           0.206          0.8207         0.18931          1.2408         0.62811               
         B        238        ASP         0.74742         0.14859         0.81274         0.12564          1.0038         0.49926               
         B        239        SER          0.9268        0.078852          0.9704        0.092943          1.0633         0.84423               
         B        240        TYR         0.49195        0.086264          0.4811         0.10104         0.60306         0.32737               
         B        241        ARG          1.1391         0.50494          1.4035         0.44652          2.2562         0.54369               
         B        242        LYS         0.59597         0.16472         0.67824         0.14924         0.84423         0.31068               
         B        243        GLN          1.1999         0.43394          1.4948         0.35512          2.0647         0.68063               
         B        244        VAL         0.59068          0.1715         0.47707         0.16476         0.81215         0.24789               
         B        245        VAL          1.2141         0.39446          1.6563         0.13731          1.8162         0.84423               
         B        246        ILE         0.56505         0.29152         0.29739           0.135         0.92961        0.091087               
         B        247        ASP          1.5187         0.40615          1.2643          0.2189          2.2061         0.89452               
         B        248        GLY          2.6603         0.26818               0               0          3.0076          2.2562               
         B        249        GLU          1.3397         0.39704          1.4009         0.33709          1.9771         0.65395               
         B        250        THR           1.155         0.26515          1.4068         0.16855          1.6379         0.81215               
         B        251        CYS         0.44106         0.14538         0.25764        0.053033         0.64093         0.20461               
         B        252        LEU         0.61143         0.24336         0.82615         0.13837          1.0431         0.29439               
         B        253        LEU         0.13476         0.11183        0.032055        0.030596          0.2864               0               
         B        254        ASP         0.43952         0.24105          0.6578          0.1064         0.78118        0.085404               
         B        255        ILE         0.11938         0.10134        0.032956         0.04401         0.30248               0               
         B        256        LEU         0.17784         0.10501         0.25587        0.090542         0.40809        0.041988               
         B        257        ASP         0.19486        0.068727         0.17197         0.07153         0.31068        0.063253               
         B        258        THR        0.067054        0.043388        0.023029        0.021919          0.1326               0               
         B        259        ALA         0.13519        0.040143         0.21161               0         0.21161         0.10263               
         B        260        GLY          0.3274         0.10583               0               0         0.44721         0.21161               
         B        261        GLN         0.90541         0.28234          1.1089         0.19292          1.4517           0.478               
         B        262        GLU          1.4611         0.27766           1.558         0.30976          1.9352          1.0233               
         B        263        GLU          2.2098         0.87172          2.7797         0.79612          3.5304          1.3954               
         B        264        TYR          1.0137         0.39482          1.1498         0.39142          1.8548         0.42738               
         B        265        SER         0.90258         0.24671          1.2192         0.17613          1.3954         0.70818               
         B        266        ALA          1.2705         0.29551          1.8162               0          1.8162         0.96601               
         B        267        MET         0.72085         0.11372         0.78509         0.11481          0.9119         0.59082               
         B        268        ARG         0.36281        0.074202         0.36383        0.077363         0.48855         0.27851               
         B        269        ASP         0.74387         0.13956         0.86466        0.087236          1.0038          0.5669               
         B        270        GLN          1.3171         0.47302          1.6534         0.38074          2.3613         0.82805               
         B        271        TYR          0.1728         0.17017        0.077187        0.071482         0.59082               0               
         B        272        MET         0.15785         0.10161        0.072578         0.05204         0.33588        0.011638               
         B        273        ARG          1.1233         0.40408          1.3738         0.27119          1.7786         0.49926               
         B        274        THR         0.88293         0.27438          1.0755          0.3119          1.4809         0.66718               
         B        275        GLY         0.32071        0.073242               0               0         0.44721         0.27072               
         B        276        GLU         0.35095         0.20595         0.47441         0.19951         0.82805         0.12647               
         B        277        GLY        0.014565        0.014675               0               0        0.031671               0               
         B        278        PHE       0.0081603       0.0087402       0.0066574       0.0063349        0.026589               0               
         B        279        LEU       0.0029156       0.0056153               0               0        0.016573               0               
         B        280        CYS       0.0019397       0.0043374               0               0        0.011638               0               
         B        281        VAL               0               0               0               0               0               0               
         B        282        PHE               0               0               0               0               0               0               
         B        283        ALA        0.055262        0.065469         0.17739               0         0.17739       0.0019112               
         B        284        ILE         0.15009         0.12564         0.15595         0.14052         0.37104               0               
         B        285        ASN         0.57497         0.19725         0.62267         0.18324          0.9119         0.27072               
         B        286        ASN         0.47055         0.13533          0.5677         0.12102         0.72229         0.27851               
         B        287        THR         0.80665         0.15203         0.97419        0.063043          1.0633         0.64093               
         B        288        LYS          1.3421         0.60838          1.8375         0.31401          2.2061          0.5669               
         B        289        SER         0.23761         0.11393         0.18754         0.01015           0.478         0.13878               
         B        290        PHE         0.14509        0.072587         0.12388        0.077923         0.22587               0               
         B        291        GLU          1.0263         0.45679          1.3757         0.30255          1.7421         0.41767               
         B        292        ASP         0.43912         0.14103         0.51516          0.1437         0.73665         0.27072               
         B        293        ILE        0.091339        0.066817        0.029166        0.023707         0.18408               0               
         B        294        HIS         0.54712         0.14527         0.60204         0.14399         0.78118         0.30248               
         B        295        GLN         0.79243          0.3395          1.0454         0.24351          1.3682         0.38932               
         B        296        TYR         0.10834         0.07449        0.074483        0.051524          0.2864        0.026589               
         B        297        ARG          0.2839         0.17529         0.34572         0.19139         0.70818         0.12647               
         B        298        GLU         0.88996         0.27979          1.1075          0.1768          1.3155         0.51013               
         B        299        GLN         0.36242        0.042574         0.36635        0.030692         0.43722         0.29439               
         B        300        ILE        0.083543        0.086371       0.0053891       0.0093342          0.2187               0               
         B        301        LYS         0.57752         0.16042         0.59561         0.17814         0.89452         0.35323               
         B        302        ARG           1.237         0.40424          1.4823         0.28257          1.8944         0.60306               
         B        303        VAL         0.60892         0.15483         0.44762         0.02463         0.87746         0.41767               
         B        304        LYS          0.5406         0.32302         0.31325        0.058046          1.2652         0.24046               
         B        305        ASP          2.1071         0.80317          2.7464         0.58805          3.6311         0.98474               
         B        306        SER           1.119         0.14465          1.1285        0.065158          1.3155         0.84423               
         B        307        ASP          1.9065         0.65122          2.4602         0.47341           3.253           1.217               
         B        308        ASP          1.0538         0.29848          1.2752          0.1841          1.4517         0.61548               
         B        309        VAL         0.25632         0.09631         0.22539         0.09041         0.39864         0.11443               
         B        310        PRO         0.14515         0.07271         0.19606        0.058421         0.24789        0.052513               
         B        311        MET        0.056356        0.039099        0.037446         0.03465         0.12647               0               
         B        312        VAL        0.037874        0.030879        0.059945          0.0177         0.07978               0               
         B        313        LEU        0.018918        0.025072      0.00047779      0.00082756        0.068705               0               
         B        314        VAL               0               0               0               0               0               0               
         B        315        GLY        0.007077       0.0088024               0               0        0.021556               0               
         B        316        ASN        0.028487        0.032413        0.014464        0.025052         0.07978               0               
         B        317        LYS         0.27499         0.16023         0.35866         0.16182         0.65395         0.07978               
         B        318        CYS         0.40773         0.14875         0.37586        0.081465         0.65395         0.21161               
         B        319        ASP         0.82875         0.28367         0.76039         0.14628          1.4809         0.53233               
         B        320        LEU           1.011         0.18642         0.97668         0.20607          1.3155         0.76608               
         B        321        ALA          2.2387         0.52673           3.253               0           3.253          1.8548               
         B        322        ALA          1.7072         0.37098          2.3079               0          2.3079          1.2652               
         B        323        ARG         0.77743         0.34463         0.56261         0.20003          1.3954         0.27851               
         B        324        THR         0.95215         0.25984          1.1036         0.31733          1.5108         0.72229               
         B        325        VAL         0.33078         0.11103         0.22363        0.055536         0.48855         0.15137               
         B        326        GLU          1.0808         0.47986          1.4405         0.34573          1.8162         0.52115               
         B        327        SER         0.63039        0.060607         0.68768        0.020498         0.70818         0.54369               
         B        328        ARG          1.6561         0.60946          2.0615         0.35743          2.7214         0.86069               
         B        329        GLN         0.65166         0.12302         0.65835        0.083748         0.84423         0.46759               
         B        330        ALA         0.17101        0.093613         0.10263               0         0.35323         0.10263               
         B        331        GLN         0.70203         0.33458         0.92615         0.27951          1.2652         0.31068               
         B        332        ASP         0.93922         0.30047             1.2         0.19215          1.4232         0.55521               
         B        333        LEU         0.33973         0.12443         0.25367         0.12219           0.478          0.1085               
         B        334        ALA         0.42755         0.16176         0.27072               0         0.65395         0.27072               
         B        335        ARG          1.5578         0.50625          1.8122         0.41653          2.4733         0.69429               
         B        336        SER          1.3769         0.20387          1.2157         0.15241          1.6718          1.0633               
         B        337        TYR         0.51103         0.22497         0.38455         0.13913         0.98474         0.13878               
         B        338        GLY         0.89908        0.093131               0               0          1.0233         0.78118               
         B        339        ILE         0.38189         0.18028         0.21742         0.08201         0.62811        0.085404               
         B        340        PRO         0.37448         0.10688         0.41223        0.077777         0.52115         0.18408               
         B        341        TYR         0.23932         0.15581          0.1581         0.08833         0.59082        0.031671               
         B        342        ILE         0.26417         0.10358           0.345        0.059306         0.41767        0.074214               
         B        343        GLU         0.28306        0.077062         0.30952        0.053948         0.40809         0.17077               
         B        344        THR         0.06663        0.047257        0.014633        0.019358         0.12042               0               
         B        345        SER         0.32318          0.1403         0.50307        0.075694         0.57877         0.16423               
         B        346        ALA         0.13434        0.044464        0.068705               0         0.19769        0.068705               
         B        347        LYS         0.96354         0.58862          1.3176         0.55512          2.0203         0.26302               
         B        348        THR         0.98036          0.2216          1.1473         0.16899          1.3415         0.64093               
         B        349        ARG         0.56474         0.11681         0.60998         0.11747         0.78118         0.41767               
         B        350        GLN         0.80419         0.30055          1.0232         0.19992          1.3415         0.35323               
         B        351        GLY          0.3557         0.13687               0               0         0.55521         0.21161               
         B        352        VAL         0.14346        0.066409        0.082077         0.02143         0.24789        0.052513               
         B        353        GLU         0.64435         0.27146         0.85676         0.17331          1.1265         0.31897               
         B        354        ASP         0.62852         0.22316         0.83112        0.075617         0.94764         0.30248               
         B        355        ALA        0.090782        0.070594        0.057855               0         0.22587        0.026589               
         B        356        PHE        0.024364        0.035228       0.0045244        0.011083          0.1085               0               
         B        357        TYR         0.36732         0.12963         0.42418         0.12429         0.57877          0.2187               
         B        358        THR         0.28774         0.11056         0.38769        0.079446         0.48855         0.14504               
         B        359        LEU        0.016033        0.021506               0               0        0.063253               0               
         B        360        VAL        0.041396        0.049119        0.012742        0.010883         0.12647               0               
         B        361        ARG         0.60272           0.199         0.70773         0.13821         0.89452          0.2187               
         B        362        GLU         0.35978         0.11522         0.37578         0.13748         0.59082         0.17739               
         B        363        ILE         0.24568         0.19238         0.10176        0.097338         0.60306               0               
         B        364        ARG         0.73328         0.22767         0.67973        0.090514          1.2901         0.44721               
         B        365        GLN          1.2341         0.24402          1.1448         0.17177          1.7786         0.87746               
         B        366        HIS          1.1437         0.27445          1.0015         0.11923          1.8548         0.81215               
         B        367        LYS          1.4086         0.58616          1.0065         0.11635          2.6561         0.86069               
         C         14        GLY          3.0522         0.32432               0               0          3.5304          2.7214               
         C         15        ASP          2.4531         0.74959          3.0292          0.5835          3.6311          1.4517               
         C         16        CYS          1.3442         0.12961          1.4572         0.11563          1.5728          1.1937               
         C         17        CYS         0.64417         0.16908         0.51249         0.14146         0.86069         0.37104               
         C         18        ILE          1.1099         0.45284          1.4581         0.38616          2.0647         0.61548               
         C         19        ILE         0.21903         0.14461        0.086994        0.062015         0.44721               0               
         C         20        ARG         0.72376         0.49752          1.0124         0.39521          1.7421         0.13878               
         C         21        VAL         0.08608        0.074987        0.014633        0.019358         0.22587               0               
         C         22        SER         0.24044         0.12784         0.40694        0.071058           0.478         0.11443               
         C         23        LEU         0.35989         0.13575         0.28101        0.089114         0.60306         0.14504               
         C         24        ASP          1.3204         0.41555          1.4755         0.30915          1.9352         0.65395               
         C         25        VAL          1.4694         0.39511          1.6057         0.49902          2.3079          1.0431               
         C         26        ASP          3.1771         0.62368           3.621         0.44874          4.3435          2.3613               
         C         27        ASN           2.035         0.60457          1.5029         0.38435          2.7214          1.1708               
         C         28        GLY          2.6168         0.29134               0               0          3.0076          2.2061               
         C         29        ASN          1.1371         0.25908         0.92925         0.15607          1.5728         0.70818               
         C         30        MET          1.7816         0.94828          2.5884         0.65189           3.434         0.65395               
         C         31        TYR          1.0602         0.45784          1.2276         0.47072          2.1575         0.57877               
         C         32        LYS           0.654         0.24638         0.80119         0.22206          1.1484         0.27851               
         C         33        SER         0.70912         0.13375         0.88599       0.0085339         0.89452         0.54369               
         C         34        ILE         0.34281         0.16516         0.19855         0.10574         0.54369        0.068705               
         C         35        LEU         0.96603         0.39118          1.3292         0.18066           1.605         0.48855               
         C         36        VAL         0.27471         0.15069         0.10979        0.037497           0.478        0.057855               
         C         37        THR         0.67823         0.20236          0.8962        0.056337         0.96601         0.39864               
         C         38        SER         0.93229         0.26363          1.2858          0.1374          1.4232         0.73665               
         C         39        GLN           1.774          1.1213          2.5478         0.95519          3.5304         0.69429               
         C         40        ASP         0.44111        0.087224         0.42831        0.094337         0.59082          0.3445               
         C         41        LYS         0.86511          0.5248          1.2488          0.4013          1.7786         0.30248               
         C         42        ALA         0.22442         0.07265         0.26302               0         0.33588         0.12042               
         C         43        PRO         0.43702         0.14512         0.58089        0.098717         0.70818         0.27851               
         C         44        THR         0.62416         0.14406         0.78335        0.062283         0.86069         0.48855               
         C         45        VAL         0.14319        0.085728         0.08071         0.03141         0.30248        0.036804               
         C         46        ILE        0.082486        0.057478        0.041014        0.029526         0.18408               0               
         C         47        ARG          0.5133         0.16469         0.61266         0.11333         0.75124         0.23312               
         C         48        LYS         0.46354         0.12789         0.54915         0.10839         0.66718         0.31068               
         C         49        ALA        0.091176        0.065806               0               0         0.19084               0               
         C         50        MET         0.21406         0.12848         0.14956        0.071798         0.43722        0.052513               
         C         51        ASP         0.78413         0.17371         0.83272        0.091958          1.0431         0.43722               
         C         52        LYS         0.81814         0.35588         0.93525         0.44205          1.6718         0.41767               
         C         53        HIS         0.35661         0.19113         0.21681        0.057849         0.72229          0.1085               
         C         54        ASN          1.4207         0.48138          1.8523         0.27102          2.2061         0.78118               
         C         55        LEU         0.47588         0.18148         0.32552         0.11629         0.73665         0.14504               
         C         56        ASP          1.1326         0.16745          1.2595        0.031724          1.2901         0.81215               
         C         57        GLU          2.3154         0.97334          2.9824         0.82965          4.0829          1.3155               
         C         58        ASP         0.86917          0.1398         0.89052         0.17741           1.105         0.62811               
         C         59        GLU          1.2094         0.54607           1.652         0.29057          2.0203         0.52115               
         C         60        PRO         0.41893         0.11732         0.50873        0.095673         0.64093         0.24789               
         C         61        GLU          1.0767         0.34602          1.3593         0.17118           1.605         0.60306               
         C         62        ASP           1.018         0.31373          1.2791         0.23878          1.5414         0.68063               
         C         63        TYR         0.25106        0.075351         0.22483         0.06621         0.40809          0.1326               
         C         64        GLU           0.436         0.26017         0.64547          0.1412         0.81215         0.10263               
         C         65        LEU        0.054514        0.063952               0               0         0.17739               0               
         C         66        LEU         0.27061          0.1253         0.38244        0.056577         0.44721         0.11443               
         C         67        GLN         0.17395        0.061807         0.17938        0.048672          0.2864        0.091087               
         C         68        ILE         0.40544         0.10497         0.45324        0.095295         0.60306         0.20461               
         C         69        ILE         0.64161         0.17512         0.59612         0.17089         0.87746         0.41767               
         C         70        SER          1.4692         0.33494          1.8779        0.099237          1.9771         0.94764               
         C         71        GLU          3.9291          1.8901           5.217          1.6338          7.3359          2.0203               
         C         72        ASP          2.8376         0.47985            3.27         0.27708          3.7363          2.3079               
         C         73        HIS          1.5188         0.28888          1.6355         0.14827          1.8162         0.87746               
         C         74        LYS         0.74618         0.19662          0.6909         0.18614           1.084         0.51013               
         C         75        LEU         0.52142         0.18043         0.60936          0.2112         0.96601         0.31897               
         C         76        LYS         0.73638          0.1357          0.8484        0.040977          0.9119         0.52115               
         C         77        ILE         0.26873         0.11015         0.16128        0.018439         0.40809          0.1326               
         C         78        PRO         0.75977         0.22292         0.92541         0.21174           1.105         0.48855               
         C         79        GLU          1.2103         0.53958          1.5739         0.45836          2.3613         0.55521               
         C         80        ASN          1.5388         0.47074          1.9589         0.26881          2.3613         0.94764               
         C         81        ALA         0.66523          0.1472         0.73665               0         0.79653         0.41767               
         C         82        ASN         0.62837         0.15167         0.76089         0.06281         0.84423         0.38012               
         C         83        VAL         0.13645        0.093018        0.038734        0.030385         0.25541               0               
         C         84        PHE         0.50755         0.15076         0.49894         0.11431         0.75124         0.27851               
         C         85        TYR          1.5591         0.58995          1.8446         0.51087           2.932         0.70818               
         C         86        ALA         0.64306        0.086457         0.49926               0         0.72229         0.49926               
         C         87        MET         0.31281         0.15477         0.19669        0.029258         0.64093         0.15137               
         C         88        ASN          0.8031         0.26323         0.99696         0.22211          1.2652         0.41767               
         C         89        SER          1.4082          0.2249           1.464         0.17393          1.6718          1.0233               
         C         90        ALA          2.2886         0.33426          2.8592               0          2.8592          1.8944               
         C         91        ALA          1.0233         0.19312         0.69429               0          1.2901         0.69429               
         C         92        ASN         0.71225          0.1552         0.72962         0.13596          0.9119         0.45733               
         C         93        TYR         0.53985         0.21217         0.61407         0.20674           1.084         0.27072               
         C         94        ASP         0.37448          0.1733         0.53461         0.08703         0.64093         0.17739               
         C         95        PHE        0.042199        0.052782       0.0047421       0.0079527         0.14504               0               
         C         96        ILE         0.25624         0.13407         0.37908        0.069549         0.45733         0.10263               
         C         97        LEU         0.10746         0.11196       0.0092009        0.015936          0.2864               0               
         C         98        LYS         0.78872         0.50177          1.1242         0.43867          1.7421         0.21161               
         C         99        LYS          1.0346         0.30895          1.1904         0.27503          1.6379         0.59082               
         C        100        ARG          1.1147         0.39452         0.86195         0.13017          1.8548         0.73665               
         D        201        MET          1.5285         0.42145          1.2394         0.25345          2.4164         0.96601               
         D        202        THR         0.85951          0.2176         0.91526         0.13559           1.105         0.48855               
         D        203        GLU         0.86991         0.28014          1.0669         0.22686          1.4517         0.55521               
         D        204        TYR         0.20975        0.091494         0.16211         0.07361          0.3445        0.085404               
         D        205        LYS         0.63301         0.46064         0.95191         0.38741          1.4517         0.15776               
         D        206        LEU        0.027241         0.02848       0.0029096       0.0050396        0.085404               0               
         D        207        VAL         0.04138        0.039867           0.072        0.039974         0.12647               0               
         D        208        VAL        0.009505        0.010144       0.0071855        0.010162        0.026589               0               
         D        209        VAL        0.010245         0.01202        0.011194          0.0145        0.031671               0               
         D        210        GLY         0.09597        0.046937               0               0         0.14504        0.036804               
         D        211        ALA         0.22969        0.066825         0.29439               0         0.29439          0.1085               
         D        212        GLY         0.49925        0.064241               0               0         0.60306         0.42738               
         D        213        GLY         0.56279        0.052268               0               0         0.62811         0.48855               
         D        214        VAL         0.21116         0.09121         0.12874        0.016188         0.38012         0.11443               
         D        215        GLY         0.18941        0.081221               0               0         0.31897        0.096829               
         D        216        LYS         0.11803        0.032768         0.12475          0.0285         0.17739        0.063253               
         D        217        SER         0.17624        0.051148         0.24444        0.018574         0.26302         0.12042               
         D        218        ALA         0.12868        0.061869         0.21161               0         0.21161        0.041988               
         D        219        LEU        0.011921         0.01679               0               0        0.041988               0               
         D        220        THR        0.083881        0.031006        0.089389        0.014816         0.12647        0.036804               
         D        221        ILE         0.34684         0.10449         0.39834          0.1001          0.5669         0.19084               
         D        222        GLN         0.27212        0.098321         0.29171         0.11348         0.44721         0.13878               
         D        223        LEU         0.17763        0.091196         0.11913        0.060665         0.35323        0.052513               
         D        224        ILE         0.45721          0.1974         0.38506         0.14266         0.82805         0.23312               
         D        225        GLN          1.1611         0.21879          1.2015         0.17044          1.5108         0.75124               
         D        226        ASN          1.1621         0.26069          1.3733         0.17439          1.6718         0.86069               
         D        227        HIS         0.95872         0.23126          1.1303        0.089524          1.2652         0.52115               
         D        228        PHE         0.73736         0.25423          0.6384         0.20462          1.2652         0.38932               
         D        229        VAL          1.4798         0.44224          1.7812          0.5087          2.4733          1.0633               
         D        230        ASP          2.4565         0.37044          2.5943         0.23798          3.0076          1.8944               
         D        231        LYS          2.4557         0.87497          2.9509         0.85899          4.3435          1.3682               
         D        232        TYR          3.1358         0.53412           3.421         0.38605          4.0829          2.3613               
         D        233        ASP          1.7231         0.44588          1.9761         0.17231          2.2562         0.81215               
         D        234        PRO          1.1694         0.32787          1.4381         0.28376          1.7786         0.78118               
         D        235        THR         0.51716           0.103          0.4052        0.019404         0.65395         0.38012               
         D        236        ILE          1.0339         0.40476          1.3828         0.26747          1.8162         0.52115               
         D        237        GLU         0.88441         0.17173         0.87438          0.1452           1.217         0.72229               
         D        238        ASP         0.69883         0.15181         0.76619         0.14557          1.0038         0.45733               
         D        239        SER          0.9457         0.11886          1.0302         0.11826          1.1484         0.79653               
         D        240        TYR         0.49082        0.076428         0.46394        0.076949         0.59082         0.35323               
         D        241        ARG          1.3534         0.82159          1.7662         0.76767           2.932         0.57877               
         D        242        LYS         0.50811           0.105         0.52403        0.087121         0.64093         0.30248               
         D        243        GLN          1.1879         0.42453          1.4882         0.32975          2.0203         0.69429               
         D        244        VAL         0.54574        0.092119         0.47135        0.021418         0.68063         0.44721               
         D        245        VAL          1.2205         0.40468          1.6778          0.1263          1.8162         0.86069               
         D        246        ILE         0.57019         0.29049         0.31263         0.14967         0.96601        0.085404               
         D        247        ASP          1.5798         0.33143          1.4174         0.22284          2.1104          1.0633               
         D        248        GLY          2.2914         0.18184               0               0          2.5931          2.1104               
         D        249        GLU          1.0494         0.33731         0.89322         0.24712          1.6379         0.62811               
         D        250        THR          1.0779         0.26319          1.3278         0.17349          1.5728         0.76608               
         D        251        CYS         0.37624         0.10659         0.24829        0.022424         0.55521         0.22587               
         D        252        LEU         0.59744         0.26641         0.84021          0.1486          1.0431         0.31068               
         D        253        LEU         0.14219         0.10892        0.042107        0.039177          0.2864       0.0067513               
         D        254        ASP         0.45689         0.22775         0.65735         0.13048         0.86069         0.17739               
         D        255        ILE         0.13537         0.10581        0.038403        0.047961          0.2864               0               
         D        256        LEU         0.20297         0.11078         0.29346        0.083733         0.43722        0.068705               
         D        257        ASP         0.21093        0.073577          0.1842        0.077255         0.32737        0.068705               
         D        258        THR        0.074988        0.040774        0.035709        0.025453         0.13878       0.0067513               
         D        259        ALA         0.13099        0.049152         0.21161               0         0.21161        0.085404               
         D        260        GLY         0.33243         0.11142               0               0           0.478         0.19769               
         D        261        GLN         0.87135         0.24945          1.0488         0.17347          1.3682           0.478               
         D        262        GLU          1.2868         0.23462          1.2653         0.25514          1.6379         0.87746               
         D        263        GLU          2.1316         0.85207          2.6685         0.80948          3.5304          1.3682               
         D        264        TYR          1.0306         0.38447           1.148         0.40899          2.0203         0.57877               
         D        265        SER         0.94734         0.15279          1.1487        0.022151          1.1708         0.73665               
         D        266        ALA          1.3334         0.27267          1.8548               0          1.8548           1.105               
         D        267        MET         0.71218         0.11465          0.7634         0.12168         0.92961         0.57877               
         D        268        ARG         0.33222        0.067522         0.31421        0.056087           0.478         0.26302               
         D        269        ASP         0.79572         0.15469         0.92316         0.11638           1.105         0.60306               
         D        270        GLN           1.457         0.57125          1.9081         0.35377          2.3079         0.79653               
         D        271        TYR         0.17438         0.16817        0.080641        0.081564         0.57877       0.0067513               
         D        272        MET         0.16366         0.10256        0.077236        0.057675         0.32737        0.011638               
         D        273        ARG          1.1621         0.46427          1.4462         0.32605          1.9352         0.49926               
         D        274        THR         0.87321         0.25174          1.0659         0.27599          1.4232         0.65395               
         D        275        GLY         0.34919        0.059403               0               0         0.44721         0.29439               
         D        276        GLU         0.36028         0.15597         0.46771         0.11942         0.61548         0.12647               
         D        277        GLY        0.034874        0.025808               0               0        0.063253       0.0067513               
         D        278        PHE        0.021823        0.013289        0.021235         0.01588        0.047224               0               
         D        279        LEU       0.0025376         0.00408               0               0        0.011638               0               
         D        280        CYS       0.0035927       0.0080336               0               0        0.021556               0               
         D        281        VAL      0.00027302      0.00066877               0               0       0.0019112               0               
         D        282        PHE               0               0               0               0               0               0               
         D        283        ALA         0.06341        0.061871         0.17739               0         0.17739        0.011638               
         D        284        ILE         0.16135         0.12644         0.16893         0.14744         0.39864       0.0019112               
         D        285        ASN         0.58061         0.17715         0.61226         0.16035         0.86069         0.30248               
         D        286        ASN         0.49437         0.13874         0.58807           0.135         0.70818         0.31068               
         D        287        THR         0.81587         0.15294         0.98557         0.04036          1.0233         0.61548               
         D        288        LYS          1.3115         0.58343          1.7708         0.34946          2.2061         0.57877               
         D        289        SER         0.23685         0.10899         0.17453         0.02316         0.46759         0.15137               
         D        290        PHE         0.16018        0.072679         0.14464        0.080926         0.24789        0.016573               
         D        291        GLU          1.0706         0.51057          1.4656         0.33645          1.8162         0.45733               
         D        292        ASP         0.44555         0.17161         0.56286         0.14612         0.78118         0.23312               
         D        293        ILE         0.08444        0.067999        0.022938        0.025529         0.18408               0               
         D        294        HIS         0.50042          0.1143         0.54454         0.10206         0.72229         0.29439               
         D        295        GLN         0.80935         0.35849          1.0655         0.28274          1.4809         0.38012               
         D        296        TYR         0.11644        0.071968        0.079783        0.048118         0.27851       0.0067513               
         D        297        ARG         0.28663         0.19248          0.3555         0.20677         0.65395          0.1085               
         D        298        GLU         0.87067          0.2929          1.0853         0.21863          1.4517         0.49926               
         D        299        GLN         0.38218        0.065409         0.39585         0.06301         0.49926         0.29439               
         D        300        ILE        0.081097        0.090229               0               0         0.21161               0               
         D        301        LYS         0.64267         0.23994         0.74257         0.24308          1.1708          0.2864               
         D        302        ARG          1.1402         0.33604          1.3374         0.23709          1.6718         0.57877               
         D        303        VAL         0.59104         0.16038         0.42769        0.020941         0.87746         0.39864               
         D        304        LYS         0.55762         0.30142         0.36338        0.063708          1.2408         0.25541               
         D        305        ASP          2.2017          0.8385          2.8586         0.62402          3.7363         0.96601               
         D        306        SER          1.1912         0.20131          1.2609         0.13443          1.3954         0.79653               
         D        307        ASP          1.6982         0.37881          2.0435         0.19297          2.3079           1.217               
         D        308        ASP          1.1226         0.30011          1.3658         0.16064          1.5728         0.68063               
         D        309        VAL          0.2483        0.086258         0.19684        0.041052         0.39864         0.13878               
         D        310        PRO          0.1434        0.073198         0.18857        0.072056         0.26302        0.047224               
         D        311        MET        0.045059        0.034323         0.02211        0.024083          0.1085       0.0019112               
         D        312        VAL        0.045906        0.036058        0.074809        0.025384          0.1085               0               
         D        313        LEU        0.014969         0.02541               0               0        0.068705               0               
         D        314        VAL      0.00096447       0.0023625               0               0       0.0067513               0               
         D        315        GLY        0.013344         0.01514               0               0        0.036804               0               
         D        316        ASN        0.023283        0.029709        0.013128        0.022739         0.07978               0               
         D        317        LYS         0.27764         0.16093         0.34827          0.1592         0.62811        0.057855               
         D        318        CYS         0.42758         0.16141         0.41455        0.095578         0.69429         0.20461               
         D        319        ASP         0.79857         0.27315         0.71873         0.15014          1.4232           0.478               
         D        320        LEU          1.0563          0.2461         0.98242         0.26343          1.3954         0.62811               
         D        321        ALA          2.3549         0.56085           3.434               0           3.434          1.8944               
         D        322        ALA          1.7829         0.45375          2.4164               0          2.4164          1.1484               
         D        323        ARG         0.81995         0.39027         0.57517         0.22051          1.5728         0.25541               
         D        324        THR          1.0143         0.26023          1.1831         0.30503          1.5728         0.75124               
         D        325        VAL         0.35386         0.11849         0.22732        0.041847         0.51013         0.17077               
         D        326        GLU          1.2643         0.71497          1.7662         0.58845          2.5931         0.48855               
         D        327        SER         0.62062        0.069919         0.68768        0.020498         0.70818         0.53233               
         D        328        ARG          2.1697          1.2275          2.8693          1.0096          4.4841         0.87746               
         D        329        GLN         0.75696         0.15446          0.8305         0.12579          1.0038         0.53233               
         D        330        ALA         0.18981        0.085822         0.10263               0         0.35323         0.10263               
         D        331        GLN         0.77258         0.38996          1.0355         0.33203          1.5414         0.33588               
         D        332        ASP         0.94856         0.29268          1.2022         0.17279          1.3954         0.54369               
         D        333        LEU         0.34975          0.1316         0.25587         0.12226         0.48855        0.096829               
         D        334        ALA         0.42047         0.16367         0.26302               0         0.65395         0.26302               
         D        335        ARG          1.7759         0.93318          2.1427         0.97902          3.8465         0.75124               
         D        336        SER          1.4332         0.21436          1.2784         0.17336          1.7421           1.105               
         D        337        TYR           0.538         0.23824         0.39789         0.14273          1.0038         0.14504               
         D        338        GLY         0.87904         0.10387               0               0          1.0038         0.73665               
         D        339        ILE         0.37132         0.17061         0.22391        0.076945         0.62811        0.091087               
         D        340        PRO         0.37577        0.097599         0.41347        0.055019         0.48855         0.19084               
         D        341        TYR         0.24959         0.14895         0.18175        0.095948         0.60306        0.052513               
         D        342        ILE         0.26943         0.10238         0.34793        0.068171         0.44721        0.091087               
         D        343        GLU         0.29899        0.070017         0.31842        0.038808         0.42738         0.19769               
         D        344        THR        0.069669        0.046531        0.017792         0.01505         0.12042               0               
         D        345        SER         0.33218         0.13037         0.49822        0.080549         0.57877         0.19084               
         D        346        ALA         0.14587        0.049097        0.074214               0         0.22587        0.074214               
         D        347        LYS         0.95837          0.5498          1.2971         0.50582          1.9352         0.27072               
         D        348        THR         0.96433         0.24279          1.1822         0.15674          1.3682         0.62811               
         D        349        ARG         0.56166         0.10352         0.60293         0.10676         0.79653         0.44721               
         D        350        GLN         0.80517          0.2986          1.0373         0.16455          1.1937         0.33588               
         D        351        GLY         0.36106         0.14153               0               0         0.55521          0.2187               
         D        352        VAL         0.13736        0.074285        0.065474        0.020781         0.25541        0.036804               
         D        353        GLU         0.69481         0.27595         0.90064         0.19644           1.217          0.3445               
         D        354        ASP         0.62891          0.1949         0.80254        0.062147         0.89452         0.33588               
         D        355        ALA         0.10564        0.088152        0.063253               0         0.27072        0.016573               
         D        356        PHE        0.036447        0.046169       0.0085381        0.020145          0.1326               0               
         D        357        TYR         0.32722         0.10546         0.35829         0.11706         0.48855         0.17077               
         D        358        THR         0.31819         0.11513         0.42777         0.07247         0.52115         0.15137               
         D        359        LEU         0.02188        0.021437       0.0041433       0.0071764        0.063253               0               
         D        360        VAL        0.055474         0.05806        0.015741        0.022261         0.15137               0               
         D        361        ARG         0.75572         0.36739         0.94893         0.31562          1.4517         0.24789               
         D        362        GLU         0.39648         0.13972         0.44235          0.1637         0.68063         0.20461               
         D        363        ILE         0.26741         0.18172          0.1317        0.096521         0.60306       0.0019112               
         D        364        ARG         0.65885         0.29186         0.51042         0.12346          1.3155          0.3445               
         D        365        GLN          1.3704         0.20783          1.3275         0.12924          1.8162           1.084               
         D        366        HIS          1.1154         0.30684         0.93966         0.11851          1.8944         0.81215               
         D        367        LYS          1.6405         0.62834          1.1749         0.18111          2.7214          0.9119               
