# Supplementary material for: PSAIA – Protein Structure and Interaction Analyzer
Source: BMC Struct Biol. 2008 Apr 9;8:21. doi: 10.1186/1472-6807-8-21 (PMC2364630; doi:10.1186/1472-6807-8-21)
Supplement: Additional file 17 — PDB:1LFD – output of CX server . This file includes information about maximum, minimum and average CX values per residue of PDB:1LFD obtained from CX server. [file 1472-6807-8-21-S17.txt]

  14 GLY A     2.260     3.250     2.715     0.265
  15 ASP A     1.170     3.250     1.980     0.241
  16 CYS A     0.890     1.480     1.132     0.091
  17 CYS A     0.290     0.750     0.582     0.066
  18 ILE A     0.640     2.110     1.120     0.173
  19 ILE A     0.000     0.490     0.228     0.056
  20 ARG A     0.150     2.310     0.889     0.223
  21 VAL A     0.000     0.200     0.084     0.030
  22 SER A     0.110     0.350     0.220     0.042
  23 LEU A     0.170     0.630     0.354     0.051
  24 ASP A     0.650     1.780     1.046     0.125
  25 VAL A     0.980     1.850     1.357     0.121
  26 ASP A     2.260     4.950     3.265     0.313
  27 ASN A     1.080     2.530     1.832     0.212
  28 GLY A     2.110     2.790     2.447     0.139
  29 ASN A     0.630     1.510     1.076     0.098
  30 MET A     0.570     2.860     1.589     0.301
  31 TYR A     0.570     2.110     1.052     0.138
  32 LYS A     0.260     1.000     0.590     0.069
  33 SER A     0.540     0.910     0.708     0.065
  34 ILE A     0.070     0.560     0.364     0.066
  35 LEU A     0.400     1.570     0.936     0.163
  36 VAL A     0.040     0.340     0.214     0.048
  37 THR A     0.400     0.930     0.604     0.075
  38 SER A     0.710     1.320     0.910     0.094
  39 GLN A     0.680     3.340     1.538     0.316
  40 ASP A     0.270     0.510     0.385     0.032
  41 LYS A     0.340     1.670     0.911     0.183
  42 ALA A     0.150     0.410     0.294     0.047
  43 PRO A     0.360     0.810     0.523     0.069
  44 THR A     0.450     0.750     0.584     0.042
  45 VAL A     0.030     0.240     0.124     0.028
  46 ILE A     0.030     0.160     0.105     0.017
  47 ARG A     0.270     0.780     0.523     0.047
  48 LYS A     0.300     0.570     0.448     0.032
  49 ALA A     0.000     0.160     0.090     0.028
  50 MET A     0.070     0.410     0.200     0.044
  51 ASP A     0.420     1.060     0.798     0.071
  52 LYS A     0.430     1.510     0.787     0.111
  53 HIS A     0.100     0.630     0.326     0.062
  54 ASN A     0.740     2.020     1.326     0.168
  55 LEU A     0.140     0.720     0.490     0.072
  56 ASP A     0.890     1.370     1.230     0.064
  57 GLU A     1.420     5.130     2.593     0.411
  58 ASP A     0.630     1.220     0.859     0.067
  59 GLU A     0.580     2.720     1.502     0.286
  60 PRO A     0.290     0.600     0.426     0.040
  61 GLU A     0.630     1.670     1.212     0.145
  62 ASP A     0.720     1.480     1.044     0.092
  63 TYR A     0.150     0.460     0.274     0.024
  64 GLU A     0.100     0.880     0.412     0.090
  65 LEU A     0.000     0.150     0.055     0.023
  66 LEU A     0.150     0.490     0.303     0.048
  67 GLN A     0.100     0.290     0.162     0.019
  68 ILE A     0.180     0.590     0.404     0.043
  69 ILE A     0.480     0.930     0.664     0.064
  70 SER A     0.890     1.940     1.412     0.151
  71 GLU A     2.060     6.190     3.829     0.558
  72 ASP A     2.360     4.340     3.120     0.299
  73 HIS A     0.840     1.940     1.456     0.094
  74 LYS A     0.320     1.060     0.711     0.071
  75 LEU A     0.340     0.980     0.527     0.068
  76 LYS A     0.600     1.640     1.074     0.136
  77 ILE A     0.120     0.450     0.304     0.049
  78 PRO A     0.530     1.240     0.811     0.097
  79 GLU A     0.620     2.590     1.314     0.239
  80 ASN A     1.130     2.530     1.662     0.190
  81 ALA A     0.450     0.910     0.716     0.086
  82 ASN A     0.360     0.810     0.571     0.053
  83 VAL A     0.000     0.230     0.103     0.030
  84 PHE A     0.220     0.830     0.521     0.060
  85 TYR A     0.520     1.940     1.293     0.118
  86 ALA A     0.590     0.740     0.660     0.033
  87 MET A     0.110     0.630     0.282     0.061
  88 ASN A     0.480     1.270     0.831     0.096
  89 SER A     0.970     1.850     1.368     0.130
  90 ALA A     1.820     2.860     2.304     0.172
  91 ALA A     0.770     1.320     1.052     0.089
  92 ASN A     0.440     1.510     0.929     0.139
  93 TYR A     0.200     1.000     0.509     0.064
  94 ASP A     0.150     0.750     0.380     0.075
  95 PHE A     0.000     0.170     0.053     0.019
  96 ILE A     0.120     0.650     0.308     0.066
  97 LEU A     0.000     0.270     0.101     0.041
  98 LYS A     0.240     1.600     0.661     0.139
  99 LYS A     0.630     1.890     1.053     0.122
 100 ARG A     1.060     2.720     1.637     0.150
 201 MET B     1.060     2.420     1.578     0.145
 202 THR B     0.460     1.370     0.967     0.127
 203 GLU B     0.510     1.110     0.802     0.074
 204 TYR B     0.070     0.340     0.189     0.026
 205 LYS B     0.130     1.190     0.482     0.126
 206 LEU B     0.000     0.060     0.016     0.008
 207 VAL B     0.000     0.100     0.024     0.014
 208 VAL B     0.000     0.010     0.003     0.002
 209 VAL B     0.000     0.020     0.006     0.003
 210 GLY B     0.040     0.150     0.097     0.028
 211 ALA B     0.130     0.310     0.244     0.033
 212 GLY B     0.440     0.690     0.565     0.051
 213 GLY B     0.490     0.650     0.567     0.034
 214 VAL B     0.090     0.360     0.203     0.039
 215 GLY B     0.090     0.290     0.178     0.042
 216 LYS B     0.060     0.200     0.107     0.014
 217 SER B     0.110     0.260     0.173     0.027
 218 ALA B     0.060     0.220     0.124     0.029
 219 LEU B     0.000     0.070     0.012     0.009
 220 THR B     0.040     0.130     0.081     0.014
 221 ILE B     0.170     0.540     0.329     0.039
 222 GLN B     0.140     0.410     0.262     0.032
 223 LEU B     0.010     0.330     0.147     0.036
 224 ILE B     0.190     0.770     0.400     0.072
 225 GLN B     0.740     1.320     1.090     0.055
 226 ASN B     0.830     1.450     1.066     0.079
 227 HIS B     0.500     1.290     0.997     0.095
 228 PHE B     0.370     1.240     0.747     0.081
 229 VAL B     1.080     1.850     1.420     0.107
 230 ASP B     1.850     2.930     2.304     0.127
 231 LYS B     1.240     3.530     2.253     0.232
 232 TYR B     2.420     3.960     3.102     0.146
 233 ASP B     0.840     2.210     1.681     0.164
 234 PRO B     0.720     1.850     1.153     0.151
 235 THR B     0.390     0.640     0.501     0.039
 236 ILE B     0.430     1.820     1.009     0.157
 237 GLU B     0.620     1.220     0.832     0.072
 238 ASP B     0.490     0.980     0.734     0.055
 239 SER B     0.830     1.040     0.908     0.034
 240 TYR B     0.320     0.590     0.483     0.026
 241 ARG B     0.530     2.210     1.116     0.156
 242 LYS B     0.300     0.830     0.584     0.058
 243 GLN B     0.670     2.020     1.176     0.150
 244 VAL B     0.240     0.800     0.580     0.070
 245 VAL B     0.830     1.780     1.190     0.158
 246 ILE B     0.090     0.910     0.554     0.108
 247 ASP B     0.880     2.160     1.488     0.150
 248 GLY B     2.210     2.930     2.598     0.149
 249 GLU B     0.640     1.940     1.313     0.138
 250 THR B     0.800     1.600     1.133     0.106
 251 CYS B     0.200     0.630     0.432     0.064
 252 LEU B     0.290     1.020     0.600     0.090
 253 LEU B     0.000     0.280     0.130     0.042
 254 ASP B     0.080     0.770     0.429     0.090
 255 ILE B     0.000     0.290     0.112     0.037
 256 LEU B     0.040     0.400     0.171     0.039
 257 ASP B     0.060     0.300     0.188     0.026
 258 THR B     0.000     0.130     0.063     0.018
 259 ALA B     0.100     0.200     0.128     0.019
 260 GLY B     0.200     0.440     0.320     0.061
 261 GLN B     0.470     1.420     0.889     0.097
 262 GLU B     1.000     1.890     1.431     0.096
 263 GLU B     1.370     3.430     2.157     0.298
 264 TYR B     0.420     1.820     0.993     0.117
 265 SER B     0.690     1.370     0.883     0.109
 266 ALA B     0.950     1.780     1.246     0.145
 267 MET B     0.580     0.890     0.706     0.042
 268 ARG B     0.270     0.480     0.355     0.024
 269 ASP B     0.560     0.980     0.729     0.051
 270 GLN B     0.810     2.310     1.291     0.163
 271 TYR B     0.000     0.580     0.167     0.050
 272 MET B     0.010     0.330     0.153     0.038
 273 ARG B     0.490     1.740     1.101     0.125
 274 THR B     0.650     1.450     0.864     0.109
 275 GLY B     0.260     0.440     0.312     0.043
 276 GLU B     0.120     0.810     0.342     0.072
 277 GLY B     0.000     0.030     0.012     0.007
 278 PHE B     0.000     0.020     0.005     0.002
 279 LEU B     0.000     0.010     0.001     0.001
 280 CYS B     0.000     0.010     0.002     0.002
 281 VAL B     0.000     0.000     0.000     0.000
 282 PHE B     0.000     0.000     0.000     0.000
 283 ALA B     0.000     0.170     0.050     0.032
 284 ILE B     0.000     0.360     0.145     0.047
 285 ASN B     0.260     0.890     0.561     0.073
 286 ASN B     0.270     0.710     0.460     0.050
 287 THR B     0.630     1.040     0.790     0.060
 288 LYS B     0.560     2.160     1.316     0.210
 289 SER B     0.130     0.470     0.230     0.051
 290 PHE B     0.000     0.220     0.139     0.022
 291 GLU B     0.410     1.710     1.006     0.158
 292 ASP B     0.260     0.720     0.430     0.052
 293 ILE B     0.000     0.180     0.086     0.024
 294 HIS B     0.290     0.770     0.537     0.048
 295 GLN B     0.380     1.340     0.778     0.118
 296 TYR B     0.020     0.280     0.102     0.022
 297 ARG B     0.120     0.690     0.276     0.054
 298 GLU B     0.500     1.290     0.872     0.097
 299 GLN B     0.290     0.430     0.353     0.015
 300 ILE B     0.000     0.210     0.080     0.032
 301 LYS B     0.340     0.880     0.564     0.056
 302 ARG B     0.590     1.850     1.213     0.125
 303 VAL B     0.410     0.860     0.597     0.062
 304 LYS B     0.230     1.240     0.528     0.112
 305 ASP B     0.970     3.530     2.060     0.294
 306 SER B     0.830     1.290     1.098     0.063
 307 ASP B     1.190     3.170     1.866     0.239
 308 ASP B     0.600     1.420     1.034     0.111
 309 VAL B     0.110     0.390     0.250     0.039
 310 PRO B     0.050     0.240     0.140     0.029
 311 MET B     0.000     0.120     0.051     0.014
 312 VAL B     0.000     0.070     0.033     0.011
 313 LEU B     0.000     0.060     0.016     0.009
 314 VAL B     0.000     0.000     0.000     0.000
 315 GLY B     0.000     0.020     0.005     0.005
 316 ASN B     0.000     0.070     0.025     0.011
 317 LYS B     0.070     0.640     0.267     0.056
 318 CYS B     0.200     0.640     0.398     0.066
 319 ASP B     0.520     1.450     0.811     0.105
 320 LEU B     0.750     1.290     0.990     0.069
 321 ALA B     1.820     3.170     2.188     0.255
 322 ALA B     1.240     2.260     1.672     0.182
 323 ARG B     0.270     1.370     0.762     0.107
 324 THR B     0.710     1.480     0.933     0.104
 325 VAL B     0.150     0.480     0.324     0.044
 326 GLU B     0.510     1.780     1.058     0.166
 327 SER B     0.530     0.690     0.615     0.027
 328 ARG B     0.840     2.660     1.621     0.188
 329 GLN B     0.460     0.830     0.640     0.043
 330 ALA B     0.100     0.340     0.164     0.045
 331 GLN B     0.300     1.240     0.688     0.116
 332 ASP B     0.540     1.400     0.920     0.112
 333 LEU B     0.100     0.470     0.332     0.047
 334 ALA B     0.260     0.640     0.418     0.080
 335 ARG B     0.680     2.420     1.526     0.156
 336 SER B     1.040     1.640     1.348     0.090
 337 TYR B     0.130     0.970     0.501     0.067
 338 GLY B     0.770     1.000     0.882     0.051
 339 ILE B     0.080     0.620     0.374     0.068
 340 PRO B     0.180     0.510     0.367     0.043
 341 TYR B     0.030     0.580     0.233     0.046
 342 ILE B     0.070     0.410     0.256     0.039
 343 GLU B     0.160     0.400     0.274     0.027
 344 THR B     0.000     0.110     0.063     0.018
 345 SER B     0.160     0.570     0.317     0.062
 346 ALA B     0.060     0.190     0.128     0.023
 347 LYS B     0.260     1.980     0.944     0.203
 348 THR B     0.630     1.320     0.961     0.089
 349 ARG B     0.410     0.770     0.555     0.036
 350 GLN B     0.340     1.320     0.789     0.105
 351 GLY B     0.200     0.540     0.345     0.078
 352 VAL B     0.050     0.240     0.139     0.026
 353 GLU B     0.310     1.110     0.632     0.095
 354 ASP B     0.290     0.930     0.615     0.083
 355 ALA B     0.020     0.220     0.086     0.035
 356 PHE B     0.000     0.100     0.023     0.010
 357 TYR B     0.210     0.570     0.359     0.039
 358 THR B     0.140     0.480     0.281     0.044
 359 LEU B     0.000     0.060     0.014     0.008
 360 VAL B     0.000     0.120     0.037     0.019
 361 ARG B     0.210     0.880     0.592     0.062
 362 GLU B     0.170     0.580     0.352     0.040
 363 ILE B     0.000     0.590     0.239     0.071
 364 ARG B     0.440     1.270     0.719     0.071
 365 GLN B     0.860     1.740     1.210     0.084
 366 HIS B     0.800     1.820     1.122     0.090
 367 LYS B     0.840     2.590     1.378     0.202
  14 GLY C     2.660     3.430     2.975     0.179
  15 ASP C     1.420     3.530     2.394     0.275
  16 CYS C     1.170     1.540     1.318     0.057
  17 CYS C     0.360     0.840     0.630     0.074
  18 ILE C     0.600     2.020     1.086     0.168
  19 ILE C     0.000     0.440     0.211     0.054
  20 ARG C     0.130     1.710     0.708     0.155
  21 VAL C     0.000     0.220     0.081     0.030
  22 SER C     0.110     0.470     0.235     0.057
  23 LEU C     0.140     0.590     0.351     0.051
  24 ASP C     0.640     1.890     1.293     0.154
  25 VAL C     1.020     2.260     1.440     0.158
  26 ASP C     2.310     4.210     3.094     0.226
  27 ASN C     1.150     2.660     1.991     0.222
  28 GLY C     2.160     2.930     2.555     0.162
  29 ASN C     0.690     1.540     1.114     0.097
  30 MET C     0.640     3.340     1.741     0.348
  31 TYR C     0.570     2.110     1.039     0.135
  32 LYS C     0.270     1.130     0.641     0.086
  33 SER C     0.530     0.880     0.695     0.059
  34 ILE C     0.060     0.530     0.334     0.062
  35 LEU C     0.480     1.570     0.946     0.145
  36 VAL C     0.050     0.470     0.267     0.061
  37 THR C     0.390     0.950     0.666     0.081
  38 SER C     0.720     1.400     0.915     0.117
  39 GLN C     0.680     3.430     1.731     0.385
  40 ASP C     0.340     0.580     0.431     0.033
  41 LYS C     0.290     1.740     0.847     0.182
  42 ALA C     0.110     0.330     0.218     0.037
  43 PRO C     0.270     0.690     0.427     0.058
  44 THR C     0.480     0.840     0.611     0.057
  45 VAL C     0.030     0.290     0.134     0.034
  46 ILE C     0.000     0.180     0.078     0.021
  47 ARG C     0.230     0.740     0.504     0.051
  48 LYS C     0.300     0.650     0.452     0.044
  49 ALA C     0.000     0.180     0.086     0.031
  50 MET C     0.050     0.430     0.206     0.048
  51 ASP C     0.430     1.020     0.769     0.064
  52 LYS C     0.410     1.640     0.802     0.123
  53 HIS C     0.100     0.710     0.349     0.063
  54 ASN C     0.770     2.160     1.391     0.178
  55 LEU C     0.140     0.720     0.466     0.068
  56 ASP C     0.800     1.270     1.111     0.062
  57 GLU C     1.290     3.960     2.257     0.333
  58 ASP C     0.620     1.080     0.854     0.051
  59 GLU C     0.510     1.980     1.186     0.189
  60 PRO C     0.240     0.630     0.410     0.048
  61 GLU C     0.590     1.570     1.056     0.120
  62 ASP C     0.670     1.510     0.998     0.116
  63 TYR C     0.130     0.400     0.243     0.022
  64 GLU C     0.100     0.800     0.427     0.091
  65 LEU C     0.000     0.170     0.051     0.023
  66 LEU C     0.110     0.440     0.264     0.047
  67 GLN C     0.090     0.280     0.167     0.022
  68 ILE C     0.200     0.590     0.398     0.039
  69 ILE C     0.410     0.860     0.629     0.065
  70 SER C     0.930     1.940     1.440     0.147
  71 GLU C     1.980     7.020     3.800     0.634
  72 ASP C     2.260     3.630     2.769     0.174
  73 HIS C     0.860     1.780     1.489     0.094
  74 LYS C     0.500     1.060     0.730     0.068
  75 LEU C     0.310     0.950     0.512     0.067
  76 LYS C     0.510     0.890     0.721     0.047
  77 ILE C     0.130     0.400     0.262     0.041
  78 PRO C     0.480     1.080     0.746     0.089
  79 GLU C     0.540     2.310     1.186     0.187
  80 ASN C     0.930     2.310     1.507     0.174
  81 ALA C     0.410     0.780     0.652     0.072
  82 ASN C     0.370     0.830     0.615     0.056
  83 VAL C     0.000     0.250     0.131     0.037
  84 PHE C     0.270     0.740     0.497     0.047
  85 TYR C     0.690     2.860     1.523     0.174
  86 ALA C     0.490     0.710     0.632     0.043
  87 MET C     0.150     0.630     0.305     0.058
  88 ASN C     0.410     1.240     0.786     0.098
  89 SER C     1.000     1.640     1.380     0.098
  90 ALA C     1.850     2.790     2.238     0.162
  91 ALA C     0.680     1.270     1.002     0.095
  92 ASN C     0.450     0.890     0.698     0.058
  93 TYR C     0.260     1.060     0.529     0.063
  94 ASP C     0.170     0.630     0.364     0.065
  95 PHE C     0.000     0.140     0.039     0.016
  96 ILE C     0.100     0.450     0.250     0.050
  97 LEU C     0.000     0.280     0.104     0.041
  98 LYS C     0.200     1.710     0.772     0.175
  99 LYS C     0.580     1.600     1.014     0.107
 100 ARG C     0.720     1.820     1.093     0.122
 201 MET D     0.950     2.360     1.497     0.155
 202 THR D     0.480     1.080     0.841     0.086
 203 GLU D     0.540     1.420     0.852     0.097
 204 TYR D     0.080     0.340     0.203     0.027
 205 LYS D     0.150     1.420     0.618     0.160
 206 LEU D     0.000     0.080     0.025     0.010
 207 VAL D     0.000     0.120     0.039     0.015
 208 VAL D     0.000     0.020     0.007     0.004
 209 VAL D     0.000     0.030     0.009     0.005
 210 GLY D     0.030     0.140     0.090     0.027
 211 ALA D     0.100     0.290     0.222     0.034
 212 GLY D     0.420     0.590     0.490     0.036
 213 GLY D     0.480     0.620     0.553     0.030
 214 VAL D     0.110     0.370     0.203     0.036
 215 GLY D     0.090     0.310     0.183     0.046
 216 LYS D     0.060     0.170     0.112     0.011
 217 SER D     0.110     0.260     0.170     0.024
 218 ALA D     0.040     0.200     0.124     0.030
 219 LEU D     0.000     0.040     0.010     0.006
 220 THR D     0.030     0.120     0.077     0.013
 221 ILE D     0.180     0.560     0.339     0.040
 222 GLN D     0.130     0.440     0.263     0.035
 223 LEU D     0.050     0.340     0.170     0.034
 224 ILE D     0.230     0.810     0.447     0.073
 225 GLN D     0.740     1.480     1.138     0.076
 226 ASN D     0.840     1.640     1.140     0.097
 227 HIS D     0.510     1.240     0.939     0.076
 228 PHE D     0.380     1.240     0.723     0.079
 229 VAL D     1.040     2.420     1.450     0.177
 230 ASP D     1.850     2.930     2.399     0.135
 231 LYS D     1.340     4.210     2.397     0.298
 232 TYR D     2.310     3.960     3.053     0.155
 233 ASP D     0.800     2.210     1.690     0.165
 234 PRO D     0.770     1.740     1.146     0.130
 235 THR D     0.370     0.640     0.507     0.042
 236 ILE D     0.510     1.780     1.014     0.150
 237 GLU D     0.710     1.190     0.868     0.059
 238 ASP D     0.450     0.980     0.685     0.056
 239 SER D     0.780     1.130     0.927     0.053
 240 TYR D     0.340     0.580     0.480     0.023
 241 ARG D     0.570     2.860     1.325     0.253
 242 LYS D     0.290     0.630     0.498     0.037
 243 GLN D     0.680     1.980     1.164     0.147
 244 VAL D     0.440     0.670     0.537     0.037
 245 VAL D     0.840     1.780     1.196     0.162
 246 ILE D     0.080     0.950     0.559     0.108
 247 ASP D     1.040     2.060     1.546     0.122
 248 GLY D     2.060     2.530     2.240     0.102
 249 GLU D     0.620     1.600     1.029     0.116
 250 THR D     0.750     1.540     1.056     0.105
 251 CYS D     0.220     0.540     0.367     0.047
 252 LEU D     0.300     1.020     0.585     0.099
 253 LEU D     0.000     0.280     0.136     0.041
 254 ASP D     0.170     0.840     0.446     0.084
 255 ILE D     0.000     0.280     0.129     0.039
 256 LEU D     0.060     0.430     0.196     0.042
 257 ASP D     0.060     0.320     0.202     0.028
 258 THR D     0.000     0.130     0.070     0.016
 259 ALA D     0.080     0.200     0.126     0.023
 260 GLY D     0.190     0.470     0.325     0.064
 261 GLN D     0.470     1.340     0.854     0.086
 262 GLU D     0.860     1.600     1.261     0.081
 263 GLU D     1.340     3.430     2.080     0.292
 264 TYR D     0.570     1.980     1.011     0.114
 265 SER D     0.720     1.150     0.928     0.068
 266 ALA D     1.080     1.820     1.308     0.134
 267 MET D     0.570     0.910     0.697     0.042
 268 ARG D     0.260     0.470     0.324     0.021
 269 ASP D     0.590     1.080     0.780     0.057
 270 GLN D     0.780     2.260     1.427     0.198
 271 TYR D     0.000     0.570     0.168     0.050
 272 MET D     0.010     0.320     0.160     0.038
 273 ARG D     0.490     1.890     1.137     0.143
 274 THR D     0.640     1.400     0.857     0.101
 275 GLY D     0.290     0.440     0.343     0.034
 276 GLU D     0.120     0.600     0.352     0.054
 277 GLY D     0.000     0.060     0.030     0.015
 278 PHE D     0.000     0.040     0.017     0.004
 279 LEU D     0.000     0.010     0.001     0.001
 280 CYS D     0.000     0.020     0.003     0.003
 281 VAL D     0.000     0.000     0.000     0.000
 282 PHE D     0.000     0.000     0.000     0.000
 283 ALA D     0.010     0.170     0.058     0.030
 284 ILE D     0.000     0.390     0.156     0.047
 285 ASN D     0.290     0.840     0.566     0.066
 286 ASN D     0.300     0.690     0.484     0.052
 287 THR D     0.600     1.000     0.799     0.061
 288 LYS D     0.570     2.160     1.286     0.202
 289 SER D     0.150     0.460     0.232     0.048
 290 PHE D     0.010     0.240     0.154     0.023
 291 GLU D     0.450     1.780     1.048     0.177
 292 ASP D     0.230     0.770     0.438     0.064
 293 ILE D     0.000     0.180     0.079     0.025
 294 HIS D     0.290     0.710     0.491     0.037
 295 GLN D     0.370     1.450     0.793     0.124
 296 TYR D     0.000     0.270     0.111     0.022
 297 ARG D     0.100     0.640     0.277     0.060
 298 GLU D     0.490     1.420     0.854     0.102
 299 GLN D     0.290     0.490     0.373     0.023
 300 ILE D     0.000     0.200     0.076     0.032
 301 LYS D     0.280     1.150     0.630     0.083
 302 ARG D     0.570     1.640     1.118     0.104
 303 VAL D     0.390     0.860     0.580     0.064
 304 LYS D     0.250     1.220     0.547     0.105
 305 ASP D     0.950     3.630     2.150     0.307
 306 SER D     0.780     1.370     1.170     0.089
 307 ASP D     1.190     2.260     1.663     0.140
 308 ASP D     0.670     1.540     1.102     0.111
 309 VAL D     0.130     0.390     0.240     0.035
 310 PRO D     0.040     0.260     0.139     0.030
 311 MET D     0.000     0.100     0.041     0.012
 312 VAL D     0.000     0.100     0.040     0.014
 313 LEU D     0.000     0.060     0.012     0.008
 314 VAL D     0.000     0.000     0.000     0.000
 315 GLY D     0.000     0.030     0.010     0.007
 316 ASN D     0.000     0.070     0.020     0.010
 317 LYS D     0.050     0.620     0.268     0.057
 318 CYS D     0.200     0.680     0.418     0.071
 319 ASP D     0.470     1.400     0.783     0.102
 320 LEU D     0.620     1.370     1.036     0.091
 321 ALA D     1.850     3.340     2.300     0.271
 322 ALA D     1.130     2.360     1.748     0.221
 323 ARG D     0.250     1.540     0.804     0.121
 324 THR D     0.740     1.540     0.994     0.104
 325 VAL D     0.160     0.500     0.344     0.049
 326 GLU D     0.480     2.530     1.239     0.247
 327 SER D     0.520     0.690     0.607     0.031
 328 ARG D     0.860     4.340     2.115     0.375
 329 GLN D     0.520     0.980     0.742     0.053
 330 ALA D     0.100     0.340     0.182     0.041
 331 GLN D     0.330     1.510     0.758     0.135
 332 ASP D     0.530     1.370     0.929     0.109
 333 LEU D     0.090     0.480     0.341     0.050
 334 ALA D     0.260     0.640     0.412     0.081
 335 ARG D     0.740     3.740     1.735     0.286
 336 SER D     1.080     1.710     1.403     0.095
 337 TYR D     0.140     0.980     0.527     0.071
 338 GLY D     0.720     0.980     0.860     0.059
 339 ILE D     0.090     0.620     0.365     0.063
 340 PRO D     0.180     0.480     0.367     0.040
 341 TYR D     0.050     0.590     0.242     0.044
 342 ILE D     0.090     0.440     0.264     0.038
 343 GLU D     0.190     0.420     0.291     0.025
 344 THR D     0.000     0.110     0.064     0.018
 345 SER D     0.180     0.570     0.323     0.058
 346 ALA D     0.070     0.220     0.140     0.024
 347 LYS D     0.260     1.890     0.938     0.190
 348 THR D     0.620     1.340     0.946     0.097
 349 ARG D     0.440     0.780     0.550     0.032
 350 GLN D     0.330     1.170     0.790     0.104
 351 GLY D     0.210     0.540     0.353     0.080
 352 VAL D     0.030     0.250     0.131     0.030
 353 GLU D     0.340     1.190     0.681     0.095
 354 ASP D     0.330     0.880     0.618     0.073
 355 ALA D     0.010     0.260     0.100     0.043
 356 PHE D     0.000     0.130     0.034     0.014
 357 TYR D     0.160     0.480     0.320     0.032
 358 THR D     0.150     0.510     0.310     0.046
 359 LEU D     0.000     0.060     0.020     0.008
 360 VAL D     0.000     0.150     0.053     0.023
 361 ARG D     0.240     1.420     0.740     0.114
 362 GLU D     0.200     0.670     0.389     0.049
 363 ILE D     0.000     0.590     0.261     0.068
 364 ARG D     0.340     1.290     0.647     0.091
 365 GLN D     1.060     1.780     1.343     0.072
 366 HIS D     0.800     1.850     1.093     0.100
 367 LYS D     0.880     2.660     1.526     0.219
