# Supplementary material for: PSAIA – Protein Structure and Interaction Analyzer
Source: BMC Struct Biol. 2008 Apr 9;8:21. doi: 10.1186/1472-6807-8-21 (PMC2364630; doi:10.1186/1472-6807-8-21)
Supplement: Additional file 18 — PDB:1LFD – output of dpx server . This file includes information about maximum, minimum and average CX values per residue of PDB:1LFD obtained from CX server. [file 1472-6807-8-21-S18.txt]

  14 GLY A     0.000     1.230     0.308     0.308
  15 ASP A     0.000     1.460     0.336     0.221
  16 CYS A     0.000     3.110     1.378     0.517
  17 CYS A     0.000     3.300     1.598     0.556
  18 ILE A     0.000     2.470     0.846     0.343
  19 ILE A     2.240     5.280     3.724     0.355
  20 ARG A     0.000     2.440     0.361     0.250
  21 VAL A     0.000     3.000     1.629     0.358
  22 SER A     0.000     2.460     1.260     0.435
  23 LEU A     0.000     1.450     0.335     0.220
  24 ASP A     0.000     1.460     0.183     0.183
  25 VAL A     0.000     1.330     0.190     0.190
  26 ASP A     0.000     0.000     0.000     0.000
  27 ASN A     0.000     1.230     0.154     0.154
  28 GLY A     0.000     1.230     0.308     0.308
  29 ASN A     0.000     2.250     0.946     0.300
  30 MET A     0.000     1.460     0.336     0.221
  31 TYR A     0.000     3.380     1.435     0.344
  32 LYS A     0.000     3.890     2.034     0.563
  33 SER A     0.000     2.840     1.313     0.482
  34 ILE A     0.000     4.210     2.495     0.469
  35 LEU A     0.000     4.580     2.774     0.535
  36 VAL A     3.710     4.980     4.441     0.206
  37 THR A     0.000     3.120     1.587     0.465
  38 SER A     0.000     2.450     0.663     0.436
  39 GLN A     0.000     1.330     0.148     0.148
  40 ASP A     0.000     3.770     2.072     0.423
  41 LYS A     0.000     3.710     1.523     0.517
  42 ALA A     0.000     2.760     1.836     0.504
  43 PRO A     0.000     1.510     0.426     0.275
  44 THR A     0.000     1.230     0.176     0.176
  45 VAL A     2.250     5.210     3.659     0.419
  46 ILE A     0.000     3.900     2.646     0.457
  47 ARG A     0.000     2.460     0.689     0.302
  48 LYS A     0.000     3.770     1.002     0.460
  49 ALA A     0.000     2.410     1.384     0.388
  50 MET A     2.430     4.280     3.410     0.209
  51 ASP A     0.000     2.460     0.653     0.341
  52 LYS A     0.000     1.230     0.137     0.137
  53 HIS A     0.000     1.460     0.413     0.211
  54 ASN A     0.000     1.520     0.356     0.234
  55 LEU A     0.000     2.260     0.996     0.309
  56 ASP A     0.000     0.000     0.000     0.000
  57 GLU A     0.000     1.230     0.137     0.137
  58 ASP A     0.000     1.460     0.336     0.221
  59 GLU A     0.000     2.400     0.436     0.297
  60 PRO A     0.000     1.530     0.429     0.277
  61 GLU A     0.000     1.330     0.148     0.148
  62 ASP A     0.000     2.400     0.491     0.332
  63 TYR A     0.000     3.290     1.328     0.331
  64 GLU A     0.000     2.250     0.559     0.292
  65 LEU A     0.000     2.960     1.675     0.407
  66 LEU A     0.000     4.190     2.140     0.580
  67 GLN A     3.350     4.650     3.950     0.122
  68 ILE A     0.000     2.480     0.656     0.343
  69 ILE A     0.000     2.250     0.664     0.333
  70 SER A     0.000     1.330     0.222     0.222
  71 GLU A     0.000     0.000     0.000     0.000
  72 ASP A     0.000     1.330     0.166     0.166
  73 HIS A     0.000     2.250     0.491     0.262
  74 LYS A     0.000     1.460     0.299     0.199
  75 LEU A     0.000     2.250     0.630     0.321
  76 LYS A     0.000     1.450     0.161     0.161
  77 ILE A     0.000     2.990     1.058     0.436
  78 PRO A     0.000     2.250     0.511     0.345
  79 GLU A     0.000     1.230     0.137     0.137
  80 ASN A     0.000     1.460     0.183     0.183
  81 ALA A     0.000     2.250     0.716     0.462
  82 ASN A     0.000     1.460     0.502     0.246
  83 VAL A     2.250     4.650     3.484     0.356
  84 PHE A     0.000     3.280     1.111     0.366
  85 TYR A     0.000     1.460     0.122     0.122
  86 ALA A     0.000     1.240     0.248     0.248
  87 MET A     0.000     2.790     1.538     0.373
  88 ASN A     0.000     2.260     0.631     0.322
  89 SER A     0.000     1.460     0.243     0.243
  90 ALA A     0.000     0.000     0.000     0.000
  91 ALA A     0.000     1.330     0.266     0.266
  92 ASN A     0.000     2.250     0.447     0.306
  93 TYR A     0.000     1.460     0.224     0.152
  94 ASP A     0.000     2.250     0.614     0.316
  95 PHE A     0.000     4.300     2.527     0.489
  96 ILE A     0.000     4.610     2.596     0.504
  97 LEU A     2.950     4.730     4.105     0.201
  98 LYS A     0.000     3.660     1.520     0.439
  99 LYS A     0.000     1.460     0.299     0.199
 100 ARG A     0.000     1.460     0.133     0.133
 201 MET B     0.000     1.520     0.190     0.190
 202 THR B     0.000     2.250     0.511     0.345
 203 GLU B     0.000     1.460     0.299     0.199
 204 TYR B     0.000     3.810     2.034     0.330
 205 LYS B     0.000     1.450     0.298     0.198
 206 LEU B     0.000     2.500     1.327     0.337
 207 VAL B     0.000     3.870     2.350     0.501
 208 VAL B     0.000     3.850     2.291     0.461
 209 VAL B     1.330     3.780     2.891     0.350
 210 GLY B     0.000     1.450     0.670     0.389
 211 ALA B     0.000     2.250     0.716     0.462
 212 GLY B     0.000     1.230     0.308     0.308
 213 GLY B     0.000     0.000     0.000     0.000
 214 VAL B     0.000     2.540     1.453     0.413
 215 GLY B     0.000     2.250     0.895     0.550
 216 LYS B     0.000     2.260     0.898     0.297
 217 SER B     0.000     2.250     0.840     0.397
 218 ALA B     0.000     1.230     0.246     0.246
 219 LEU B     2.260     4.740     3.601     0.313
 220 THR B     3.510     5.100     4.219     0.237
 221 ILE B     0.000     3.030     1.196     0.474
 222 GLN B     0.000     3.670     2.230     0.484
 223 LEU B     0.000     3.490     1.082     0.472
 224 ILE B     0.000     2.400     1.117     0.354
 225 GLN B     0.000     1.460     0.162     0.162
 226 ASN B     0.000     1.530     0.358     0.235
 227 HIS B     0.000     1.330     0.256     0.171
 228 PHE B     0.000     1.390     0.238     0.160
 229 VAL B     0.000     1.230     0.176     0.176
 230 ASP B     0.000     1.230     0.154     0.154
 231 LYS B     0.000     0.000     0.000     0.000
 232 TYR B     0.000     1.390     0.333     0.174
 233 ASP B     0.000     0.000     0.000     0.000
 234 PRO B     0.000     1.500     0.583     0.276
 235 THR B     0.000     1.530     0.427     0.276
 236 ILE B     0.000     2.500     1.310     0.331
 237 GLU B     0.000     2.590     0.984     0.401
 238 ASP B     0.000     3.730     2.516     0.475
 239 SER B     0.000     3.130     1.602     0.548
 240 TYR B     0.000     4.160     2.272     0.398
 241 ARG B     0.000     2.250     0.343     0.235
 242 LYS B     0.000     2.250     0.546     0.287
 243 GLN B     0.000     1.450     0.161     0.161
 244 VAL B     0.000     2.250     0.701     0.350
 245 VAL B     0.000     1.460     0.209     0.209
 246 ILE B     0.000     2.550     0.830     0.344
 247 ASP B     0.000     0.000     0.000     0.000
 248 GLY B     0.000     0.000     0.000     0.000
 249 GLU B     0.000     2.260     0.399     0.275
 250 THR B     0.000     1.460     0.384     0.249
 251 CYS B     0.000     3.370     1.610     0.563
 252 LEU B     0.000     2.980     1.181     0.468
 253 LEU B     0.000     3.920     2.567     0.454
 254 ASP B     0.000     2.360     0.641     0.331
 255 ILE B     0.000     3.530     1.811     0.478
 256 LEU B     0.000     2.940     1.039     0.427
 257 ASP B     0.000     3.320     1.876     0.460
 258 THR B     0.000     1.470     0.386     0.250
 259 ALA B     0.000     1.460     0.538     0.331
 260 GLY B     0.000     1.450     0.670     0.389
 261 GLN B     0.000     1.230     0.273     0.181
 262 GLU B     0.000     2.400     0.606     0.314
 263 GLU B     0.000     2.440     0.718     0.306
 264 TYR B     0.000     1.460     0.582     0.208
 265 SER B     0.000     1.330     0.222     0.222
 266 ALA B     0.000     0.000     0.000     0.000
 267 MET B     0.000     1.530     0.511     0.251
 268 ARG B     0.000     2.250     0.790     0.288
 269 ASP B     0.000     2.800     0.839     0.430
 270 GLN B     0.000     1.460     0.162     0.162
 271 TYR B     0.000     2.390     0.730     0.279
 272 MET B     2.250     4.760     3.275     0.306
 273 ARG B     0.000     1.460     0.133     0.133
 274 THR B     0.000     1.330     0.190     0.190
 275 GLY B     0.000     1.230     0.308     0.308
 276 GLU B     0.000     1.460     0.299     0.199
 277 GLY B     2.250     3.960     3.188     0.407
 278 PHE B     3.620     4.990     3.991     0.119
 279 LEU B     0.000     2.870     1.980     0.331
 280 CYS B     0.000     2.890     1.567     0.528
 281 VAL B     3.420     5.310     4.314     0.256
 282 PHE B     3.600     4.840     4.142     0.137
 283 ALA B     0.000     3.140     1.928     0.546
 284 ILE B     0.000     3.450     1.930     0.495
 285 ASN B     0.000     2.460     0.653     0.341
 286 ASN B     0.000     2.250     0.630     0.321
 287 THR B     0.000     2.250     0.720     0.356
 288 LYS B     0.000     2.250     0.398     0.274
 289 SER B     0.000     2.430     0.865     0.419
 290 PHE B     0.000     2.800     1.634     0.346
 291 GLU B     0.000     1.460     0.162     0.162
 292 ASP B     0.000     1.330     0.320     0.210
 293 ILE B     0.000     2.400     0.925     0.373
 294 HIS B     0.000     2.250     0.634     0.272
 295 GLN B     0.000     2.260     0.421     0.285
 296 TYR B     0.000     2.390     0.566     0.251
 297 ARG B     0.000     2.420     0.806     0.297
 298 GLU B     0.000     1.460     0.299     0.199
 299 GLN B     0.000     3.200     1.054     0.440
 300 ILE B     3.020     4.980     3.918     0.273
 301 LYS B     0.000     2.460     0.442     0.303
 302 ARG B     0.000     1.230     0.112     0.112
 303 VAL B     0.000     1.520     0.601     0.285
 304 LYS B     0.000     1.520     0.331     0.219
 305 ASP B     0.000     1.330     0.166     0.166
 306 SER B     0.000     0.000     0.000     0.000
 307 ASP B     0.000     0.000     0.000     0.000
 308 ASP B     0.000     0.000     0.000     0.000
 309 VAL B     0.000     1.520     0.217     0.217
 310 PRO B     0.000     2.250     0.917     0.345
 311 MET B     0.000     2.780     1.376     0.428
 312 VAL B     3.640     4.350     4.057     0.107
 313 LEU B     0.000     3.990     2.674     0.488
 314 VAL B     4.170     5.690     5.150     0.197
 315 GLY B     3.710     4.310     4.005     0.139
 316 ASN B     0.000     4.740     2.460     0.501
 317 LYS B     0.000     2.410     0.600     0.313
 318 CYS B     0.000     2.440     0.867     0.420
 319 ASP B     0.000     1.460     0.183     0.183
 320 LEU B     0.000     1.330     0.166     0.166
 321 ALA B     0.000     0.000     0.000     0.000
 322 ALA B     0.000     0.000     0.000     0.000
 323 ARG B     0.000     1.460     0.245     0.165
 324 THR B     0.000     1.470     0.210     0.210
 325 VAL B     0.000     2.400     0.926     0.357
 326 GLU B     0.000     0.000     0.000     0.000
 327 SER B     0.000     2.250     0.597     0.396
 328 ARG B     0.000     2.400     0.357     0.247
 329 GLN B     0.000     1.520     0.468     0.235
 330 ALA B     2.250     3.560     2.768     0.223
 331 GLN B     0.000     1.460     0.162     0.162
 332 ASP B     0.000     1.330     0.166     0.166
 333 LEU B     0.000     2.500     0.993     0.395
 334 ALA B     0.000     2.420     1.506     0.430
 335 ARG B     0.000     1.230     0.112     0.112
 336 SER B     0.000     1.460     0.243     0.243
 337 TYR B     0.000     1.400     0.342     0.178
 338 GLY B     0.000     1.330     0.333     0.333
 339 ILE B     0.000     1.520     0.545     0.267
 340 PRO B     0.000     2.260     0.513     0.346
 341 TYR B     0.000     2.390     0.853     0.277
 342 ILE B     0.000     2.250     0.821     0.325
 343 GLU B     0.000     1.460     0.438     0.220
 344 THR B     2.250     4.740     3.347     0.301
 345 SER B     1.330     3.260     2.550     0.296
 346 ALA B     0.000     2.250     1.008     0.441
 347 LYS B     0.000     1.460     0.162     0.162
 348 THR B     0.000     1.330     0.190     0.190
 349 ARG B     0.000     1.530     0.381     0.197
 350 GLN B     0.000     2.250     0.546     0.287
 351 GLY B     0.000     2.250     0.895     0.550
 352 VAL B     0.000     3.590     2.013     0.450
 353 GLU B     0.000     1.460     0.299     0.199
 354 ASP B     0.000     2.410     0.493     0.333
 355 ALA B     2.430     4.730     3.922     0.410
 356 PHE B     3.570     4.740     4.005     0.098
 357 TYR B     0.000     3.230     1.157     0.335
 358 THR B     0.000     2.990     1.809     0.509
 359 LEU B     0.000     4.650     2.923     0.567
 360 VAL B     0.000     3.820     2.347     0.472
 361 ARG B     0.000     3.010     0.999     0.368
 362 GLU B     0.000     3.180     0.924     0.408
 363 ILE B     0.000     3.060     2.141     0.344
 364 ARG B     0.000     1.520     0.271     0.182
 365 GLN B     0.000     1.330     0.148     0.148
 366 HIS B     0.000     1.350     0.258     0.172
 367 LYS B     0.000     1.460     0.162     0.162
  14 GLY C     0.000     2.250     0.895     0.550
  15 ASP C     0.000     1.460     0.336     0.221
  16 CYS C     0.000     2.400     1.278     0.438
  17 CYS C     0.000     3.210     1.587     0.548
  18 ILE C     0.000     3.080     1.705     0.433
  19 ILE C     2.240     4.070     3.415     0.219
  20 ARG C     0.000     2.420     0.358     0.248
  21 VAL C     0.000     2.250     1.359     0.255
  22 SER C     0.000     2.240     0.837     0.395
  23 LEU C     0.000     1.460     0.336     0.221
  24 ASP C     0.000     0.000     0.000     0.000
  25 VAL C     0.000     1.330     0.190     0.190
  26 ASP C     0.000     1.230     0.154     0.154
  27 ASN C     0.000     1.230     0.154     0.154
  28 GLY C     0.000     1.230     0.308     0.308
  29 ASN C     0.000     1.520     0.510     0.250
  30 MET C     0.000     1.330     0.320     0.210
  31 TYR C     0.000     3.350     1.237     0.351
  32 LYS C     0.000     4.300     2.517     0.553
  33 SER C     0.000     3.170     2.067     0.497
  34 ILE C     0.000     3.980     2.466     0.443
  35 LEU C     0.000     3.070     1.692     0.413
  36 VAL C     3.350     4.680     4.000     0.212
  37 THR C     0.000     3.060     1.370     0.512
  38 SER C     0.000     2.460     0.665     0.437
  39 GLN C     0.000     1.330     0.284     0.188
  40 ASP C     0.000     3.480     1.919     0.378
  41 LYS C     0.000     2.600     0.716     0.372
  42 ALA C     0.000     2.750     1.836     0.503
  43 PRO C     0.000     1.470     0.210     0.210
  44 THR C     0.000     2.410     0.767     0.380
  45 VAL C     2.440     4.900     3.997     0.323
  46 ILE C     0.000     4.280     2.850     0.515
  47 ARG C     0.000     2.800     1.083     0.343
  48 LYS C     0.000     3.890     1.866     0.459
  49 ALA C     2.260     4.230     3.132     0.325
  50 MET C     2.890     4.450     3.714     0.221
  51 ASP C     0.000     2.430     0.648     0.337
  52 LYS C     0.000     2.400     0.604     0.314
  53 HIS C     0.000     2.180     0.634     0.269
  54 ASN C     0.000     1.520     0.356     0.234
  55 LEU C     0.000     2.260     0.996     0.309
  56 ASP C     0.000     0.000     0.000     0.000
  57 GLU C     0.000     0.000     0.000     0.000
  58 ASP C     0.000     1.510     0.509     0.250
  59 GLU C     0.000     2.840     0.752     0.395
  60 PRO C     0.000     1.530     0.429     0.277
  61 GLU C     0.000     1.330     0.284     0.188
  62 ASP C     0.000     2.400     0.674     0.343
  63 TYR C     0.000     3.310     1.644     0.335
  64 GLU C     0.000     2.250     0.898     0.297
  65 LEU C     0.000     2.900     1.660     0.403
  66 LEU C     0.000     4.260     1.928     0.634
  67 GLN C     3.430     4.760     3.978     0.153
  68 ILE C     0.000     3.820     1.880     0.488
  69 ILE C     0.000     2.870     1.003     0.418
  70 SER C     0.000     1.460     0.243     0.243
  71 GLU C     0.000     0.000     0.000     0.000
  72 ASP C     0.000     1.330     0.166     0.166
  73 HIS C     0.000     2.250     0.358     0.248
  74 LYS C     0.000     1.450     0.161     0.161
  75 LEU C     0.000     2.250     0.614     0.316
  76 LYS C     0.000     1.450     0.298     0.198
  77 ILE C     0.000     4.200     2.597     0.512
  78 PRO C     0.000     2.250     0.721     0.357
  79 GLU C     0.000     1.230     0.137     0.137
  80 ASN C     0.000     1.470     0.184     0.184
  81 ALA C     0.000     2.260     0.718     0.464
  82 ASN C     0.000     2.770     0.974     0.404
  83 VAL C     1.330     4.590     2.934     0.402
  84 PHE C     0.000     0.000     0.000     0.000
  85 TYR C     0.000     1.330     0.111     0.111
  86 ALA C     0.000     1.230     0.246     0.246
  87 MET C     0.000     2.250     0.661     0.332
  88 ASN C     0.000     2.260     0.615     0.317
  89 SER C     0.000     0.000     0.000     0.000
  90 ALA C     0.000     0.000     0.000     0.000
  91 ALA C     0.000     0.000     0.000     0.000
  92 ASN C     0.000     2.260     0.449     0.307
  93 TYR C     0.000     1.460     0.122     0.122
  94 ASP C     0.000     2.250     0.805     0.321
  95 PHE C     0.000     5.070     2.587     0.519
  96 ILE C     0.000     3.390     1.571     0.496
  97 LEU C     0.000     4.430     2.641     0.506
  98 LYS C     0.000     2.250     0.729     0.300
  99 LYS C     0.000     1.460     0.162     0.162
 100 ARG C     0.000     1.330     0.121     0.121
 201 MET D     0.000     1.520     0.190     0.190
 202 THR D     0.000     2.250     0.716     0.355
 203 GLU D     0.000     1.460     0.299     0.199
 204 TYR D     0.000     2.770     1.692     0.321
 205 LYS D     0.000     1.460     0.299     0.199
 206 LEU D     0.000     2.490     1.324     0.335
 207 VAL D     0.000     2.490     1.290     0.372
 208 VAL D     0.000     3.370     2.011     0.431
 209 VAL D     1.330     3.680     2.846     0.334
 210 GLY D     0.000     1.450     0.670     0.389
 211 ALA D     0.000     2.240     0.714     0.460
 212 GLY D     0.000     1.230     0.308     0.308
 213 GLY D     0.000     0.000     0.000     0.000
 214 VAL D     0.000     2.530     1.454     0.413
 215 GLY D     0.000     2.250     0.895     0.550
 216 LYS D     0.000     2.260     0.899     0.297
 217 SER D     0.000     2.260     0.842     0.398
 218 ALA D     0.000     1.230     0.246     0.246
 219 LEU D     2.250     4.790     3.570     0.309
 220 THR D     3.670     5.020     4.269     0.219
 221 ILE D     0.000     3.110     1.209     0.481
 222 GLN D     0.000     3.300     2.072     0.439
 223 LEU D     0.000     4.160     2.709     0.501
 224 ILE D     0.000     2.990     1.614     0.403
 225 GLN D     0.000     1.460     0.162     0.162
 226 ASN D     0.000     1.540     0.512     0.252
 227 HIS D     0.000     1.460     0.269     0.180
 228 PHE D     0.000     1.390     0.238     0.160
 229 VAL D     0.000     1.240     0.177     0.177
 230 ASP D     0.000     0.000     0.000     0.000
 231 LYS D     0.000     0.000     0.000     0.000
 232 TYR D     0.000     1.390     0.333     0.174
 233 ASP D     0.000     0.000     0.000     0.000
 234 PRO D     0.000     1.490     0.404     0.261
 235 THR D     0.000     1.530     0.427     0.276
 236 ILE D     0.000     2.520     1.128     0.369
 237 GLU D     0.000     2.910     1.021     0.421
 238 ASP D     0.000     3.660     2.475     0.462
 239 SER D     0.000     3.070     1.590     0.542
 240 TYR D     0.000     3.360     1.673     0.343
 241 ARG D     0.000     2.250     0.343     0.235
 242 LYS D     0.000     2.250     0.566     0.294
 243 GLN D     0.000     1.460     0.162     0.162
 244 VAL D     0.000     1.510     0.581     0.276
 245 VAL D     0.000     1.460     0.384     0.249
 246 ILE D     0.000     2.260     1.010     0.312
 247 ASP D     0.000     0.000     0.000     0.000
 248 GLY D     0.000     0.000     0.000     0.000
 249 GLU D     0.000     2.250     0.537     0.284
 250 THR D     0.000     1.460     0.384     0.249
 251 CYS D     2.250     3.960     3.327     0.273
 252 LEU D     0.000     3.740     1.850     0.593
 253 LEU D     2.920     5.400     4.226     0.299
 254 ASP D     0.000     2.380     0.644     0.333
 255 ILE D     0.000     4.010     1.866     0.510
 256 LEU D     0.000     2.410     0.683     0.347
 257 ASP D     0.000     2.800     2.033     0.336
 258 THR D     0.000     1.460     0.384     0.249
 259 ALA D     0.000     1.450     0.536     0.330
 260 GLY D     0.000     0.000     0.000     0.000
 261 GLN D     0.000     1.240     0.274     0.182
 262 GLU D     0.000     2.250     0.560     0.292
 263 GLU D     0.000     2.790     0.743     0.389
 264 TYR D     0.000     2.520     0.887     0.287
 265 SER D     0.000     1.520     0.475     0.301
 266 ALA D     0.000     1.330     0.266     0.266
 267 MET D     0.000     1.330     0.320     0.210
 268 ARG D     0.000     2.250     0.790     0.288
 269 ASP D     0.000     2.250     0.630     0.321
 270 GLN D     0.000     2.250     0.560     0.292
 271 TYR D     0.000     2.400     0.733     0.280
 272 MET D     2.260     4.820     3.445     0.288
 273 ARG D     0.000     2.470     0.364     0.252
 274 THR D     0.000     1.330     0.190     0.190
 275 GLY D     0.000     1.330     0.640     0.370
 276 GLU D     0.000     1.330     0.284     0.188
 277 GLY D     2.250     4.120     3.255     0.450
 278 PHE D     3.610     5.140     4.144     0.143
 279 LEU D     0.000     2.890     1.985     0.332
 280 CYS D     0.000     2.900     1.872     0.426
 281 VAL D     3.370     5.280     4.320     0.261
 282 PHE D     0.000     4.970     2.827     0.453
 283 ALA D     0.000     3.130     1.918     0.544
 284 ILE D     0.000     3.540     2.499     0.430
 285 ASN D     0.000     2.470     0.655     0.342
 286 ASN D     0.000     2.250     0.630     0.321
 287 THR D     0.000     2.250     0.720     0.356
 288 LYS D     0.000     2.250     0.398     0.274
 289 SER D     0.000     2.450     0.868     0.422
 290 PHE D     0.000     2.800     1.635     0.347
 291 GLU D     0.000     1.460     0.162     0.162
 292 ASP D     0.000     1.330     0.320     0.210
 293 ILE D     0.000     2.500     1.239     0.393
 294 HIS D     0.000     2.260     0.738     0.314
 295 GLN D     0.000     2.390     0.436     0.297
 296 TYR D     0.000     2.390     0.804     0.254
 297 ARG D     0.000     2.800     0.958     0.353
 298 GLU D     0.000     1.460     0.299     0.199
 299 GLN D     0.000     3.050     1.374     0.459
 300 ILE D     2.910     4.650     3.831     0.227
 301 LYS D     0.000     2.440     0.441     0.301
 302 ARG D     0.000     1.330     0.233     0.156
 303 VAL D     0.000     1.520     0.601     0.285
 304 LYS D     0.000     1.530     0.638     0.254
 305 ASP D     0.000     1.460     0.183     0.183
 306 SER D     0.000     2.250     0.597     0.396
 307 ASP D     0.000     0.000     0.000     0.000
 308 ASP D     0.000     1.330     0.166     0.166
 309 VAL D     0.000     0.000     0.000     0.000
 310 PRO D     0.000     2.250     0.726     0.358
 311 MET D     0.000     1.500     0.523     0.256
 312 VAL D     2.260     4.140     3.400     0.262
 313 LEU D     0.000     3.890     2.634     0.473
 314 VAL D     3.920     5.670     4.899     0.237
 315 GLY D     3.690     4.460     4.025     0.175
 316 ASN D     0.000     4.760     2.465     0.504
 317 LYS D     0.000     2.400     0.768     0.317
 318 CYS D     0.000     2.440     0.867     0.420
 319 ASP D     0.000     1.460     0.183     0.183
 320 LEU D     0.000     1.330     0.166     0.166
 321 ALA D     0.000     0.000     0.000     0.000
 322 ALA D     0.000     0.000     0.000     0.000
 323 ARG D     0.000     1.460     0.133     0.133
 324 THR D     0.000     1.330     0.190     0.190
 325 VAL D     0.000     1.520     0.583     0.277
 326 GLU D     0.000     2.250     0.398     0.274
 327 SER D     0.000     2.260     0.598     0.397
 328 ARG D     0.000     2.400     0.357     0.247
 329 GLN D     0.000     1.470     0.300     0.199
 330 ALA D     0.000     2.730     1.784     0.489
 331 GLN D     0.000     1.500     0.466     0.234
 332 ASP D     0.000     1.460     0.183     0.183
 333 LEU D     0.000     2.500     0.994     0.396
 334 ALA D     0.000     2.680     1.812     0.495
 335 ARG D     0.000     1.460     0.133     0.133
 336 SER D     0.000     0.000     0.000     0.000
 337 TYR D     0.000     1.400     0.343     0.179
 338 GLY D     0.000     0.000     0.000     0.000
 339 ILE D     0.000     1.530     0.381     0.250
 340 PRO D     0.000     2.250     0.511     0.345
 341 TYR D     0.000     2.400     0.854     0.278
 342 ILE D     0.000     2.250     0.819     0.324
 343 GLU D     0.000     1.450     0.437     0.219
 344 THR D     2.250     4.770     3.459     0.305
 345 SER D     1.330     3.360     2.553     0.303
 346 ALA D     0.000     2.240     1.006     0.439
 347 LYS D     0.000     1.450     0.161     0.161
 348 THR D     0.000     1.330     0.190     0.190
 349 ARG D     0.000     1.530     0.514     0.215
 350 GLN D     0.000     2.250     0.398     0.274
 351 GLY D     0.000     2.250     0.895     0.550
 352 VAL D     0.000     3.660     2.020     0.455
 353 GLU D     0.000     1.460     0.162     0.162
 354 ASP D     0.000     2.390     0.489     0.330
 355 ALA D     2.430     4.240     3.656     0.325
 356 PHE D     0.000     4.080     2.590     0.375
 357 TYR D     0.000     2.470     1.262     0.295
 358 THR D     0.000     3.110     1.201     0.477
 359 LEU D     0.000     4.070     2.565     0.470
 360 VAL D     2.430     5.210     3.817     0.361
 361 ARG D     0.000     1.460     0.245     0.165
 362 GLU D     0.000     2.250     0.726     0.300
 363 ILE D     0.000     3.020     2.134     0.342
 364 ARG D     0.000     1.460     0.374     0.193
 365 GLN D     0.000     1.330     0.148     0.148
 366 HIS D     0.000     1.350     0.258     0.172
 367 LYS D     0.000     1.460     0.162     0.162
